# Supplementary material for: Phenotypic variations in persistence and infectivity between and within environmentally transmitted pathogen populations impact population-level epidemic dynamics
Source: BMC Infect Dis. 2019 May 22;19:449. doi: 10.1186/s12879-019-4054-8 (PMC6530054; doi:10.1186/s12879-019-4054-8)
Supplement: Supplementary file 2 — Additional proof 1. This file is a Mathematica notebook providing computations for a proof described in Additional file 1. Here, we consider data of the form I. (NB 141 kb) [file 12879_2019_4054_MOESM2_ESM.nb]

(* Content-type: application/vnd.wolfram.mathematica *)

(*** Wolfram Notebook File ***)
(* http://www.wolfram.com/nb *)

(* CreatedBy='Mathematica 11.1' *)

(*CacheID: 234*)
(* Internal cache information:
NotebookFileLineBreakTest
NotebookFileLineBreakTest
NotebookDataPosition[       158,          7]
NotebookDataLength[    140746,       3934]
NotebookOptionsPosition[    134915,       3793]
NotebookOutlinePosition[    135290,       3809]
CellTagsIndexPosition[    135247,       3806]
WindowFrame->Normal*)

(* Beginning of Notebook Content *)
Notebook[{

Cell[CellGroupData[{
Cell[BoxData[
 RowBox[{
  RowBox[{"(*", " ", 
   RowBox[{
    RowBox[{"In", " ", "this", " ", "notebook"}], ",", " ", 
    RowBox[{
     RowBox[{
     "we", " ", "find", " ", "the", " ", "structurally", " ", "identifiable", 
      " ", "parameter", " ", "coefficients", " ", "of", " ", "the", " ", 
      "biphasic", " ", "decay", " ", "disease", " ", "model", " ", 
      "identifiability", " ", "with", " ", "disease", " ", "prevalence", " ", 
      "data", " ", 
      RowBox[{
       RowBox[{"(", 
        RowBox[{
         RowBox[{"I", "[", "t", "]"}], " ", "observed"}], ")"}], ".", " ", 
       "We"}], " ", "use", " ", 
      RowBox[{"J", "[", "t", "]"}], " ", "instead", " ", "of", " ", 
      RowBox[{"I", "[", "t", "]"}], " ", "because", " ", "I", " ", "is", " ", 
      "protected", " ", "in", " ", 
      RowBox[{"Mathematica", ".", " ", "We"}], " ", "reparameterize", " ", 
      "the", " ", "pathogen", " ", "compartments", " ", "so", " ", "that", 
      " ", 
      RowBox[{"V1", "[", "t", "]"}]}], "=", " ", 
     RowBox[{
      RowBox[{"\[Kappa]\[Rho]", " ", "\[Pi]1", " ", 
       RowBox[{"W1", "[", "t", "]"}], " ", "and", " ", 
       RowBox[{"V2", "[", "t", "]"}]}], "=", " ", 
      RowBox[{"\[Kappa]\[Rho]", " ", "\[Pi]2", " ", 
       RowBox[{
        RowBox[{"W2", "[", "t", "]"}], ".", " ", "This"}], " ", 
       "reparameterization", " ", "works", " ", "in", " ", "this", " ", 
       "case", " ", "because", " ", "we", " ", "are", " ", "not", " ", 
       "observing", " ", "any", " ", "of", " ", "the", " ", "pathogen", " ", 
       "compartments"}]}]}], ",", " ", 
    RowBox[{
    "and", " ", "it", " ", "will", " ", "serve", " ", "to", " ", "simplfy", 
     " ", "the", " ", 
     RowBox[{"calculations", "."}]}]}], "*)"}], "\[IndentingNewLine]", 
  RowBox[{
   RowBox[{
    RowBox[{"eqA1", "[", "t_", "]"}], "=", " ", 
    RowBox[{
     RowBox[{
      RowBox[{"-", 
       RowBox[{"S", "[", "t", "]"}]}], " ", 
      RowBox[{"(", " ", 
       RowBox[{
        RowBox[{"V1", "[", "t", "]"}], " ", "+", 
        RowBox[{"V2", "[", "t", "]"}]}], ")"}]}], " ", "-", " ", 
     RowBox[{"D", "[", 
      RowBox[{
       RowBox[{"S", "[", "t", "]"}], ",", "t"}], "]"}]}]}], " ", 
   "\[IndentingNewLine]", 
   RowBox[{
    RowBox[{"eqB1", "[", "t_", "]"}], "=", "  ", 
    RowBox[{
     RowBox[{
      RowBox[{"S", "[", "t", "]"}], " ", 
      RowBox[{"(", 
       RowBox[{
        RowBox[{"V1", "[", "t", "]"}], " ", "+", 
        RowBox[{"V2", "[", "t", "]"}]}], ")"}]}], " ", "-", " ", 
     RowBox[{"\[Gamma]", " ", "*", " ", 
      RowBox[{"J", "[", "t", "]"}]}], " ", "-", " ", 
     RowBox[{"D", "[", 
      RowBox[{
       RowBox[{"J", "[", "t", "]"}], ",", "t"}], "]"}]}]}], 
   "\[IndentingNewLine]", 
   RowBox[{
    RowBox[{"eqC1", "[", "t_", "]"}], " ", "=", " ", 
    RowBox[{
     RowBox[{
     "\[Kappa]\[Rho]", " ", "\[Alpha]", " ", "\[Eta]", " ", "\[Pi]1", " ", 
      RowBox[{"J", "[", "t", "]"}]}], " ", "+", " ", 
     RowBox[{"\[Delta]2", " ", 
      RowBox[{"\[Pi]1", "/", "\[Pi]2"}], " ", 
      RowBox[{"V2", "[", "t", "]"}]}], " ", "-", " ", 
     RowBox[{
      RowBox[{"(", 
       RowBox[{"\[Xi]1", "+", "\[Delta]1"}], ")"}], "*", 
      RowBox[{"V1", "[", "t", "]"}]}], "-", 
     RowBox[{"D", "[", 
      RowBox[{
       RowBox[{"V1", "[", "t", "]"}], ",", "t"}], "]"}]}]}], 
   "\[IndentingNewLine]", 
   RowBox[{
    RowBox[{"eqD1", "[", "t_", "]"}], "=", " ", 
    RowBox[{
     RowBox[{"\[Kappa]\[Rho]", " ", "\[Alpha]", " ", 
      RowBox[{"(", 
       RowBox[{"1", "-", "\[Eta]"}], ")"}], " ", "\[Pi]2", " ", 
      RowBox[{"J", "[", "t", "]"}]}], " ", "+", " ", 
     RowBox[{"\[Delta]1", " ", 
      RowBox[{"\[Pi]2", "/", "\[Pi]1"}], " ", 
      RowBox[{"V1", "[", "t", "]"}]}], "-", " ", 
     RowBox[{
      RowBox[{"(", 
       RowBox[{"\[Xi]2", "+", "\[Delta]2"}], ")"}], "*", 
      RowBox[{"V2", "[", "t", "]"}]}], "-", 
     RowBox[{"D", "[", 
      RowBox[{
       RowBox[{"V2", "[", "t", "]"}], ",", "t"}], "]"}]}]}], " ", 
   "\[IndentingNewLine]", 
   RowBox[{
    RowBox[{"eqE1", "[", "t_", "]"}], "=", " ", 
    RowBox[{
     RowBox[{"V1", "[", "t", "]"}], "+", 
     RowBox[{"V2", "[", "t", "]"}], "-", 
     RowBox[{"V", "[", "t", "]"}]}]}]}]}]], "Input",
 CellChangeTimes->{{3.664793439215394*^9, 3.664793500378624*^9}, {
   3.664793729661586*^9, 3.664793760838703*^9}, {3.664793814921111*^9, 
   3.664794010248642*^9}, {3.6876973110774612`*^9, 3.6876973112454777`*^9}, 
   3.687876784926502*^9, {3.7138033809680996`*^9, 3.7138034407390757`*^9}, {
   3.7138035879867992`*^9, 3.7138036834133406`*^9}, 3.713803755231522*^9, {
   3.7138039147564726`*^9, 3.7138039397729745`*^9}, {3.7138046380867987`*^9, 
   3.7138048082288113`*^9}, 3.7138050677427597`*^9, 3.7181168808763485`*^9, {
   3.718376047389651*^9, 
   3.7183760926026506`*^9}},ExpressionUUID->"051969af-8282-4936-9875-\
35b2fa81bce3"],

Cell[BoxData[
 RowBox[{
  RowBox[{
   RowBox[{"-", 
    RowBox[{"S", "[", "t", "]"}]}], " ", 
   RowBox[{"(", 
    RowBox[{
     RowBox[{"V1", "[", "t", "]"}], "+", 
     RowBox[{"V2", "[", "t", "]"}]}], ")"}]}], "-", 
  RowBox[{
   SuperscriptBox["S", "\[Prime]",
    MultilineFunction->None], "[", "t", "]"}]}]], "Output",
 CellChangeTimes->{
  3.718117790848523*^9},ExpressionUUID->"ea741333-a8de-41f5-bb46-\
a4264d523dd4"],

Cell[BoxData[
 RowBox[{
  RowBox[{
   RowBox[{"-", "\[Gamma]"}], " ", 
   RowBox[{"J", "[", "t", "]"}]}], "+", 
  RowBox[{
   RowBox[{"S", "[", "t", "]"}], " ", 
   RowBox[{"(", 
    RowBox[{
     RowBox[{"V1", "[", "t", "]"}], "+", 
     RowBox[{"V2", "[", "t", "]"}]}], ")"}]}], "-", 
  RowBox[{
   SuperscriptBox["J", "\[Prime]",
    MultilineFunction->None], "[", "t", "]"}]}]], "Output",
 CellChangeTimes->{
  3.718117790897528*^9},ExpressionUUID->"4326e889-15db-4e85-97b7-\
6f16d47c6b3b"],

Cell[BoxData[
 RowBox[{
  RowBox[{
  "\[Alpha]", " ", "\[Eta]", " ", "\[Kappa]\[Rho]", " ", "\[Pi]1", " ", 
   RowBox[{"J", "[", "t", "]"}]}], "-", 
  RowBox[{
   RowBox[{"(", 
    RowBox[{"\[Delta]1", "+", "\[Xi]1"}], ")"}], " ", 
   RowBox[{"V1", "[", "t", "]"}]}], "+", 
  FractionBox[
   RowBox[{"\[Delta]2", " ", "\[Pi]1", " ", 
    RowBox[{"V2", "[", "t", "]"}]}], "\[Pi]2"], "-", 
  RowBox[{
   SuperscriptBox["V1", "\[Prime]",
    MultilineFunction->None], "[", "t", "]"}]}]], "Output",
 CellChangeTimes->{
  3.7181177909005284`*^9},ExpressionUUID->"66d53116-e27f-48c4-8665-\
5551aa8ea501"],

Cell[BoxData[
 RowBox[{
  RowBox[{"\[Alpha]", " ", 
   RowBox[{"(", 
    RowBox[{"1", "-", "\[Eta]"}], ")"}], " ", "\[Kappa]\[Rho]", " ", "\[Pi]2",
    " ", 
   RowBox[{"J", "[", "t", "]"}]}], "+", 
  FractionBox[
   RowBox[{"\[Delta]1", " ", "\[Pi]2", " ", 
    RowBox[{"V1", "[", "t", "]"}]}], "\[Pi]1"], "-", 
  RowBox[{
   RowBox[{"(", 
    RowBox[{"\[Delta]2", "+", "\[Xi]2"}], ")"}], " ", 
   RowBox[{"V2", "[", "t", "]"}]}], "-", 
  RowBox[{
   SuperscriptBox["V2", "\[Prime]",
    MultilineFunction->None], "[", "t", "]"}]}]], "Output",
 CellChangeTimes->{
  3.718117790905529*^9},ExpressionUUID->"675e6599-5e56-46b8-b8c3-\
98dc72c8794d"],

Cell[BoxData[
 RowBox[{
  RowBox[{"-", 
   RowBox[{"V", "[", "t", "]"}]}], "+", 
  RowBox[{"V1", "[", "t", "]"}], "+", 
  RowBox[{"V2", "[", "t", "]"}]}]], "Output",
 CellChangeTimes->{
  3.7181177909085293`*^9},ExpressionUUID->"3cd17a96-8393-4344-bbf7-\
05d139520608"]
}, Open  ]],

Cell[BoxData[
 RowBox[{"(*", " ", 
  RowBox[{
   RowBox[{"We", " ", "rewrite", " ", "the", " ", "equations"}], ",", " ", 
   RowBox[{"using", " ", 
    RowBox[{"Ritt", "'"}], "s", " ", "pseudodivision", " ", 
    RowBox[{"(", 
     RowBox[{"Ritt", ",", " ", 
      RowBox[{"Differential", " ", "Algebra"}], ",", " ", "1950"}], ")"}], 
    " ", "and", " ", "equations", " ", "D", " ", "and", " ", "E", " ", "to", 
    " ", "replace", " ", "V1", " ", "and", " ", "V2", " ", "with", " ", 
    RowBox[{"V", ".", " ", "This"}], " ", "replacement", " ", "removes", " ", 
    RowBox[{"V2", "[", "t", "]"}], " ", "from", " ", "all", " ", 
    RowBox[{"equations", "."}]}]}], "*)"}]], "Input",
 CellChangeTimes->{{3.7138039463806353`*^9, 3.713804066608657*^9}, {
  3.7138050054505315`*^9, 3.7138050156915555`*^9}, {3.718376151902651*^9, 
  3.718376174037651*^9}, {3.7183762822626505`*^9, 
  3.718376297933651*^9}},ExpressionUUID->"a08f7092-60f8-45c0-b466-\
164e561202b1"],

Cell[CellGroupData[{

Cell[BoxData[{
 RowBox[{
  RowBox[{"eqA2", "[", "t", "]"}], "=", 
  RowBox[{"Factor", "[", 
   RowBox[{
    RowBox[{
     RowBox[{"eqA1", "[", "t", "]"}], "*", 
     RowBox[{"Coefficient", "[", 
      RowBox[{
       RowBox[{"eqE1", "[", "t", "]"}], ",", 
       RowBox[{"V2", "[", "t", "]"}]}], "]"}]}], "-", 
    RowBox[{
     RowBox[{"eqE1", "[", "t", "]"}], "*", 
     RowBox[{"Coefficient", "[", 
      RowBox[{
       RowBox[{"eqA1", "[", "t", "]"}], ",", 
       RowBox[{"V2", "[", "t", "]"}]}], "]"}]}]}], 
   "]"}]}], "\[IndentingNewLine]", 
 RowBox[{
  RowBox[{"eqB2", "[", "t", "]"}], "=", 
  RowBox[{"Factor", "[", 
   RowBox[{
    RowBox[{
     RowBox[{"eqB1", "[", "t", "]"}], "*", 
     RowBox[{"Coefficient", "[", 
      RowBox[{
       RowBox[{"eqE1", "[", "t", "]"}], ",", 
       RowBox[{"V2", "[", "t", "]"}]}], "]"}]}], "-", 
    RowBox[{
     RowBox[{"eqE1", "[", "t", "]"}], "*", 
     RowBox[{"Coefficient", "[", 
      RowBox[{
       RowBox[{"eqB1", "[", "t", "]"}], ",", 
       RowBox[{"V2", "[", "t", "]"}]}], "]"}]}]}], 
   "]"}]}], "\[IndentingNewLine]", 
 RowBox[{
  RowBox[{"eqC2", "[", "t", "]"}], "=", 
  RowBox[{"Factor", "[", 
   RowBox[{
    RowBox[{
     RowBox[{"eqC1", "[", "t", "]"}], "*", 
     RowBox[{"Coefficient", "[", 
      RowBox[{
       RowBox[{"eqE1", "[", "t", "]"}], ",", 
       RowBox[{"V2", "[", "t", "]"}]}], "]"}]}], "-", 
    RowBox[{
     RowBox[{"eqE1", "[", "t", "]"}], "*", 
     RowBox[{"Coefficient", "[", 
      RowBox[{
       RowBox[{"eqC1", "[", "t", "]"}], ",", 
       RowBox[{"V2", "[", "t", "]"}]}], "]"}]}]}], 
   "]"}]}], "\[IndentingNewLine]", 
 RowBox[{
  RowBox[{
   RowBox[{"eqD2", "[", "t", "]"}], "=", 
   RowBox[{"Factor", "[", 
    RowBox[{
     RowBox[{
      RowBox[{"eqD1", "[", "t", "]"}], "*", 
      RowBox[{"Coefficient", "[", 
       RowBox[{
        RowBox[{"D", "[", 
         RowBox[{
          RowBox[{"eqE1", "[", "t", "]"}], ",", "t"}], "]"}], ",", 
        RowBox[{
         RowBox[{"V2", "'"}], "[", "t", "]"}]}], "]"}]}], "-", 
     RowBox[{
      RowBox[{"D", "[", 
       RowBox[{
        RowBox[{"eqE1", "[", "t", "]"}], ",", "t"}], "]"}], "*", 
      RowBox[{"Coefficient", "[", 
       RowBox[{
        RowBox[{"eqD1", "[", "t", "]"}], ",", 
        RowBox[{
         RowBox[{"V2", "'"}], "[", "t", "]"}]}], "]"}]}]}], "]"}]}], 
  ";"}], "\[IndentingNewLine]", 
 RowBox[{
  RowBox[{
   RowBox[{"eqD3", "[", "t", "]"}], "=", 
   RowBox[{"Factor", "[", 
    RowBox[{
     RowBox[{
      RowBox[{"eqD2", "[", "t", "]"}], "*", 
      RowBox[{"Coefficient", "[", 
       RowBox[{
        RowBox[{"eqE1", "[", "t", "]"}], ",", 
        RowBox[{"V2", "[", "t", "]"}]}], "]"}]}], "-", 
     RowBox[{
      RowBox[{"eqE1", "[", "t", "]"}], "*", 
      RowBox[{"Coefficient", "[", 
       RowBox[{
        RowBox[{"eqD1", "[", "t", "]"}], ",", 
        RowBox[{"V2", "[", "t", "]"}]}], "]"}]}]}], "]"}]}], 
  ";"}], "\[IndentingNewLine]", 
 RowBox[{
  RowBox[{"eqD4", "[", "t", "]"}], "=", 
  RowBox[{
   RowBox[{"Factor", "[", 
    RowBox[{
     RowBox[{
      RowBox[{"eqD3", "[", "t", "]"}], "*", 
      RowBox[{"Coefficient", "[", 
       RowBox[{
        RowBox[{"eqC2", "[", "t", "]"}], ",", 
        RowBox[{
         RowBox[{"V1", "'"}], "[", "t", "]"}]}], "]"}]}], "-", 
     RowBox[{
      RowBox[{"eqC2", "[", "t", "]"}], "*", 
      RowBox[{"Coefficient", "[", 
       RowBox[{
        RowBox[{"eqD3", "[", "t", "]"}], ",", 
        RowBox[{
         RowBox[{"V1", "'"}], "[", "t", "]"}]}], "]"}]}]}], "]"}], " ", "*", 
   "\[Pi]1", " ", "\[Pi]2"}]}]}], "Input",
 CellChangeTimes->{{3.6647940353342185`*^9, 3.6647941419835443`*^9}, {
   3.664794202640673*^9, 3.6647942036088667`*^9}, {3.6876973450868616`*^9, 
   3.687697422529605*^9}, {3.687697461563508*^9, 3.687697504636815*^9}, {
   3.687697646560421*^9, 3.687697673755701*^9}, {3.687697711605916*^9, 
   3.687697715652511*^9}, {3.687876399342948*^9, 3.687876423087322*^9}, 
   3.71380408664966*^9, {3.7138048181338015`*^9, 3.713804835189507*^9}, {
   3.7138048664796357`*^9, 
   3.7138048666546535`*^9}},ExpressionUUID->"c5e490ef-931f-46b1-8a92-\
b0b90e66b1a8"],

Cell[BoxData[
 RowBox[{
  RowBox[{
   RowBox[{"-", 
    RowBox[{"S", "[", "t", "]"}]}], " ", 
   RowBox[{"V", "[", "t", "]"}]}], "-", 
  RowBox[{
   SuperscriptBox["S", "\[Prime]",
    MultilineFunction->None], "[", "t", "]"}]}]], "Output",
 CellChangeTimes->{
  3.718117791156554*^9},ExpressionUUID->"70a3f8d8-fc0c-4e8e-a998-\
a5536e45a1f0"],

Cell[BoxData[
 RowBox[{
  RowBox[{
   RowBox[{"-", "\[Gamma]"}], " ", 
   RowBox[{"J", "[", "t", "]"}]}], "+", 
  RowBox[{
   RowBox[{"S", "[", "t", "]"}], " ", 
   RowBox[{"V", "[", "t", "]"}]}], "-", 
  RowBox[{
   SuperscriptBox["J", "\[Prime]",
    MultilineFunction->None], "[", "t", "]"}]}]], "Output",
 CellChangeTimes->{
  3.718117791158554*^9},ExpressionUUID->"566c6b44-768b-421e-8ca0-\
5e8711ca7fb4"],

Cell[BoxData[
 FractionBox[
  RowBox[{
   RowBox[{
   "\[Alpha]", " ", "\[Eta]", " ", "\[Kappa]\[Rho]", " ", "\[Pi]1", " ", 
    "\[Pi]2", " ", 
    RowBox[{"J", "[", "t", "]"}]}], "+", 
   RowBox[{"\[Delta]2", " ", "\[Pi]1", " ", 
    RowBox[{"V", "[", "t", "]"}]}], "-", 
   RowBox[{"\[Delta]2", " ", "\[Pi]1", " ", 
    RowBox[{"V1", "[", "t", "]"}]}], "-", 
   RowBox[{"\[Delta]1", " ", "\[Pi]2", " ", 
    RowBox[{"V1", "[", "t", "]"}]}], "-", 
   RowBox[{"\[Xi]1", " ", "\[Pi]2", " ", 
    RowBox[{"V1", "[", "t", "]"}]}], "-", 
   RowBox[{"\[Pi]2", " ", 
    RowBox[{
     SuperscriptBox["V1", "\[Prime]",
      MultilineFunction->None], "[", "t", "]"}]}]}], "\[Pi]2"]], "Output",
 CellChangeTimes->{
  3.7181177911605544`*^9},ExpressionUUID->"e4ec6a82-365f-4528-92eb-\
228a82e4e8a9"],

Cell[BoxData[
 RowBox[{
  RowBox[{
   RowBox[{"-", "\[Alpha]"}], " ", "\[Eta]", " ", "\[Kappa]\[Rho]", " ", 
   SuperscriptBox["\[Pi]1", "2"], " ", "\[Pi]2", " ", 
   RowBox[{"J", "[", "t", "]"}]}], "-", 
  RowBox[{"\[Alpha]", " ", "\[Kappa]\[Rho]", " ", "\[Pi]1", " ", 
   SuperscriptBox["\[Pi]2", "2"], " ", 
   RowBox[{"J", "[", "t", "]"}]}], "+", 
  RowBox[{
  "\[Alpha]", " ", "\[Eta]", " ", "\[Kappa]\[Rho]", " ", "\[Pi]1", " ", 
   SuperscriptBox["\[Pi]2", "2"], " ", 
   RowBox[{"J", "[", "t", "]"}]}], "-", 
  RowBox[{"\[Delta]2", " ", 
   SuperscriptBox["\[Pi]1", "2"], " ", 
   RowBox[{"V", "[", "t", "]"}]}], "+", 
  RowBox[{"\[Delta]2", " ", "\[Pi]1", " ", "\[Pi]2", " ", 
   RowBox[{"V", "[", "t", "]"}]}], "+", 
  RowBox[{"\[Xi]2", " ", "\[Pi]1", " ", "\[Pi]2", " ", 
   RowBox[{"V", "[", "t", "]"}]}], "+", 
  RowBox[{"\[Delta]2", " ", 
   SuperscriptBox["\[Pi]1", "2"], " ", 
   RowBox[{"V1", "[", "t", "]"}]}], "+", 
  RowBox[{"\[Delta]1", " ", "\[Pi]1", " ", "\[Pi]2", " ", 
   RowBox[{"V1", "[", "t", "]"}]}], "-", 
  RowBox[{"\[Delta]2", " ", "\[Pi]1", " ", "\[Pi]2", " ", 
   RowBox[{"V1", "[", "t", "]"}]}], "+", 
  RowBox[{"\[Xi]1", " ", "\[Pi]1", " ", "\[Pi]2", " ", 
   RowBox[{"V1", "[", "t", "]"}]}], "-", 
  RowBox[{"\[Xi]2", " ", "\[Pi]1", " ", "\[Pi]2", " ", 
   RowBox[{"V1", "[", "t", "]"}]}], "-", 
  RowBox[{"\[Delta]1", " ", 
   SuperscriptBox["\[Pi]2", "2"], " ", 
   RowBox[{"V1", "[", "t", "]"}]}], "+", 
  RowBox[{"\[Pi]1", " ", "\[Pi]2", " ", 
   RowBox[{
    SuperscriptBox["V", "\[Prime]",
     MultilineFunction->None], "[", "t", "]"}]}]}]], "Output",
 CellChangeTimes->{
  3.718117791191558*^9},ExpressionUUID->"285da244-ade1-4078-8fe4-\
48aafef925c8"]
}, Open  ]],

Cell[BoxData[
 RowBox[{"(*", " ", 
  RowBox[{"Now", ",", " ", 
   RowBox[{"we", " ", "remove", " ", 
    RowBox[{"V1", "[", "t", "]"}], " ", "from", " ", "equation", " ", 
    RowBox[{"C", "."}]}]}], " ", "*)"}]], "Input",
 CellChangeTimes->{{3.718376259223651*^9, 
  3.718376343842651*^9}},ExpressionUUID->"7fb38f28-8132-4b64-a684-\
e63c08e3d704"],

Cell[CellGroupData[{

Cell[BoxData[{
 RowBox[{
  RowBox[{
   RowBox[{"eqC3", "[", "t", "]"}], "=", 
   RowBox[{"Factor", "[", 
    RowBox[{
     RowBox[{
      RowBox[{"eqC2", "[", "t", "]"}], "*", 
      RowBox[{"Coefficient", "[", 
       RowBox[{
        RowBox[{"D", "[", 
         RowBox[{
          RowBox[{"eqD4", "[", "t", "]"}], ",", "t"}], "]"}], ",", 
        RowBox[{
         RowBox[{"V1", "'"}], "[", "t", "]"}]}], "]"}]}], "-", 
     RowBox[{
      RowBox[{"D", "[", 
       RowBox[{
        RowBox[{"eqD4", "[", "t", "]"}], ",", "t"}], "]"}], "*", 
      RowBox[{"Coefficient", "[", 
       RowBox[{
        RowBox[{"eqC2", "[", "t", "]"}], ",", 
        RowBox[{
         RowBox[{"V1", "'"}], "[", "t", "]"}]}], "]"}]}]}], "]"}]}], 
  ";"}], "\[IndentingNewLine]", 
 RowBox[{
  RowBox[{"eqC4", "[", "t", "]"}], "=", 
  RowBox[{
   RowBox[{"Factor", "[", 
    RowBox[{
     RowBox[{
      RowBox[{"eqC3", "[", "t", "]"}], "*", 
      RowBox[{"Coefficient", "[", 
       RowBox[{
        RowBox[{"eqD4", "[", "t", "]"}], ",", 
        RowBox[{"V1", "[", "t", "]"}]}], "]"}]}], "-", 
     RowBox[{
      RowBox[{"eqD4", "[", "t", "]"}], "*", 
      RowBox[{"Coefficient", "[", 
       RowBox[{
        RowBox[{"eqC3", "[", "t", "]"}], ",", 
        RowBox[{"V1", "[", "t", "]"}]}], "]"}]}]}], "]"}], "/", " ", 
   RowBox[{"(", 
    RowBox[{"\[Pi]1", " ", "\[Pi]2", " ", 
     RowBox[{"(", 
      RowBox[{
       RowBox[{
        RowBox[{"-", "\[Delta]2"}], " ", 
        SuperscriptBox["\[Pi]1", "2"]}], "-", 
       RowBox[{"\[Delta]1", " ", "\[Pi]1", " ", "\[Pi]2"}], "+", 
       RowBox[{"\[Delta]2", " ", "\[Pi]1", " ", "\[Pi]2"}], "-", 
       RowBox[{"\[Xi]1", " ", "\[Pi]1", " ", "\[Pi]2"}], "+", 
       RowBox[{"\[Xi]2", " ", "\[Pi]1", " ", "\[Pi]2"}], "+", 
       RowBox[{"\[Delta]1", " ", 
        SuperscriptBox["\[Pi]2", "2"]}]}], ")"}]}], " ", ")"}]}]}]}], "Input",
 CellChangeTimes->{{3.6647947936109657`*^9, 3.6647948557561793`*^9}, {
   3.6673194683023167`*^9, 3.667319469565443*^9}, {3.687697555613912*^9, 
   3.687697615821495*^9}, {3.687876379101924*^9, 3.6878763934863625`*^9}, {
   3.6878764361516285`*^9, 3.6878764985378666`*^9}, 3.6878766615761685`*^9, {
   3.6878767914051504`*^9, 3.687876797284738*^9}, {3.7138041174357386`*^9, 
   3.7138041264436398`*^9}, {3.713804456016594*^9, 3.7138044902410154`*^9}, {
   3.713804840142002*^9, 3.713804850693057*^9}, {3.7138048969296803`*^9, 
   3.7138049144644337`*^9}},ExpressionUUID->"c61bde3e-6406-4344-95b5-\
f153822b6c86"],

Cell[BoxData[
 RowBox[{
  RowBox[{
  "\[Alpha]", " ", "\[Delta]2", " ", "\[Kappa]\[Rho]", " ", "\[Pi]1", " ", 
   RowBox[{"J", "[", "t", "]"}]}], "+", 
  RowBox[{
  "\[Alpha]", " ", "\[Eta]", " ", "\[Kappa]\[Rho]", " ", "\[Xi]2", " ", 
   "\[Pi]1", " ", 
   RowBox[{"J", "[", "t", "]"}]}], "+", 
  RowBox[{
  "\[Alpha]", " ", "\[Delta]1", " ", "\[Kappa]\[Rho]", " ", "\[Pi]2", " ", 
   RowBox[{"J", "[", "t", "]"}]}], "+", 
  RowBox[{
  "\[Alpha]", " ", "\[Kappa]\[Rho]", " ", "\[Xi]1", " ", "\[Pi]2", " ", 
   RowBox[{"J", "[", "t", "]"}]}], "-", 
  RowBox[{
  "\[Alpha]", " ", "\[Eta]", " ", "\[Kappa]\[Rho]", " ", "\[Xi]1", " ", 
   "\[Pi]2", " ", 
   RowBox[{"J", "[", "t", "]"}]}], "-", 
  RowBox[{"\[Delta]2", " ", "\[Xi]1", " ", 
   RowBox[{"V", "[", "t", "]"}]}], "-", 
  RowBox[{"\[Delta]1", " ", "\[Xi]2", " ", 
   RowBox[{"V", "[", "t", "]"}]}], "-", 
  RowBox[{"\[Xi]1", " ", "\[Xi]2", " ", 
   RowBox[{"V", "[", "t", "]"}]}], "+", 
  RowBox[{
  "\[Alpha]", " ", "\[Eta]", " ", "\[Kappa]\[Rho]", " ", "\[Pi]1", " ", 
   RowBox[{
    SuperscriptBox["J", "\[Prime]",
     MultilineFunction->None], "[", "t", "]"}]}], "+", 
  RowBox[{"\[Alpha]", " ", "\[Kappa]\[Rho]", " ", "\[Pi]2", " ", 
   RowBox[{
    SuperscriptBox["J", "\[Prime]",
     MultilineFunction->None], "[", "t", "]"}]}], "-", 
  RowBox[{
  "\[Alpha]", " ", "\[Eta]", " ", "\[Kappa]\[Rho]", " ", "\[Pi]2", " ", 
   RowBox[{
    SuperscriptBox["J", "\[Prime]",
     MultilineFunction->None], "[", "t", "]"}]}], "-", 
  RowBox[{"\[Delta]1", " ", 
   RowBox[{
    SuperscriptBox["V", "\[Prime]",
     MultilineFunction->None], "[", "t", "]"}]}], "-", 
  RowBox[{"\[Delta]2", " ", 
   RowBox[{
    SuperscriptBox["V", "\[Prime]",
     MultilineFunction->None], "[", "t", "]"}]}], "-", 
  RowBox[{"\[Xi]1", " ", 
   RowBox[{
    SuperscriptBox["V", "\[Prime]",
     MultilineFunction->None], "[", "t", "]"}]}], "-", 
  RowBox[{"\[Xi]2", " ", 
   RowBox[{
    SuperscriptBox["V", "\[Prime]",
     MultilineFunction->None], "[", "t", "]"}]}], "-", 
  RowBox[{
   SuperscriptBox["V", "\[Prime]\[Prime]",
    MultilineFunction->None], "[", "t", "]"}]}]], "Output",
 CellChangeTimes->{
  3.71811779121556*^9},ExpressionUUID->"97a289ac-511d-42c5-ab8f-230ca6efbf97"]
}, Open  ]],

Cell[BoxData[
 RowBox[{"\[IndentingNewLine]", 
  RowBox[{"(*", " ", 
   RowBox[{"Now", ",", " ", 
    RowBox[{
    "we", " ", "parameterize", " ", "all", " ", "three", " ", "remaining", 
     " ", "equations", " ", "in", " ", "terms", " ", "of", " ", "the", " ", 
     "proposed", " ", "identifiable", " ", 
     RowBox[{"combinations", ".", " ", "This"}], " ", "step", " ", "is", " ", 
     "not", " ", "necessary"}], ",", " ", 
    RowBox[{
    "as", " ", "the", " ", "identifiable", " ", "combinations", " ", "would", 
     " ", "be", " ", "determined", " ", "in", " ", "the", " ", "final", " ", 
     RowBox[{"step", ".", " ", "However"}]}], ",", " ", 
    RowBox[{
    "this", " ", "step", " ", "does", " ", "reduce", " ", "the", " ", 
     "computational", " ", 
     RowBox[{"demand", "."}]}]}], "*)"}]}]], "Input",
 CellChangeTimes->{{3.6673086140859566`*^9, 3.6673086214376917`*^9}, {
   3.687876509713984*^9, 3.687876576140626*^9}, {3.713804987153702*^9, 
   3.7138049880577927`*^9}, {3.71380508954994*^9, 3.713805097525738*^9}, 
   3.718376251376651*^9, {3.7183763487136507`*^9, 
   3.718376436883651*^9}},ExpressionUUID->"cd35d497-e430-4147-acaa-\
202748a836a0"],

Cell[CellGroupData[{

Cell[BoxData[{
 RowBox[{"Combos", "=", 
  RowBox[{"{", 
   RowBox[{
    RowBox[{"p1", "\[Equal]", "\[Gamma]"}], ",", 
    RowBox[{"p2", "==", 
     RowBox[{
      RowBox[{"(", 
       RowBox[{"\[Xi]1", "+", " ", "\[Delta]1"}], ")"}], "+", 
      RowBox[{"(", 
       RowBox[{"\[Xi]2", "+", " ", "\[Delta]2"}], ")"}]}]}], ",", " ", 
    RowBox[{"p3", "==", 
     RowBox[{
      RowBox[{
       RowBox[{"(", 
        RowBox[{"\[Xi]1", " ", "+", " ", "\[Delta]1"}], ")"}], 
       RowBox[{"(", 
        RowBox[{"\[Xi]2", " ", "+", " ", "\[Delta]2"}], ")"}]}], "-", 
      RowBox[{"\[Delta]1", " ", "\[Delta]2"}]}]}], ",", " ", 
    RowBox[{"p4", "\[Equal]", 
     RowBox[{"\[Kappa]\[Rho]", " ", "\[Alpha]", " ", 
      RowBox[{"(", 
       RowBox[{
        RowBox[{"\[Eta]", " ", "\[Pi]1"}], " ", "+", " ", 
        RowBox[{
         RowBox[{"(", 
          RowBox[{"1", "-", "\[Eta]"}], ")"}], "\[Pi]2"}]}], ")"}]}]}], ",", 
    RowBox[{"p5", "\[Equal]", 
     RowBox[{"\[Kappa]\[Rho]", " ", "\[Alpha]", " ", 
      RowBox[{"(", 
       RowBox[{
        RowBox[{"\[Eta]", " ", "\[Pi]1", " ", 
         RowBox[{"(", "\[Xi]2", ")"}]}], "+", " ", 
        RowBox[{
         RowBox[{"(", 
          RowBox[{"1", "-", "\[Eta]"}], ")"}], "\[Pi]2", 
         RowBox[{"(", "\[Xi]1", ")"}]}], "+", 
        RowBox[{"\[Pi]2", " ", "\[Delta]1"}], "  ", "+", " ", 
        RowBox[{"\[Pi]1", " ", "\[Delta]2"}]}], ")"}]}]}]}], 
   "}"}]}], "\[IndentingNewLine]", 
 RowBox[{
  RowBox[{"Z", "=", 
   RowBox[{
    RowBox[{"Simplify", "[", 
     RowBox[{"Solve", "[", 
      RowBox[{"Combos", ",", 
       RowBox[{"{", 
        RowBox[{
        "\[Gamma]", ",", "\[Kappa]\[Rho]", ",", " ", "\[Alpha]", ",", 
         "\[Pi]1", ",", " ", "\[Pi]2", ",", "\[Xi]1", ",", " ", "\[Xi]2", ",",
          "\[Delta]1", ",", " ", "\[Delta]2", ",", "\[Eta]"}], "}"}]}], "]"}],
      "]"}], "[", 
    RowBox[{"[", "1", "]"}], "]"}]}], ";"}]}], "Input",
 CellChangeTimes->{{3.6878765771987314`*^9, 3.6878765875087624`*^9}, {
  3.7138041527332683`*^9, 3.713804252240218*^9}, {3.7138042933003235`*^9, 
  3.713804316579651*^9}, {3.713804356429636*^9, 
  3.71380436397239*^9}},ExpressionUUID->"111d85dd-b253-4780-aa38-\
a1ab91767254"],

Cell[BoxData[
 RowBox[{"{", 
  RowBox[{
   RowBox[{"p1", "\[Equal]", "\[Gamma]"}], ",", 
   RowBox[{"p2", "\[Equal]", 
    RowBox[{"\[Delta]1", "+", "\[Delta]2", "+", "\[Xi]1", "+", "\[Xi]2"}]}], 
   ",", 
   RowBox[{"p3", "\[Equal]", 
    RowBox[{
     RowBox[{
      RowBox[{"-", "\[Delta]1"}], " ", "\[Delta]2"}], "+", 
     RowBox[{
      RowBox[{"(", 
       RowBox[{"\[Delta]1", "+", "\[Xi]1"}], ")"}], " ", 
      RowBox[{"(", 
       RowBox[{"\[Delta]2", "+", "\[Xi]2"}], ")"}]}]}]}], ",", 
   RowBox[{"p4", "\[Equal]", 
    RowBox[{"\[Alpha]", " ", "\[Kappa]\[Rho]", " ", 
     RowBox[{"(", 
      RowBox[{
       RowBox[{"\[Eta]", " ", "\[Pi]1"}], "+", 
       RowBox[{
        RowBox[{"(", 
         RowBox[{"1", "-", "\[Eta]"}], ")"}], " ", "\[Pi]2"}]}], ")"}]}]}], 
   ",", 
   RowBox[{"p5", "\[Equal]", 
    RowBox[{"\[Alpha]", " ", "\[Kappa]\[Rho]", " ", 
     RowBox[{"(", 
      RowBox[{
       RowBox[{"\[Delta]2", " ", "\[Pi]1"}], "+", 
       RowBox[{"\[Eta]", " ", "\[Xi]2", " ", "\[Pi]1"}], "+", 
       RowBox[{"\[Delta]1", " ", "\[Pi]2"}], "+", 
       RowBox[{
        RowBox[{"(", 
         RowBox[{"1", "-", "\[Eta]"}], ")"}], " ", "\[Xi]1", " ", 
        "\[Pi]2"}]}], ")"}]}]}]}], "}"}]], "Output",
 CellChangeTimes->{
  3.7181177912325616`*^9},ExpressionUUID->"43bdd6aa-dbff-4999-a554-\
e744bdbe15f3"],

Cell[BoxData[
 TemplateBox[{
  "Solve","svars",
   "\"Equations may not give solutions for all \\\"solve\\\" variables.\"",2,
   17,1,30818552575358259326,"Local"},
  "MessageTemplate"]], "Message", "MSG",
 CellChangeTimes->{
  3.718117792842723*^9},ExpressionUUID->"4dd0d519-ddb9-4fa7-98d1-\
dc178db84c5a"]
}, Open  ]],

Cell[CellGroupData[{

Cell[BoxData[{
 RowBox[{
  RowBox[{"eqA3", "[", "t", "]"}], "=", 
  RowBox[{
   RowBox[{"eqA2", "[", "t", "]"}], "/.", "Z"}]}], "\[IndentingNewLine]", 
 RowBox[{
  RowBox[{"eqB3", "[", "t", "]"}], "=", 
  RowBox[{
   RowBox[{"eqB2", "[", "t", "]"}], "/.", "Z"}]}], "\[IndentingNewLine]", 
 RowBox[{
  RowBox[{"eqC5", "[", "t", "]"}], "=", 
  RowBox[{"Simplify", "[", 
   RowBox[{
    RowBox[{"Collect", "[", 
     RowBox[{
      RowBox[{"eqC4", "[", "t", "]"}], ",", 
      RowBox[{"{", 
       RowBox[{
        RowBox[{"J", "[", "t", "]"}], ",", 
        RowBox[{
         RowBox[{"J", "'"}], "[", "t", "]"}], ",", 
        RowBox[{"W", "[", "t", "]"}], ",", 
        RowBox[{
         RowBox[{"W", "'"}], "[", "t", "]"}], ",", 
        RowBox[{
         RowBox[{"W", "''"}], "[", "t", "]"}]}], "}"}]}], "]"}], "/.", "Z"}], 
   "]"}]}]}], "Input",
 CellChangeTimes->{{3.6647941787028866`*^9, 3.664794220914327*^9}, {
   3.66479425113437*^9, 3.6647942833468113`*^9}, {3.6647949229839697`*^9, 
   3.664794951840662*^9}, {3.6647950088950157`*^9, 3.664795012705106*^9}, 
   3.667308431934744*^9, {3.667308654367985*^9, 3.6673086859681444`*^9}, {
   3.66731939542803*^9, 3.6673193966671543`*^9}, {3.687876605717583*^9, 
   3.6878766389269037`*^9}, {3.687876714353446*^9, 3.6878767535553656`*^9}, {
   3.7138042802580194`*^9, 3.7138042828972836`*^9}, {3.7138044983378253`*^9, 
   3.7138045161296043`*^9}, {3.713804940841071*^9, 
   3.7138049493769245`*^9}},ExpressionUUID->"b094ef9d-3dcd-4247-bde3-\
c36910647c0e"],

Cell[BoxData[
 RowBox[{
  RowBox[{
   RowBox[{"-", 
    RowBox[{"S", "[", "t", "]"}]}], " ", 
   RowBox[{"V", "[", "t", "]"}]}], "-", 
  RowBox[{
   SuperscriptBox["S", "\[Prime]",
    MultilineFunction->None], "[", "t", "]"}]}]], "Output",
 CellChangeTimes->{
  3.7181178008305216`*^9},ExpressionUUID->"925c7de5-0d5e-4869-8b19-\
d04c32abd9be"],

Cell[BoxData[
 RowBox[{
  RowBox[{
   RowBox[{"-", "p1"}], " ", 
   RowBox[{"J", "[", "t", "]"}]}], "+", 
  RowBox[{
   RowBox[{"S", "[", "t", "]"}], " ", 
   RowBox[{"V", "[", "t", "]"}]}], "-", 
  RowBox[{
   SuperscriptBox["J", "\[Prime]",
    MultilineFunction->None], "[", "t", "]"}]}]], "Output",
 CellChangeTimes->{
  3.7181178008315215`*^9},ExpressionUUID->"58b61aca-9b41-46d4-a1ee-\
a4e3ee14b5b0"],

Cell[BoxData[
 RowBox[{
  RowBox[{"p5", " ", 
   RowBox[{"J", "[", "t", "]"}]}], "-", 
  RowBox[{"p3", " ", 
   RowBox[{"V", "[", "t", "]"}]}], "+", 
  RowBox[{"p4", " ", 
   RowBox[{
    SuperscriptBox["J", "\[Prime]",
     MultilineFunction->None], "[", "t", "]"}]}], "-", 
  RowBox[{"p2", " ", 
   RowBox[{
    SuperscriptBox["V", "\[Prime]",
     MultilineFunction->None], "[", "t", "]"}]}], "-", 
  RowBox[{
   SuperscriptBox["V", "\[Prime]\[Prime]",
    MultilineFunction->None], "[", "t", "]"}]}]], "Output",
 CellChangeTimes->{
  3.718117801575596*^9},ExpressionUUID->"37a165d5-2762-43f9-bd7f-\
bea1d6d8d23f"]
}, Open  ]],

Cell[BoxData[
 RowBox[{"(*", " ", 
  RowBox[{
  "The", " ", "next", " ", "step", " ", "is", " ", "to", " ", "remove", " ", 
   RowBox[{"V", "[", "t", "]"}], " ", "from", " ", "all", " ", "equations", 
   " ", "using", " ", 
   RowBox[{"eqA", "."}]}], "*)"}]], "Input",
 CellChangeTimes->{{3.713804968167804*^9, 3.7138049852895155`*^9}, {
  3.713805020659052*^9, 3.7138050391479006`*^9}, {3.7138050823332186`*^9, 
  3.7138051012781134`*^9}, {3.718118378185251*^9, 
  3.7181183786803007`*^9}},ExpressionUUID->"c4f9af98-60c5-4b25-ac1a-\
77e29026823a"],

Cell[CellGroupData[{

Cell[BoxData[{
 RowBox[{
  RowBox[{
   RowBox[{"eqC6", "[", "t", "]"}], "=", 
   RowBox[{"Factor", "[", 
    RowBox[{
     RowBox[{
      RowBox[{"eqC5", "[", "t", "]"}], "*", 
      RowBox[{"Coefficient", "[", 
       RowBox[{
        RowBox[{"D", "[", 
         RowBox[{
          RowBox[{"D", "[", 
           RowBox[{
            RowBox[{"eqA3", "[", "t", "]"}], ",", "t"}], "]"}], ",", "t"}], 
         "]"}], ",", 
        RowBox[{
         RowBox[{"V", "''"}], "[", "t", "]"}]}], "]"}]}], "-", 
     RowBox[{
      RowBox[{"D", "[", 
       RowBox[{
        RowBox[{"D", "[", 
         RowBox[{
          RowBox[{"eqA3", "[", "t", "]"}], ",", "t"}], "]"}], ",", "t"}], 
       "]"}], "*", 
      RowBox[{"Coefficient", "[", 
       RowBox[{
        RowBox[{"eqC5", "[", "t", "]"}], ",", 
        RowBox[{
         RowBox[{"V", "''"}], "[", "t", "]"}]}], "]"}]}]}], "]"}]}], 
  ";"}], "\[IndentingNewLine]", 
 RowBox[{
  RowBox[{
   RowBox[{"eqC7", "[", "t", "]"}], "=", 
   RowBox[{"Factor", "[", 
    RowBox[{
     RowBox[{
      RowBox[{"eqC6", "[", "t", "]"}], "*", 
      RowBox[{"Coefficient", "[", 
       RowBox[{
        RowBox[{"D", "[", 
         RowBox[{
          RowBox[{"eqA3", "[", "t", "]"}], ",", "t"}], "]"}], ",", 
        RowBox[{
         RowBox[{"V", "'"}], "[", "t", "]"}]}], "]"}]}], "-", 
     RowBox[{
      RowBox[{"D", "[", 
       RowBox[{
        RowBox[{"eqA3", "[", "t", "]"}], ",", "t"}], "]"}], "*", 
      RowBox[{"Coefficient", "[", 
       RowBox[{
        RowBox[{"eqC6", "[", "t", "]"}], ",", 
        RowBox[{
         RowBox[{"V", "'"}], "[", "t", "]"}]}], "]"}]}]}], "]"}]}], 
  ";"}], "\[IndentingNewLine]", 
 RowBox[{
  RowBox[{"eqC8", "[", "t", "]"}], "=", 
  RowBox[{"Factor", "[", 
   RowBox[{
    RowBox[{
     RowBox[{"eqC7", "[", "t", "]"}], "*", 
     RowBox[{"Coefficient", "[", 
      RowBox[{
       RowBox[{"eqA3", "[", "t", "]"}], ",", 
       RowBox[{"V", "[", "t", "]"}]}], "]"}]}], "-", 
    RowBox[{
     RowBox[{"eqA3", "[", "t", "]"}], "*", 
     RowBox[{"Coefficient", "[", 
      RowBox[{
       RowBox[{"eqC7", "[", "t", "]"}], ",", 
       RowBox[{"V", "[", "t", "]"}]}], "]"}]}]}], 
   "]"}]}], "\[IndentingNewLine]", 
 RowBox[{
  RowBox[{"eqB4", "[", "t", "]"}], "=", 
  RowBox[{
   RowBox[{"Factor", "[", 
    RowBox[{
     RowBox[{
      RowBox[{"eqB3", "[", "t", "]"}], "*", 
      RowBox[{"Coefficient", "[", 
       RowBox[{
        RowBox[{"eqA3", "[", "t", "]"}], ",", 
        RowBox[{"V", "[", "t", "]"}]}], "]"}]}], "-", 
     RowBox[{
      RowBox[{"eqA3", "[", "t", "]"}], "*", 
      RowBox[{"Coefficient", "[", 
       RowBox[{
        RowBox[{"eqB3", "[", "t", "]"}], ",", 
        RowBox[{"V", "[", "t", "]"}]}], "]"}]}]}], "]"}], "/", 
   RowBox[{"S", "[", "t", "]"}]}]}]}], "Input",
 CellChangeTimes->{{3.6878768998729963`*^9, 3.6878770338298903`*^9}, {
  3.6878770922477317`*^9, 3.6878771585763636`*^9}, {3.713805043005286*^9, 
  3.713805050549041*^9}},ExpressionUUID->"fc67d582-8b79-4a60-802b-\
d95371db1e46"],

Cell[BoxData[
 RowBox[{
  RowBox[{
   RowBox[{"-", "p5"}], " ", 
   RowBox[{"J", "[", "t", "]"}], " ", 
   SuperscriptBox[
    RowBox[{"S", "[", "t", "]"}], "3"]}], "-", 
  RowBox[{"p4", " ", 
   SuperscriptBox[
    RowBox[{"S", "[", "t", "]"}], "3"], " ", 
   RowBox[{
    SuperscriptBox["J", "\[Prime]",
     MultilineFunction->None], "[", "t", "]"}]}], "-", 
  RowBox[{"p3", " ", 
   SuperscriptBox[
    RowBox[{"S", "[", "t", "]"}], "2"], " ", 
   RowBox[{
    SuperscriptBox["S", "\[Prime]",
     MultilineFunction->None], "[", "t", "]"}]}], "+", 
  RowBox[{"p2", " ", 
   RowBox[{"S", "[", "t", "]"}], " ", 
   SuperscriptBox[
    RowBox[{
     SuperscriptBox["S", "\[Prime]",
      MultilineFunction->None], "[", "t", "]"}], "2"]}], "-", 
  RowBox[{"2", " ", 
   SuperscriptBox[
    RowBox[{
     SuperscriptBox["S", "\[Prime]",
      MultilineFunction->None], "[", "t", "]"}], "3"]}], "-", 
  RowBox[{"p2", " ", 
   SuperscriptBox[
    RowBox[{"S", "[", "t", "]"}], "2"], " ", 
   RowBox[{
    SuperscriptBox["S", "\[Prime]\[Prime]",
     MultilineFunction->None], "[", "t", "]"}]}], "+", 
  RowBox[{"3", " ", 
   RowBox[{"S", "[", "t", "]"}], " ", 
   RowBox[{
    SuperscriptBox["S", "\[Prime]",
     MultilineFunction->None], "[", "t", "]"}], " ", 
   RowBox[{
    SuperscriptBox["S", "\[Prime]\[Prime]",
     MultilineFunction->None], "[", "t", "]"}]}], "-", 
  RowBox[{
   SuperscriptBox[
    RowBox[{"S", "[", "t", "]"}], "2"], " ", 
   RowBox[{
    SuperscriptBox["S", 
     TagBox[
      RowBox[{"(", "3", ")"}],
      Derivative],
     MultilineFunction->None], "[", "t", "]"}]}]}]], "Output",
 CellChangeTimes->{
  3.7181178016116*^9},ExpressionUUID->"51667dd6-cb7c-4b6b-b2ac-1e5727079959"],

Cell[BoxData[
 RowBox[{
  RowBox[{"p1", " ", 
   RowBox[{"J", "[", "t", "]"}]}], "+", 
  RowBox[{
   SuperscriptBox["J", "\[Prime]",
    MultilineFunction->None], "[", "t", "]"}], "+", 
  RowBox[{
   SuperscriptBox["S", "\[Prime]",
    MultilineFunction->None], "[", "t", "]"}]}]], "Output",
 CellChangeTimes->{
  3.7181178016125994`*^9},ExpressionUUID->"764ebba3-a60b-4b56-acbd-\
10071cb194ca"]
}, Open  ]],

Cell[BoxData[
 RowBox[{"(*", " ", 
  RowBox[{
  "The", " ", "next", " ", "step", " ", "is", " ", "to", " ", "remove", " ", 
   RowBox[{"S", "[", "t", "]"}], " ", "from", " ", "one", " ", "of", " ", 
   "the", " ", "remaining", " ", 
   RowBox[{"equations", ".", " ", "We"}], " ", "alternate", " ", "between", 
   " ", "reducing", " ", "equation", " ", "B", " ", "and", " ", "C", " ", 
   "because", " ", "we", " ", "first", " ", "have", " ", "to", " ", "remove", 
   " ", "several", " ", "derivatives", " ", "of", " ", "S", " ", "followed", 
   " ", "by", " ", "several", " ", 
   RowBox[{"powers", "."}]}], "*)"}]], "Input",
 CellChangeTimes->{{3.6878775340414925`*^9, 3.687877548693958*^9}, {
   3.713805105269512*^9, 3.713805116862672*^9}, 3.7181183200244355`*^9, {
   3.7181183663360662`*^9, 3.7181183715125837`*^9}, {3.718376468282651*^9, 
   3.7183765493806505`*^9}, {3.718376659990651*^9, 
   3.7183766680856504`*^9}},ExpressionUUID->"6f2fd560-5a5f-49bc-81b0-\
93300fea0b24"],

Cell[CellGroupData[{

Cell[BoxData[{
 RowBox[{
  RowBox[{
   RowBox[{"eqC9", "[", "t", "]"}], "=", 
   RowBox[{"Factor", "[", 
    RowBox[{
     RowBox[{
      RowBox[{"eqC8", "[", "t", "]"}], "*", 
      RowBox[{"Coefficient", "[", 
       RowBox[{
        RowBox[{"D", "[", 
         RowBox[{
          RowBox[{"D", "[", 
           RowBox[{
            RowBox[{"eqB4", "[", "t", "]"}], ",", "t"}], "]"}], ",", "t"}], 
         "]"}], ",", 
        RowBox[{
         RowBox[{"S", "'''"}], "[", "t", "]"}]}], "]"}]}], "-", 
     RowBox[{
      RowBox[{"D", "[", 
       RowBox[{
        RowBox[{"D", "[", 
         RowBox[{
          RowBox[{"eqB4", "[", "t", "]"}], ",", "t"}], "]"}], ",", "t"}], 
       "]"}], "*", 
      RowBox[{"Coefficient", "[", 
       RowBox[{
        RowBox[{"eqC8", "[", "t", "]"}], ",", 
        RowBox[{
         RowBox[{"S", "'''"}], "[", "t", "]"}]}], "]"}]}]}], "]"}]}], 
  ";"}], "\[IndentingNewLine]", 
 RowBox[{
  RowBox[{
   RowBox[{"eqC10", "[", "t", "]"}], "=", 
   RowBox[{"Factor", "[", 
    RowBox[{
     RowBox[{
      RowBox[{"eqC9", "[", "t", "]"}], "*", 
      RowBox[{"Coefficient", "[", 
       RowBox[{
        RowBox[{"D", "[", 
         RowBox[{
          RowBox[{"eqB4", "[", "t", "]"}], ",", "t"}], "]"}], ",", 
        RowBox[{
         RowBox[{"S", "''"}], "[", "t", "]"}]}], "]"}]}], "-", 
     RowBox[{
      RowBox[{"D", "[", 
       RowBox[{
        RowBox[{"eqB4", "[", "t", "]"}], ",", "t"}], "]"}], "*", 
      RowBox[{"Coefficient", "[", 
       RowBox[{
        RowBox[{"eqC9", "[", "t", "]"}], ",", 
        RowBox[{
         RowBox[{"S", "''"}], "[", "t", "]"}]}], "]"}]}]}], "]"}]}], 
  ";"}], "\[IndentingNewLine]", 
 RowBox[{
  RowBox[{
   RowBox[{"eqC11", "[", "t", "]"}], "=", 
   RowBox[{"Factor", "[", 
    RowBox[{
     RowBox[{
      RowBox[{"eqC10", "[", "t", "]"}], "*", 
      RowBox[{"Coefficient", "[", 
       RowBox[{
        RowBox[{"eqB4", "[", "t", "]"}], ",", 
        RowBox[{
         RowBox[{"S", "'"}], "[", "t", "]"}]}], "]"}]}], "-", 
     RowBox[{
      RowBox[{"eqB4", "[", "t", "]"}], "*", 
      RowBox[{"Coefficient", "[", 
       RowBox[{
        RowBox[{"eqC10", "[", "t", "]"}], ",", 
        RowBox[{
         RowBox[{
          RowBox[{"S", "'"}], "[", "t", "]"}], "^", "3"}]}], "]"}], "*", 
      RowBox[{
       RowBox[{
        RowBox[{"S", "'"}], "[", "t", "]"}], "^", "2"}]}]}], "]"}]}], 
  ";"}], "\[IndentingNewLine]", 
 RowBox[{
  RowBox[{
   RowBox[{"eqC12", "[", "t", "]"}], "=", 
   RowBox[{"Factor", "[", 
    RowBox[{
     RowBox[{
      RowBox[{"eqC11", "[", "t", "]"}], "*", 
      RowBox[{"Coefficient", "[", 
       RowBox[{
        RowBox[{"eqB4", "[", "t", "]"}], ",", 
        RowBox[{
         RowBox[{"S", "'"}], "[", "t", "]"}]}], "]"}]}], "-", 
     RowBox[{
      RowBox[{"eqB4", "[", "t", "]"}], "*", 
      RowBox[{"Coefficient", "[", 
       RowBox[{
        RowBox[{"eqC11", "[", "t", "]"}], ",", 
        RowBox[{
         RowBox[{
          RowBox[{"S", "'"}], "[", "t", "]"}], "^", "2"}]}], "]"}], "*", 
      RowBox[{
       RowBox[{"S", "'"}], "[", "t", "]"}]}]}], "]"}]}], 
  ";"}], "\[IndentingNewLine]", 
 RowBox[{
  RowBox[{"eqC13", "[", "t", "]"}], "=", 
  RowBox[{"Factor", "[", 
   RowBox[{
    RowBox[{
     RowBox[{"eqC12", "[", "t", "]"}], "*", 
     RowBox[{"Coefficient", "[", 
      RowBox[{
       RowBox[{"eqB4", "[", "t", "]"}], ",", 
       RowBox[{
        RowBox[{"S", "'"}], "[", "t", "]"}]}], "]"}]}], "-", 
    RowBox[{
     RowBox[{"eqB4", "[", "t", "]"}], "*", 
     RowBox[{"Coefficient", "[", 
      RowBox[{
       RowBox[{"eqC12", "[", "t", "]"}], ",", 
       RowBox[{
        RowBox[{"S", "'"}], "[", "t", "]"}]}], "]"}]}]}], "]"}]}]}], "Input",
 CellChangeTimes->{{3.687877189662472*^9, 3.6878772777736216`*^9}, {
  3.6878773857859526`*^9, 
  3.6878774910921984`*^9}},ExpressionUUID->"06629af2-147d-49fd-aa00-\
19f4582c5e17"],

Cell[BoxData[
 RowBox[{
  RowBox[{"2", " ", 
   SuperscriptBox["p1", "3"], " ", 
   SuperscriptBox[
    RowBox[{"J", "[", "t", "]"}], "3"]}], "+", 
  RowBox[{
   SuperscriptBox["p1", "2"], " ", "p2", " ", 
   SuperscriptBox[
    RowBox[{"J", "[", "t", "]"}], "2"], " ", 
   RowBox[{"S", "[", "t", "]"}]}], "+", 
  RowBox[{"p1", " ", "p3", " ", 
   RowBox[{"J", "[", "t", "]"}], " ", 
   SuperscriptBox[
    RowBox[{"S", "[", "t", "]"}], "2"]}], "-", 
  RowBox[{"p5", " ", 
   RowBox[{"J", "[", "t", "]"}], " ", 
   SuperscriptBox[
    RowBox[{"S", "[", "t", "]"}], "3"]}], "+", 
  RowBox[{"6", " ", 
   SuperscriptBox["p1", "2"], " ", 
   SuperscriptBox[
    RowBox[{"J", "[", "t", "]"}], "2"], " ", 
   RowBox[{
    SuperscriptBox["J", "\[Prime]",
     MultilineFunction->None], "[", "t", "]"}]}], "+", 
  RowBox[{"3", " ", 
   SuperscriptBox["p1", "2"], " ", 
   RowBox[{"J", "[", "t", "]"}], " ", 
   RowBox[{"S", "[", "t", "]"}], " ", 
   RowBox[{
    SuperscriptBox["J", "\[Prime]",
     MultilineFunction->None], "[", "t", "]"}]}], "+", 
  RowBox[{"2", " ", "p1", " ", "p2", " ", 
   RowBox[{"J", "[", "t", "]"}], " ", 
   RowBox[{"S", "[", "t", "]"}], " ", 
   RowBox[{
    SuperscriptBox["J", "\[Prime]",
     MultilineFunction->None], "[", "t", "]"}]}], "+", 
  RowBox[{"p1", " ", "p2", " ", 
   SuperscriptBox[
    RowBox[{"S", "[", "t", "]"}], "2"], " ", 
   RowBox[{
    SuperscriptBox["J", "\[Prime]",
     MultilineFunction->None], "[", "t", "]"}]}], "+", 
  RowBox[{"p3", " ", 
   SuperscriptBox[
    RowBox[{"S", "[", "t", "]"}], "2"], " ", 
   RowBox[{
    SuperscriptBox["J", "\[Prime]",
     MultilineFunction->None], "[", "t", "]"}]}], "-", 
  RowBox[{"p4", " ", 
   SuperscriptBox[
    RowBox[{"S", "[", "t", "]"}], "3"], " ", 
   RowBox[{
    SuperscriptBox["J", "\[Prime]",
     MultilineFunction->None], "[", "t", "]"}]}], "+", 
  RowBox[{"6", " ", "p1", " ", 
   RowBox[{"J", "[", "t", "]"}], " ", 
   SuperscriptBox[
    RowBox[{
     SuperscriptBox["J", "\[Prime]",
      MultilineFunction->None], "[", "t", "]"}], "2"]}], "+", 
  RowBox[{"3", " ", "p1", " ", 
   RowBox[{"S", "[", "t", "]"}], " ", 
   SuperscriptBox[
    RowBox[{
     SuperscriptBox["J", "\[Prime]",
      MultilineFunction->None], "[", "t", "]"}], "2"]}], "+", 
  RowBox[{"p2", " ", 
   RowBox[{"S", "[", "t", "]"}], " ", 
   SuperscriptBox[
    RowBox[{
     SuperscriptBox["J", "\[Prime]",
      MultilineFunction->None], "[", "t", "]"}], "2"]}], "+", 
  RowBox[{"2", " ", 
   SuperscriptBox[
    RowBox[{
     SuperscriptBox["J", "\[Prime]",
      MultilineFunction->None], "[", "t", "]"}], "3"]}], "+", 
  RowBox[{"3", " ", "p1", " ", 
   RowBox[{"J", "[", "t", "]"}], " ", 
   RowBox[{"S", "[", "t", "]"}], " ", 
   RowBox[{
    SuperscriptBox["J", "\[Prime]\[Prime]",
     MultilineFunction->None], "[", "t", "]"}]}], "+", 
  RowBox[{"p1", " ", 
   SuperscriptBox[
    RowBox[{"S", "[", "t", "]"}], "2"], " ", 
   RowBox[{
    SuperscriptBox["J", "\[Prime]\[Prime]",
     MultilineFunction->None], "[", "t", "]"}]}], "+", 
  RowBox[{"p2", " ", 
   SuperscriptBox[
    RowBox[{"S", "[", "t", "]"}], "2"], " ", 
   RowBox[{
    SuperscriptBox["J", "\[Prime]\[Prime]",
     MultilineFunction->None], "[", "t", "]"}]}], "+", 
  RowBox[{"3", " ", 
   RowBox[{"S", "[", "t", "]"}], " ", 
   RowBox[{
    SuperscriptBox["J", "\[Prime]",
     MultilineFunction->None], "[", "t", "]"}], " ", 
   RowBox[{
    SuperscriptBox["J", "\[Prime]\[Prime]",
     MultilineFunction->None], "[", "t", "]"}]}], "+", 
  RowBox[{
   SuperscriptBox[
    RowBox[{"S", "[", "t", "]"}], "2"], " ", 
   RowBox[{
    SuperscriptBox["J", 
     TagBox[
      RowBox[{"(", "3", ")"}],
      Derivative],
     MultilineFunction->None], "[", "t", "]"}]}]}]], "Output",
 CellChangeTimes->{
  3.718117801649603*^9},ExpressionUUID->"f59727de-dc22-47e8-a70b-\
9e343860004b"]
}, Open  ]],

Cell[CellGroupData[{

Cell[BoxData[{
 RowBox[{
  RowBox[{
   RowBox[{"eqB5", "[", "t", "]"}], "=", 
   RowBox[{"Factor", "[", 
    RowBox[{
     RowBox[{
      RowBox[{"eqB4", "[", "t", "]"}], "*", 
      RowBox[{"Coefficient", "[", 
       RowBox[{
        RowBox[{"D", "[", 
         RowBox[{
          RowBox[{"eqC13", "[", "t", "]"}], ",", "t"}], "]"}], ",", 
        RowBox[{
         RowBox[{"S", "'"}], "[", "t", "]"}]}], "]"}]}], "-", 
     RowBox[{
      RowBox[{"D", "[", 
       RowBox[{
        RowBox[{"eqC13", "[", "t", "]"}], ",", "t"}], "]"}], "*", 
      RowBox[{"Coefficient", "[", 
       RowBox[{
        RowBox[{"eqB4", "[", "t", "]"}], ",", 
        RowBox[{
         RowBox[{"S", "'"}], "[", "t", "]"}]}], "]"}]}]}], "]"}]}], 
  ";"}], "\[IndentingNewLine]", 
 RowBox[{
  RowBox[{"eqB6", "[", "t", "]"}], "=", 
  RowBox[{"Factor", "[", 
   RowBox[{
    RowBox[{
     RowBox[{"eqB5", "[", "t", "]"}], "*", 
     RowBox[{"Coefficient", "[", 
      RowBox[{
       RowBox[{"eqC13", "[", "t", "]"}], ",", 
       RowBox[{
        RowBox[{"S", "[", "t", "]"}], "^", "3"}]}], "]"}]}], "-", 
    RowBox[{
     RowBox[{"eqC13", "[", "t", "]"}], "*", 
     RowBox[{"Coefficient", "[", 
      RowBox[{
       RowBox[{"eqB5", "[", "t", "]"}], ",", 
       RowBox[{
        RowBox[{"S", "[", "t", "]"}], "^", "3"}]}], "]"}]}]}], 
   "]"}]}]}], "Input",
 CellChangeTimes->{{3.6878775238244715`*^9, 3.6878776071368017`*^9}, {
  3.687877681419229*^9, 3.687877707411828*^9}, {3.6878785665547333`*^9, 
  3.6878785666097393`*^9}},ExpressionUUID->"5988f2c0-a645-4409-b36f-\
705fa3afe5c0"],

Cell[BoxData[
 RowBox[{
  RowBox[{
   RowBox[{"-", 
    SuperscriptBox["p1", "3"]}], " ", "p2", " ", "p5", " ", 
   SuperscriptBox[
    RowBox[{"J", "[", "t", "]"}], "4"]}], "-", 
  RowBox[{"2", " ", 
   SuperscriptBox["p1", "2"], " ", "p3", " ", "p5", " ", 
   SuperscriptBox[
    RowBox[{"J", "[", "t", "]"}], "3"], " ", 
   RowBox[{"S", "[", "t", "]"}]}], "+", 
  RowBox[{"3", " ", "p1", " ", 
   SuperscriptBox["p5", "2"], " ", 
   SuperscriptBox[
    RowBox[{"J", "[", "t", "]"}], "3"], " ", 
   SuperscriptBox[
    RowBox[{"S", "[", "t", "]"}], "2"]}], "-", 
  RowBox[{
   SuperscriptBox["p1", "3"], " ", "p2", " ", "p4", " ", 
   SuperscriptBox[
    RowBox[{"J", "[", "t", "]"}], "3"], " ", 
   RowBox[{
    SuperscriptBox["J", "\[Prime]",
     MultilineFunction->None], "[", "t", "]"}]}], "+", 
  RowBox[{
   SuperscriptBox["p1", "3"], " ", "p5", " ", 
   SuperscriptBox[
    RowBox[{"J", "[", "t", "]"}], "3"], " ", 
   RowBox[{
    SuperscriptBox["J", "\[Prime]",
     MultilineFunction->None], "[", "t", "]"}]}], "-", 
  RowBox[{"3", " ", 
   SuperscriptBox["p1", "2"], " ", "p2", " ", "p5", " ", 
   SuperscriptBox[
    RowBox[{"J", "[", "t", "]"}], "3"], " ", 
   RowBox[{
    SuperscriptBox["J", "\[Prime]",
     MultilineFunction->None], "[", "t", "]"}]}], "-", 
  RowBox[{"2", " ", 
   SuperscriptBox["p1", "2"], " ", "p3", " ", "p4", " ", 
   SuperscriptBox[
    RowBox[{"J", "[", "t", "]"}], "2"], " ", 
   RowBox[{"S", "[", "t", "]"}], " ", 
   RowBox[{
    SuperscriptBox["J", "\[Prime]",
     MultilineFunction->None], "[", "t", "]"}]}], "-", 
  RowBox[{
   SuperscriptBox["p1", "2"], " ", "p2", " ", "p5", " ", 
   SuperscriptBox[
    RowBox[{"J", "[", "t", "]"}], "2"], " ", 
   RowBox[{"S", "[", "t", "]"}], " ", 
   RowBox[{
    SuperscriptBox["J", "\[Prime]",
     MultilineFunction->None], "[", "t", "]"}]}], "-", 
  RowBox[{"4", " ", "p1", " ", "p3", " ", "p5", " ", 
   SuperscriptBox[
    RowBox[{"J", "[", "t", "]"}], "2"], " ", 
   RowBox[{"S", "[", "t", "]"}], " ", 
   RowBox[{
    SuperscriptBox["J", "\[Prime]",
     MultilineFunction->None], "[", "t", "]"}]}], "+", 
  RowBox[{"6", " ", "p1", " ", "p4", " ", "p5", " ", 
   SuperscriptBox[
    RowBox[{"J", "[", "t", "]"}], "2"], " ", 
   SuperscriptBox[
    RowBox[{"S", "[", "t", "]"}], "2"], " ", 
   RowBox[{
    SuperscriptBox["J", "\[Prime]",
     MultilineFunction->None], "[", "t", "]"}]}], "+", 
  RowBox[{"3", " ", 
   SuperscriptBox["p5", "2"], " ", 
   SuperscriptBox[
    RowBox[{"J", "[", "t", "]"}], "2"], " ", 
   SuperscriptBox[
    RowBox[{"S", "[", "t", "]"}], "2"], " ", 
   RowBox[{
    SuperscriptBox["J", "\[Prime]",
     MultilineFunction->None], "[", "t", "]"}]}], "+", 
  RowBox[{"3", " ", 
   SuperscriptBox["p1", "3"], " ", "p4", " ", 
   SuperscriptBox[
    RowBox[{"J", "[", "t", "]"}], "2"], " ", 
   SuperscriptBox[
    RowBox[{
     SuperscriptBox["J", "\[Prime]",
      MultilineFunction->None], "[", "t", "]"}], "2"]}], "-", 
  RowBox[{"3", " ", 
   SuperscriptBox["p1", "2"], " ", "p2", " ", "p4", " ", 
   SuperscriptBox[
    RowBox[{"J", "[", "t", "]"}], "2"], " ", 
   SuperscriptBox[
    RowBox[{
     SuperscriptBox["J", "\[Prime]",
      MultilineFunction->None], "[", "t", "]"}], "2"]}], "-", 
  RowBox[{"3", " ", "p1", " ", "p2", " ", "p5", " ", 
   SuperscriptBox[
    RowBox[{"J", "[", "t", "]"}], "2"], " ", 
   SuperscriptBox[
    RowBox[{
     SuperscriptBox["J", "\[Prime]",
      MultilineFunction->None], "[", "t", "]"}], "2"]}], "-", 
  RowBox[{"4", " ", "p1", " ", "p3", " ", "p4", " ", 
   RowBox[{"J", "[", "t", "]"}], " ", 
   RowBox[{"S", "[", "t", "]"}], " ", 
   SuperscriptBox[
    RowBox[{
     SuperscriptBox["J", "\[Prime]",
      MultilineFunction->None], "[", "t", "]"}], "2"]}], "-", 
  RowBox[{"2", " ", "p1", " ", "p2", " ", "p5", " ", 
   RowBox[{"J", "[", "t", "]"}], " ", 
   RowBox[{"S", "[", "t", "]"}], " ", 
   SuperscriptBox[
    RowBox[{
     SuperscriptBox["J", "\[Prime]",
      MultilineFunction->None], "[", "t", "]"}], "2"]}], "-", 
  RowBox[{"2", " ", "p3", " ", "p5", " ", 
   RowBox[{"J", "[", "t", "]"}], " ", 
   RowBox[{"S", "[", "t", "]"}], " ", 
   SuperscriptBox[
    RowBox[{
     SuperscriptBox["J", "\[Prime]",
      MultilineFunction->None], "[", "t", "]"}], "2"]}], "+", 
  RowBox[{"p1", " ", "p3", " ", "p4", " ", 
   SuperscriptBox[
    RowBox[{"S", "[", "t", "]"}], "2"], " ", 
   SuperscriptBox[
    RowBox[{
     SuperscriptBox["J", "\[Prime]",
      MultilineFunction->None], "[", "t", "]"}], "2"]}], "-", 
  RowBox[{"p1", " ", "p2", " ", "p5", " ", 
   SuperscriptBox[
    RowBox[{"S", "[", "t", "]"}], "2"], " ", 
   SuperscriptBox[
    RowBox[{
     SuperscriptBox["J", "\[Prime]",
      MultilineFunction->None], "[", "t", "]"}], "2"]}], "-", 
  RowBox[{"p3", " ", "p5", " ", 
   SuperscriptBox[
    RowBox[{"S", "[", "t", "]"}], "2"], " ", 
   SuperscriptBox[
    RowBox[{
     SuperscriptBox["J", "\[Prime]",
      MultilineFunction->None], "[", "t", "]"}], "2"]}], "+", 
  RowBox[{"3", " ", "p1", " ", 
   SuperscriptBox["p4", "2"], " ", 
   RowBox[{"J", "[", "t", "]"}], " ", 
   SuperscriptBox[
    RowBox[{"S", "[", "t", "]"}], "2"], " ", 
   SuperscriptBox[
    RowBox[{
     SuperscriptBox["J", "\[Prime]",
      MultilineFunction->None], "[", "t", "]"}], "2"]}], "+", 
  RowBox[{"6", " ", "p4", " ", "p5", " ", 
   RowBox[{"J", "[", "t", "]"}], " ", 
   SuperscriptBox[
    RowBox[{"S", "[", "t", "]"}], "2"], " ", 
   SuperscriptBox[
    RowBox[{
     SuperscriptBox["J", "\[Prime]",
      MultilineFunction->None], "[", "t", "]"}], "2"]}], "+", 
  RowBox[{"6", " ", 
   SuperscriptBox["p1", "2"], " ", "p4", " ", 
   RowBox[{"J", "[", "t", "]"}], " ", 
   SuperscriptBox[
    RowBox[{
     SuperscriptBox["J", "\[Prime]",
      MultilineFunction->None], "[", "t", "]"}], "3"]}], "-", 
  RowBox[{"3", " ", "p1", " ", "p2", " ", "p4", " ", 
   RowBox[{"J", "[", "t", "]"}], " ", 
   SuperscriptBox[
    RowBox[{
     SuperscriptBox["J", "\[Prime]",
      MultilineFunction->None], "[", "t", "]"}], "3"]}], "-", 
  RowBox[{"3", " ", "p1", " ", "p5", " ", 
   RowBox[{"J", "[", "t", "]"}], " ", 
   SuperscriptBox[
    RowBox[{
     SuperscriptBox["J", "\[Prime]",
      MultilineFunction->None], "[", "t", "]"}], "3"]}], "-", 
  RowBox[{"p2", " ", "p5", " ", 
   RowBox[{"J", "[", "t", "]"}], " ", 
   SuperscriptBox[
    RowBox[{
     SuperscriptBox["J", "\[Prime]",
      MultilineFunction->None], "[", "t", "]"}], "3"]}], "+", 
  RowBox[{"3", " ", 
   SuperscriptBox["p1", "2"], " ", "p4", " ", 
   RowBox[{"S", "[", "t", "]"}], " ", 
   SuperscriptBox[
    RowBox[{
     SuperscriptBox["J", "\[Prime]",
      MultilineFunction->None], "[", "t", "]"}], "3"]}], "-", 
  RowBox[{"2", " ", "p3", " ", "p4", " ", 
   RowBox[{"S", "[", "t", "]"}], " ", 
   SuperscriptBox[
    RowBox[{
     SuperscriptBox["J", "\[Prime]",
      MultilineFunction->None], "[", "t", "]"}], "3"]}], "-", 
  RowBox[{"3", " ", "p1", " ", "p5", " ", 
   RowBox[{"S", "[", "t", "]"}], " ", 
   SuperscriptBox[
    RowBox[{
     SuperscriptBox["J", "\[Prime]",
      MultilineFunction->None], "[", "t", "]"}], "3"]}], "-", 
  RowBox[{"p2", " ", "p5", " ", 
   RowBox[{"S", "[", "t", "]"}], " ", 
   SuperscriptBox[
    RowBox[{
     SuperscriptBox["J", "\[Prime]",
      MultilineFunction->None], "[", "t", "]"}], "3"]}], "+", 
  RowBox[{"3", " ", 
   SuperscriptBox["p4", "2"], " ", 
   SuperscriptBox[
    RowBox[{"S", "[", "t", "]"}], "2"], " ", 
   SuperscriptBox[
    RowBox[{
     SuperscriptBox["J", "\[Prime]",
      MultilineFunction->None], "[", "t", "]"}], "3"]}], "+", 
  RowBox[{"3", " ", "p1", " ", "p4", " ", 
   SuperscriptBox[
    RowBox[{
     SuperscriptBox["J", "\[Prime]",
      MultilineFunction->None], "[", "t", "]"}], "4"]}], "-", 
  RowBox[{"p2", " ", "p4", " ", 
   SuperscriptBox[
    RowBox[{
     SuperscriptBox["J", "\[Prime]",
      MultilineFunction->None], "[", "t", "]"}], "4"]}], "-", 
  RowBox[{"2", " ", "p5", " ", 
   SuperscriptBox[
    RowBox[{
     SuperscriptBox["J", "\[Prime]",
      MultilineFunction->None], "[", "t", "]"}], "4"]}], "-", 
  RowBox[{"2", " ", 
   SuperscriptBox["p1", "3"], " ", "p4", " ", 
   SuperscriptBox[
    RowBox[{"J", "[", "t", "]"}], "3"], " ", 
   RowBox[{
    SuperscriptBox["J", "\[Prime]\[Prime]",
     MultilineFunction->None], "[", "t", "]"}]}], "+", 
  RowBox[{"3", " ", 
   SuperscriptBox["p1", "2"], " ", "p5", " ", 
   SuperscriptBox[
    RowBox[{"J", "[", "t", "]"}], "3"], " ", 
   RowBox[{
    SuperscriptBox["J", "\[Prime]\[Prime]",
     MultilineFunction->None], "[", "t", "]"}]}], "-", 
  RowBox[{
   SuperscriptBox["p1", "2"], " ", "p2", " ", "p4", " ", 
   SuperscriptBox[
    RowBox[{"J", "[", "t", "]"}], "2"], " ", 
   RowBox[{"S", "[", "t", "]"}], " ", 
   RowBox[{
    SuperscriptBox["J", "\[Prime]\[Prime]",
     MultilineFunction->None], "[", "t", "]"}]}], "+", 
  RowBox[{
   SuperscriptBox["p1", "2"], " ", "p5", " ", 
   SuperscriptBox[
    RowBox[{"J", "[", "t", "]"}], "2"], " ", 
   RowBox[{"S", "[", "t", "]"}], " ", 
   RowBox[{
    SuperscriptBox["J", "\[Prime]\[Prime]",
     MultilineFunction->None], "[", "t", "]"}]}], "-", 
  RowBox[{"p1", " ", "p3", " ", "p4", " ", 
   RowBox[{"J", "[", "t", "]"}], " ", 
   SuperscriptBox[
    RowBox[{"S", "[", "t", "]"}], "2"], " ", 
   RowBox[{
    SuperscriptBox["J", "\[Prime]\[Prime]",
     MultilineFunction->None], "[", "t", "]"}]}], "+", 
  RowBox[{"p1", " ", "p2", " ", "p5", " ", 
   RowBox[{"J", "[", "t", "]"}], " ", 
   SuperscriptBox[
    RowBox[{"S", "[", "t", "]"}], "2"], " ", 
   RowBox[{
    SuperscriptBox["J", "\[Prime]\[Prime]",
     MultilineFunction->None], "[", "t", "]"}]}], "+", 
  RowBox[{"p3", " ", "p5", " ", 
   RowBox[{"J", "[", "t", "]"}], " ", 
   SuperscriptBox[
    RowBox[{"S", "[", "t", "]"}], "2"], " ", 
   RowBox[{
    SuperscriptBox["J", "\[Prime]\[Prime]",
     MultilineFunction->None], "[", "t", "]"}]}], "-", 
  RowBox[{"3", " ", 
   SuperscriptBox["p1", "2"], " ", "p4", " ", 
   SuperscriptBox[
    RowBox[{"J", "[", "t", "]"}], "2"], " ", 
   RowBox[{
    SuperscriptBox["J", "\[Prime]",
     MultilineFunction->None], "[", "t", "]"}], " ", 
   RowBox[{
    SuperscriptBox["J", "\[Prime]\[Prime]",
     MultilineFunction->None], "[", "t", "]"}]}], "+", 
  RowBox[{"6", " ", "p1", " ", "p5", " ", 
   SuperscriptBox[
    RowBox[{"J", "[", "t", "]"}], "2"], " ", 
   RowBox[{
    SuperscriptBox["J", "\[Prime]",
     MultilineFunction->None], "[", "t", "]"}], " ", 
   RowBox[{
    SuperscriptBox["J", "\[Prime]\[Prime]",
     MultilineFunction->None], "[", "t", "]"}]}], "-", 
  RowBox[{"2", " ", 
   SuperscriptBox["p1", "2"], " ", "p4", " ", 
   RowBox[{"J", "[", "t", "]"}], " ", 
   RowBox[{"S", "[", "t", "]"}], " ", 
   RowBox[{
    SuperscriptBox["J", "\[Prime]",
     MultilineFunction->None], "[", "t", "]"}], " ", 
   RowBox[{
    SuperscriptBox["J", "\[Prime]\[Prime]",
     MultilineFunction->None], "[", "t", "]"}]}], "-", 
  RowBox[{"2", " ", "p1", " ", "p2", " ", "p4", " ", 
   RowBox[{"J", "[", "t", "]"}], " ", 
   RowBox[{"S", "[", "t", "]"}], " ", 
   RowBox[{
    SuperscriptBox["J", "\[Prime]",
     MultilineFunction->None], "[", "t", "]"}], " ", 
   RowBox[{
    SuperscriptBox["J", "\[Prime]\[Prime]",
     MultilineFunction->None], "[", "t", "]"}]}], "+", 
  RowBox[{"4", " ", "p1", " ", "p5", " ", 
   RowBox[{"J", "[", "t", "]"}], " ", 
   RowBox[{"S", "[", "t", "]"}], " ", 
   RowBox[{
    SuperscriptBox["J", "\[Prime]",
     MultilineFunction->None], "[", "t", "]"}], " ", 
   RowBox[{
    SuperscriptBox["J", "\[Prime]\[Prime]",
     MultilineFunction->None], "[", "t", "]"}]}], "-", 
  RowBox[{"p1", " ", "p5", " ", 
   SuperscriptBox[
    RowBox[{"S", "[", "t", "]"}], "2"], " ", 
   RowBox[{
    SuperscriptBox["J", "\[Prime]",
     MultilineFunction->None], "[", "t", "]"}], " ", 
   RowBox[{
    SuperscriptBox["J", "\[Prime]\[Prime]",
     MultilineFunction->None], "[", "t", "]"}]}], "-", 
  RowBox[{"p2", " ", "p5", " ", 
   SuperscriptBox[
    RowBox[{"S", "[", "t", "]"}], "2"], " ", 
   RowBox[{
    SuperscriptBox["J", "\[Prime]",
     MultilineFunction->None], "[", "t", "]"}], " ", 
   RowBox[{
    SuperscriptBox["J", "\[Prime]\[Prime]",
     MultilineFunction->None], "[", "t", "]"}]}], "+", 
  RowBox[{"3", " ", "p5", " ", 
   RowBox[{"J", "[", "t", "]"}], " ", 
   SuperscriptBox[
    RowBox[{
     SuperscriptBox["J", "\[Prime]",
      MultilineFunction->None], "[", "t", "]"}], "2"], " ", 
   RowBox[{
    SuperscriptBox["J", "\[Prime]\[Prime]",
     MultilineFunction->None], "[", "t", "]"}]}], "+", 
  RowBox[{"4", " ", "p1", " ", "p4", " ", 
   RowBox[{"S", "[", "t", "]"}], " ", 
   SuperscriptBox[
    RowBox[{
     SuperscriptBox["J", "\[Prime]",
      MultilineFunction->None], "[", "t", "]"}], "2"], " ", 
   RowBox[{
    SuperscriptBox["J", "\[Prime]\[Prime]",
     MultilineFunction->None], "[", "t", "]"}]}], "-", 
  RowBox[{"p2", " ", "p4", " ", 
   RowBox[{"S", "[", "t", "]"}], " ", 
   SuperscriptBox[
    RowBox[{
     SuperscriptBox["J", "\[Prime]",
      MultilineFunction->None], "[", "t", "]"}], "2"], " ", 
   RowBox[{
    SuperscriptBox["J", "\[Prime]\[Prime]",
     MultilineFunction->None], "[", "t", "]"}]}], "-", 
  RowBox[{"3", " ", "p5", " ", 
   RowBox[{"S", "[", "t", "]"}], " ", 
   SuperscriptBox[
    RowBox[{
     SuperscriptBox["J", "\[Prime]",
      MultilineFunction->None], "[", "t", "]"}], "2"], " ", 
   RowBox[{
    SuperscriptBox["J", "\[Prime]\[Prime]",
     MultilineFunction->None], "[", "t", "]"}]}], "+", 
  RowBox[{"p4", " ", 
   SuperscriptBox[
    RowBox[{
     SuperscriptBox["J", "\[Prime]",
      MultilineFunction->None], "[", "t", "]"}], "3"], " ", 
   RowBox[{
    SuperscriptBox["J", "\[Prime]\[Prime]",
     MultilineFunction->None], "[", "t", "]"}]}], "-", 
  RowBox[{"3", " ", "p1", " ", "p4", " ", 
   RowBox[{"J", "[", "t", "]"}], " ", 
   RowBox[{"S", "[", "t", "]"}], " ", 
   SuperscriptBox[
    RowBox[{
     SuperscriptBox["J", "\[Prime]\[Prime]",
      MultilineFunction->None], "[", "t", "]"}], "2"]}], "+", 
  RowBox[{"3", " ", "p5", " ", 
   RowBox[{"J", "[", "t", "]"}], " ", 
   RowBox[{"S", "[", "t", "]"}], " ", 
   SuperscriptBox[
    RowBox[{
     SuperscriptBox["J", "\[Prime]\[Prime]",
      MultilineFunction->None], "[", "t", "]"}], "2"]}], "-", 
  RowBox[{"p1", " ", "p4", " ", 
   SuperscriptBox[
    RowBox[{"S", "[", "t", "]"}], "2"], " ", 
   SuperscriptBox[
    RowBox[{
     SuperscriptBox["J", "\[Prime]\[Prime]",
      MultilineFunction->None], "[", "t", "]"}], "2"]}], "-", 
  RowBox[{"p2", " ", "p4", " ", 
   SuperscriptBox[
    RowBox[{"S", "[", "t", "]"}], "2"], " ", 
   SuperscriptBox[
    RowBox[{
     SuperscriptBox["J", "\[Prime]\[Prime]",
      MultilineFunction->None], "[", "t", "]"}], "2"]}], "+", 
  RowBox[{"p1", " ", "p5", " ", 
   SuperscriptBox[
    RowBox[{"J", "[", "t", "]"}], "2"], " ", 
   RowBox[{"S", "[", "t", "]"}], " ", 
   RowBox[{
    SuperscriptBox["J", 
     TagBox[
      RowBox[{"(", "3", ")"}],
      Derivative],
     MultilineFunction->None], "[", "t", "]"}]}], "+", 
  RowBox[{"p1", " ", "p5", " ", 
   RowBox[{"J", "[", "t", "]"}], " ", 
   SuperscriptBox[
    RowBox[{"S", "[", "t", "]"}], "2"], " ", 
   RowBox[{
    SuperscriptBox["J", 
     TagBox[
      RowBox[{"(", "3", ")"}],
      Derivative],
     MultilineFunction->None], "[", "t", "]"}]}], "+", 
  RowBox[{"p2", " ", "p5", " ", 
   RowBox[{"J", "[", "t", "]"}], " ", 
   SuperscriptBox[
    RowBox[{"S", "[", "t", "]"}], "2"], " ", 
   RowBox[{
    SuperscriptBox["J", 
     TagBox[
      RowBox[{"(", "3", ")"}],
      Derivative],
     MultilineFunction->None], "[", "t", "]"}]}], "+", 
  RowBox[{"p1", " ", "p4", " ", 
   RowBox[{"J", "[", "t", "]"}], " ", 
   RowBox[{"S", "[", "t", "]"}], " ", 
   RowBox[{
    SuperscriptBox["J", "\[Prime]",
     MultilineFunction->None], "[", "t", "]"}], " ", 
   RowBox[{
    SuperscriptBox["J", 
     TagBox[
      RowBox[{"(", "3", ")"}],
      Derivative],
     MultilineFunction->None], "[", "t", "]"}]}], "+", 
  RowBox[{"p5", " ", 
   RowBox[{"J", "[", "t", "]"}], " ", 
   RowBox[{"S", "[", "t", "]"}], " ", 
   RowBox[{
    SuperscriptBox["J", "\[Prime]",
     MultilineFunction->None], "[", "t", "]"}], " ", 
   RowBox[{
    SuperscriptBox["J", 
     TagBox[
      RowBox[{"(", "3", ")"}],
      Derivative],
     MultilineFunction->None], "[", "t", "]"}]}], "+", 
  RowBox[{"p1", " ", "p4", " ", 
   SuperscriptBox[
    RowBox[{"S", "[", "t", "]"}], "2"], " ", 
   RowBox[{
    SuperscriptBox["J", "\[Prime]",
     MultilineFunction->None], "[", "t", "]"}], " ", 
   RowBox[{
    SuperscriptBox["J", 
     TagBox[
      RowBox[{"(", "3", ")"}],
      Derivative],
     MultilineFunction->None], "[", "t", "]"}]}], "+", 
  RowBox[{"p2", " ", "p4", " ", 
   SuperscriptBox[
    RowBox[{"S", "[", "t", "]"}], "2"], " ", 
   RowBox[{
    SuperscriptBox["J", "\[Prime]",
     MultilineFunction->None], "[", "t", "]"}], " ", 
   RowBox[{
    SuperscriptBox["J", 
     TagBox[
      RowBox[{"(", "3", ")"}],
      Derivative],
     MultilineFunction->None], "[", "t", "]"}]}], "-", 
  RowBox[{"p5", " ", 
   SuperscriptBox[
    RowBox[{"S", "[", "t", "]"}], "2"], " ", 
   RowBox[{
    SuperscriptBox["J", "\[Prime]",
     MultilineFunction->None], "[", "t", "]"}], " ", 
   RowBox[{
    SuperscriptBox["J", 
     TagBox[
      RowBox[{"(", "3", ")"}],
      Derivative],
     MultilineFunction->None], "[", "t", "]"}]}], "+", 
  RowBox[{"p4", " ", 
   RowBox[{"S", "[", "t", "]"}], " ", 
   SuperscriptBox[
    RowBox[{
     SuperscriptBox["J", "\[Prime]",
      MultilineFunction->None], "[", "t", "]"}], "2"], " ", 
   RowBox[{
    SuperscriptBox["J", 
     TagBox[
      RowBox[{"(", "3", ")"}],
      Derivative],
     MultilineFunction->None], "[", "t", "]"}]}], "-", 
  RowBox[{"p4", " ", 
   SuperscriptBox[
    RowBox[{"S", "[", "t", "]"}], "2"], " ", 
   RowBox[{
    SuperscriptBox["J", "\[Prime]\[Prime]",
     MultilineFunction->None], "[", "t", "]"}], " ", 
   RowBox[{
    SuperscriptBox["J", 
     TagBox[
      RowBox[{"(", "3", ")"}],
      Derivative],
     MultilineFunction->None], "[", "t", "]"}]}], "+", 
  RowBox[{"p5", " ", 
   RowBox[{"J", "[", "t", "]"}], " ", 
   SuperscriptBox[
    RowBox[{"S", "[", "t", "]"}], "2"], " ", 
   RowBox[{
    SuperscriptBox["J", 
     TagBox[
      RowBox[{"(", "4", ")"}],
      Derivative],
     MultilineFunction->None], "[", "t", "]"}]}], "+", 
  RowBox[{"p4", " ", 
   SuperscriptBox[
    RowBox[{"S", "[", "t", "]"}], "2"], " ", 
   RowBox[{
    SuperscriptBox["J", "\[Prime]",
     MultilineFunction->None], "[", "t", "]"}], " ", 
   RowBox[{
    SuperscriptBox["J", 
     TagBox[
      RowBox[{"(", "4", ")"}],
      Derivative],
     MultilineFunction->None], "[", "t", "]"}]}]}]], "Output",
 CellChangeTimes->{
  3.7181178016876073`*^9},ExpressionUUID->"d484f855-35f5-44c6-a360-\
4dcd821373dc"]
}, Open  ]],

Cell[CellGroupData[{

Cell[BoxData[{
 RowBox[{
  RowBox[{
   RowBox[{"eqC14", "[", "t", "]"}], "=", 
   RowBox[{"Factor", "[", 
    RowBox[{
     RowBox[{
      RowBox[{"eqC13", "[", "t", "]"}], "*", 
      RowBox[{"Coefficient", "[", 
       RowBox[{
        RowBox[{"eqB6", "[", "t", "]"}], ",", 
        RowBox[{
         RowBox[{"S", "[", "t", "]"}], "^", "2"}]}], "]"}]}], "-", 
     RowBox[{
      RowBox[{"eqB6", "[", "t", "]"}], "*", 
      RowBox[{"Coefficient", "[", 
       RowBox[{
        RowBox[{"eqC13", "[", "t", "]"}], ",", 
        RowBox[{
         RowBox[{"S", "[", "t", "]"}], "^", "3"}]}], "]"}], "*", 
      RowBox[{"S", "[", "t", "]"}]}]}], "]"}]}], ";"}], "\[IndentingNewLine]", 
 RowBox[{
  RowBox[{"eqC15", "[", "t", "]"}], "=", 
  RowBox[{"Factor", "[", 
   RowBox[{
    RowBox[{
     RowBox[{"eqC14", "[", "t", "]"}], "*", 
     RowBox[{"Coefficient", "[", 
      RowBox[{
       RowBox[{"eqB6", "[", "t", "]"}], ",", 
       RowBox[{
        RowBox[{"S", "[", "t", "]"}], "^", "2"}]}], "]"}]}], "-", 
    RowBox[{
     RowBox[{"eqB6", "[", "t", "]"}], "*", 
     RowBox[{"Coefficient", "[", 
      RowBox[{
       RowBox[{"eqC14", "[", "t", "]"}], ",", 
       RowBox[{
        RowBox[{"S", "[", "t", "]"}], "^", "2"}]}], "]"}]}]}], 
   "]"}]}]}], "Input",
 CellChangeTimes->{{3.687877740508137*^9, 
  3.687877810831169*^9}},ExpressionUUID->"c907b045-b748-48df-bcff-\
555aaa1884e4"],

Cell[BoxData[
 InterpretationBox[
  TagBox[
   FrameBox[GridBox[{
      {
       ItemBox[
        TagBox[
         RowBox[{
          RowBox[{"(", 
           RowBox[{
            RowBox[{"p5", " ", 
             RowBox[{"J", "[", "t", "]"}]}], "+", 
            RowBox[{"p4", " ", 
             RowBox[{
              SuperscriptBox["J", "\[Prime]",
               MultilineFunction->None], "[", "t", "]"}]}]}], ")"}], " ", 
          RowBox[{"(", 
           RowBox[{
            RowBox[{
             SuperscriptBox["p1", "5"], " ", "p2", " ", "p3", " ", 
             SuperscriptBox["p5", "2"], " ", 
             SuperscriptBox[
              RowBox[{"J", "[", "t", "]"}], "7"]}], "+", 
            RowBox[{"18", " ", 
             SuperscriptBox["p1", "5"], " ", 
             SuperscriptBox["p5", "3"], " ", 
             SuperscriptBox[
              RowBox[{"J", "[", "t", "]"}], "8"]}], "+", 
            RowBox[{"2", " ", 
             SuperscriptBox["p1", "4"], " ", 
             SuperscriptBox["p3", "2"], " ", 
             SuperscriptBox["p5", "2"], " ", 
             SuperscriptBox[
              RowBox[{"J", "[", "t", "]"}], "6"], " ", 
             RowBox[{"S", "[", "t", "]"}]}], "+", 
            RowBox[{"6", " ", 
             SuperscriptBox["p1", "4"], " ", "p2", " ", 
             SuperscriptBox["p5", "3"], " ", 
             SuperscriptBox[
              RowBox[{"J", "[", "t", "]"}], "7"], " ", 
             RowBox[{"S", "[", "t", "]"}]}], "+", 
            TemplateBox[{"2349"},
             "OutputSizeLimit`Skeleton"], "+", 
            RowBox[{"3", " ", "p1", " ", "p4", " ", 
             RowBox[{"J", "[", "t", "]"}], " ", 
             RowBox[{"S", "[", "t", "]"}], " ", 
             RowBox[{
              SuperscriptBox["J", "\[Prime]",
               MultilineFunction->None], "[", "t", "]"}], " ", 
             RowBox[{
              SuperscriptBox["J", "\[Prime]\[Prime]",
               MultilineFunction->None], "[", "t", "]"}], " ", 
             SuperscriptBox[
              RowBox[{
               SuperscriptBox["J", 
                TagBox[
                 RowBox[{"(", "4", ")"}],
                 Derivative],
                MultilineFunction->None], "[", "t", "]"}], "2"]}], "+", 
            RowBox[{"3", " ", "p5", " ", 
             RowBox[{"J", "[", "t", "]"}], " ", 
             RowBox[{"S", "[", "t", "]"}], " ", 
             RowBox[{
              SuperscriptBox["J", "\[Prime]",
               MultilineFunction->None], "[", "t", "]"}], " ", 
             RowBox[{
              SuperscriptBox["J", "\[Prime]\[Prime]",
               MultilineFunction->None], "[", "t", "]"}], " ", 
             SuperscriptBox[
              RowBox[{
               SuperscriptBox["J", 
                TagBox[
                 RowBox[{"(", "4", ")"}],
                 Derivative],
                MultilineFunction->None], "[", "t", "]"}], "2"]}], "+", 
            RowBox[{"3", " ", "p4", " ", 
             RowBox[{"S", "[", "t", "]"}], " ", 
             SuperscriptBox[
              RowBox[{
               SuperscriptBox["J", "\[Prime]",
                MultilineFunction->None], "[", "t", "]"}], "2"], " ", 
             RowBox[{
              SuperscriptBox["J", "\[Prime]\[Prime]",
               MultilineFunction->None], "[", "t", "]"}], " ", 
             SuperscriptBox[
              RowBox[{
               SuperscriptBox["J", 
                TagBox[
                 RowBox[{"(", "4", ")"}],
                 Derivative],
                MultilineFunction->None], "[", "t", "]"}], "2"]}]}], ")"}]}],
         Short[#, 5]& ],
        BaseStyle->{Deployed -> False},
        StripOnInput->False]},
      {GridBox[{
         {
          TagBox[
           TooltipBox[
            StyleBox[
             StyleBox[
              DynamicBox[ToBoxes[
                FEPrivate`FrontEndResource[
                "FEStrings", "sizeBriefExplanation"], StandardForm],
               ImageSizeCache->{142., {6., 19.}}],
              StripOnInput->False,
              DynamicUpdating->True], "OSLText",
             StripOnInput->False],
            StyleBox[
             DynamicBox[
              ToBoxes[
               FEPrivate`FrontEndResource["FEStrings", "sizeExplanation"], 
               StandardForm]], DynamicUpdating -> True, StripOnInput -> 
             False]],
           Annotation[#, 
            Style[
             Dynamic[
              FEPrivate`FrontEndResource["FEStrings", "sizeExplanation"]], 
             DynamicUpdating -> True], "Tooltip"]& ], 
          ButtonBox[
           PaneSelectorBox[{False->
            StyleBox[
             StyleBox[
              DynamicBox[ToBoxes[
                FEPrivate`FrontEndResource["FEStrings", "sizeShowLess"], 
                StandardForm],
               ImageSizeCache->{114., {1., 19.}}],
              StripOnInput->False,
              DynamicUpdating->True], "OSLControl",
             StripOnInput->False], True->
            StyleBox[
             StyleBox[
              DynamicBox[ToBoxes[
                FEPrivate`FrontEndResource["FEStrings", "sizeShowLess"], 
                StandardForm]],
              StripOnInput->False,
              DynamicUpdating->True], "OSLControlActive",
             StripOnInput->False]}, Dynamic[
             CurrentValue["MouseOver"]],
            Alignment->Center,
            FrameMargins->0,
            ImageSize->{Automatic, 25}],
           Appearance->None,
           BaselinePosition->Baseline,
           
           ButtonFunction:>OutputSizeLimit`ButtonFunction[
            OutputSizeLimit`Defer, 35, 30818552575358259326, 5/2],
           Enabled->True,
           Evaluator->Automatic,
           Method->"Queued"], 
          ButtonBox[
           PaneSelectorBox[{False->
            StyleBox[
             StyleBox[
              DynamicBox[ToBoxes[
                FEPrivate`FrontEndResource["FEStrings", "sizeShowMore"], 
                StandardForm],
               ImageSizeCache->{135., {1., 19.}}],
              StripOnInput->False,
              DynamicUpdating->True], "OSLControl",
             StripOnInput->False], True->
            StyleBox[
             StyleBox[
              DynamicBox[ToBoxes[
                FEPrivate`FrontEndResource["FEStrings", "sizeShowMore"], 
                StandardForm]],
              StripOnInput->False,
              DynamicUpdating->True], "OSLControlActive",
             StripOnInput->False]}, Dynamic[
             CurrentValue["MouseOver"]],
            Alignment->Center,
            FrameMargins->0,
            ImageSize->{Automatic, 25}],
           Appearance->None,
           BaselinePosition->Baseline,
           
           ButtonFunction:>OutputSizeLimit`ButtonFunction[
            OutputSizeLimit`Defer, 35, 30818552575358259326, 5 2],
           Enabled->True,
           Evaluator->Automatic,
           Method->"Queued"], 
          ButtonBox[
           PaneSelectorBox[{False->
            StyleBox[
             StyleBox[
              DynamicBox[ToBoxes[
                FEPrivate`FrontEndResource["FEStrings", "sizeShowAll"], 
                StandardForm],
               ImageSizeCache->{99., {1., 19.}}],
              StripOnInput->False,
              DynamicUpdating->True], "OSLControl",
             StripOnInput->False], True->
            StyleBox[
             StyleBox[
              DynamicBox[ToBoxes[
                FEPrivate`FrontEndResource["FEStrings", "sizeShowAll"], 
                StandardForm]],
              StripOnInput->False,
              DynamicUpdating->True], "OSLControlActive",
             StripOnInput->False]}, Dynamic[
             CurrentValue["MouseOver"]],
            Alignment->Center,
            FrameMargins->0,
            ImageSize->{Automatic, 25}],
           Appearance->None,
           BaselinePosition->Baseline,
           
           ButtonFunction:>OutputSizeLimit`ButtonFunction[
            OutputSizeLimit`Defer, 35, 30818552575358259326, Infinity],
           Enabled->True,
           Evaluator->Automatic,
           Method->"Queued"], 
          ButtonBox[
           PaneSelectorBox[{False->
            StyleBox[
             StyleBox[
              DynamicBox[ToBoxes[
                FEPrivate`FrontEndResource["FEStrings", "sizeChangeLimit"], 
                StandardForm],
               ImageSizeCache->{169., {1., 19.}}],
              StripOnInput->False,
              DynamicUpdating->True], "OSLControl",
             StripOnInput->False], True->
            StyleBox[
             StyleBox[
              DynamicBox[ToBoxes[
                FEPrivate`FrontEndResource["FEStrings", "sizeChangeLimit"], 
                StandardForm],
               ImageSizeCache->{169., {1., 19.}}],
              StripOnInput->False,
              DynamicUpdating->True], "OSLControlActive",
             StripOnInput->False]}, Dynamic[
             CurrentValue["MouseOver"]],
            Alignment->Center,
            FrameMargins->0,
            ImageSize->{Automatic, 25}],
           Appearance->None,
           BaselinePosition->Baseline,
           ButtonFunction:>FrontEndExecute[{
              FrontEnd`SetOptions[
              FrontEnd`$FrontEnd, 
               FrontEnd`PreferencesSettings -> {"Page" -> "Advanced"}], 
              FrontEnd`FrontEndToken["PreferencesDialog"]}],
           Evaluator->None,
           Method->"Preemptive"]}
        },
        AutoDelete->False,
        FrameStyle->GrayLevel[0.85],
        GridBoxDividers->{"Columns" -> {False, {True}}},
        GridBoxItemSize->{"Columns" -> {{Automatic}}, "Rows" -> {{Automatic}}},
        GridBoxSpacings->{"Columns" -> {{2}}}]}
     },
     DefaultBaseStyle->"Column",
     GridBoxAlignment->{
      "Columns" -> {{Left}}, "ColumnsIndexed" -> {}, "Rows" -> {{Baseline}}, 
       "RowsIndexed" -> {}},
     GridBoxDividers->{
      "Columns" -> {{False}}, "ColumnsIndexed" -> {}, "Rows" -> {{False}}, 
       "RowsIndexed" -> {}},
     GridBoxItemSize->{
      "Columns" -> {{Automatic}}, "ColumnsIndexed" -> {}, "Rows" -> {{1.}}, 
       "RowsIndexed" -> {}},
     GridBoxSpacings->{"Columns" -> {
         Offset[0.27999999999999997`], {
          Offset[0.5599999999999999]}, 
         Offset[0.27999999999999997`]}, "ColumnsIndexed" -> {}, "Rows" -> {
         Offset[0.2], 
         Offset[1.2], {
          Offset[0.4]}, 
         Offset[0.2]}, "RowsIndexed" -> {}}],
    BaseStyle->"OutputSizeLimit",
    FrameMargins->{{12, 12}, {0, 15}},
    FrameStyle->GrayLevel[0.85],
    RoundingRadius->5,
    StripOnInput->False],
   Deploy,
   DefaultBaseStyle->"Deploy"],
  If[30818552575358259326 === $SessionID, 
   Out[35], Message[
     MessageName[Syntax, "noinfoker"]]; Missing["NotAvailable"]; 
   Null]]], "Output",
 CellChangeTimes->{
  3.718117802406679*^9},ExpressionUUID->"38445f20-b037-476e-9dbc-\
5034960b028e"]
}, Open  ]],

Cell[CellGroupData[{

Cell[BoxData[
 RowBox[{
  RowBox[{"eqB7", "[", "t", "]"}], "=", 
  RowBox[{"Factor", "[", 
   RowBox[{
    RowBox[{
     RowBox[{"eqB6", "[", "t", "]"}], "*", 
     RowBox[{"Coefficient", "[", 
      RowBox[{
       RowBox[{"eqC15", "[", "t", "]"}], ",", 
       RowBox[{"S", "[", "t", "]"}]}], "]"}]}], "-", 
    RowBox[{
     RowBox[{"eqC15", "[", "t", "]"}], "*", 
     RowBox[{"Coefficient", "[", 
      RowBox[{
       RowBox[{"eqB6", "[", "t", "]"}], ",", 
       RowBox[{
        RowBox[{"S", "[", "t", "]"}], "^", "2"}]}], "]"}], "*", 
     RowBox[{"S", "[", "t", "]"}]}]}], "]"}]}]], "Input",
 CellChangeTimes->{{3.6878778679548807`*^9, 
  3.687877900962181*^9}},ExpressionUUID->"bc78f652-bce6-4c8f-b3d4-\
4f3d6173ea9c"],

Cell[BoxData[
 InterpretationBox[
  TagBox[
   FrameBox[GridBox[{
      {
       ItemBox[
        TagBox[
         RowBox[{
          RowBox[{"-", 
           RowBox[{"(", 
            RowBox[{
             RowBox[{"p5", " ", 
              RowBox[{"J", "[", "t", "]"}]}], "+", 
             RowBox[{"p4", " ", 
              RowBox[{
               SuperscriptBox["J", "\[Prime]",
                MultilineFunction->None], "[", "t", "]"}]}]}], ")"}]}], " ", 
          RowBox[{"(", 
           RowBox[{
            RowBox[{"2", " ", 
             SuperscriptBox["p1", "7"], " ", "p2", " ", 
             SuperscriptBox["p3", "2"], " ", 
             SuperscriptBox["p5", "3"], " ", 
             SuperscriptBox[
              RowBox[{"J", "[", "t", "]"}], "10"]}], "+", 
            RowBox[{"6", " ", 
             SuperscriptBox["p1", "7"], " ", 
             SuperscriptBox["p2", "2"], " ", 
             SuperscriptBox["p5", "4"], " ", 
             SuperscriptBox[
              RowBox[{"J", "[", "t", "]"}], "11"]}], "+", 
            RowBox[{"4", " ", 
             SuperscriptBox["p1", "6"], " ", 
             SuperscriptBox["p3", "3"], " ", 
             SuperscriptBox["p5", "3"], " ", 
             SuperscriptBox[
              RowBox[{"J", "[", "t", "]"}], "9"], " ", 
             RowBox[{"S", "[", "t", "]"}]}], "+", 
            RowBox[{"15", " ", 
             SuperscriptBox["p1", "6"], " ", "p2", " ", "p3", " ", 
             SuperscriptBox["p5", "4"], " ", 
             SuperscriptBox[
              RowBox[{"J", "[", "t", "]"}], "10"], " ", 
             RowBox[{"S", "[", "t", "]"}]}], "+", 
            TemplateBox[{"14463"},
             "OutputSizeLimit`Skeleton"], "+", 
            RowBox[{"6", " ", "p1", " ", 
             SuperscriptBox["p4", "2"], " ", 
             RowBox[{"J", "[", "t", "]"}], " ", 
             RowBox[{"S", "[", "t", "]"}], " ", 
             SuperscriptBox[
              RowBox[{
               SuperscriptBox["J", "\[Prime]",
                MultilineFunction->None], "[", "t", "]"}], "4"], " ", 
             SuperscriptBox[
              RowBox[{
               SuperscriptBox["J", 
                TagBox[
                 RowBox[{"(", "4", ")"}],
                 Derivative],
                MultilineFunction->None], "[", "t", "]"}], "3"]}], "+", 
            RowBox[{"4", " ", "p4", " ", "p5", " ", 
             RowBox[{"J", "[", "t", "]"}], " ", 
             RowBox[{"S", "[", "t", "]"}], " ", 
             SuperscriptBox[
              RowBox[{
               SuperscriptBox["J", "\[Prime]",
                MultilineFunction->None], "[", "t", "]"}], "4"], " ", 
             SuperscriptBox[
              RowBox[{
               SuperscriptBox["J", 
                TagBox[
                 RowBox[{"(", "4", ")"}],
                 Derivative],
                MultilineFunction->None], "[", "t", "]"}], "3"]}], "+", 
            RowBox[{"2", " ", 
             SuperscriptBox["p4", "2"], " ", 
             RowBox[{"S", "[", "t", "]"}], " ", 
             SuperscriptBox[
              RowBox[{
               SuperscriptBox["J", "\[Prime]",
                MultilineFunction->None], "[", "t", "]"}], "5"], " ", 
             SuperscriptBox[
              RowBox[{
               SuperscriptBox["J", 
                TagBox[
                 RowBox[{"(", "4", ")"}],
                 Derivative],
                MultilineFunction->None], "[", "t", "]"}], "3"]}]}], ")"}]}],
         Short[#, 5]& ],
        BaseStyle->{Deployed -> False},
        StripOnInput->False]},
      {GridBox[{
         {
          TagBox[
           TooltipBox[
            StyleBox[
             StyleBox[
              DynamicBox[ToBoxes[
                FEPrivate`FrontEndResource[
                "FEStrings", "sizeBriefExplanation"], StandardForm],
               ImageSizeCache->{142., {6., 19.}}],
              StripOnInput->False,
              DynamicUpdating->True], "OSLText",
             StripOnInput->False],
            StyleBox[
             DynamicBox[
              ToBoxes[
               FEPrivate`FrontEndResource["FEStrings", "sizeExplanation"], 
               StandardForm]], DynamicUpdating -> True, StripOnInput -> 
             False]],
           Annotation[#, 
            Style[
             Dynamic[
              FEPrivate`FrontEndResource["FEStrings", "sizeExplanation"]], 
             DynamicUpdating -> True], "Tooltip"]& ], 
          ButtonBox[
           PaneSelectorBox[{False->
            StyleBox[
             StyleBox[
              DynamicBox[ToBoxes[
                FEPrivate`FrontEndResource["FEStrings", "sizeShowLess"], 
                StandardForm],
               ImageSizeCache->{114., {1., 19.}}],
              StripOnInput->False,
              DynamicUpdating->True], "OSLControl",
             StripOnInput->False], True->
            StyleBox[
             StyleBox[
              DynamicBox[ToBoxes[
                FEPrivate`FrontEndResource["FEStrings", "sizeShowLess"], 
                StandardForm]],
              StripOnInput->False,
              DynamicUpdating->True], "OSLControlActive",
             StripOnInput->False]}, Dynamic[
             CurrentValue["MouseOver"]],
            Alignment->Center,
            FrameMargins->0,
            ImageSize->{Automatic, 25}],
           Appearance->None,
           BaselinePosition->Baseline,
           
           ButtonFunction:>OutputSizeLimit`ButtonFunction[
            OutputSizeLimit`Defer, 36, 30818552575358259326, 5/2],
           Enabled->True,
           Evaluator->Automatic,
           Method->"Queued"], 
          ButtonBox[
           PaneSelectorBox[{False->
            StyleBox[
             StyleBox[
              DynamicBox[ToBoxes[
                FEPrivate`FrontEndResource["FEStrings", "sizeShowMore"], 
                StandardForm],
               ImageSizeCache->{135., {1., 19.}}],
              StripOnInput->False,
              DynamicUpdating->True], "OSLControl",
             StripOnInput->False], True->
            StyleBox[
             StyleBox[
              DynamicBox[ToBoxes[
                FEPrivate`FrontEndResource["FEStrings", "sizeShowMore"], 
                StandardForm]],
              StripOnInput->False,
              DynamicUpdating->True], "OSLControlActive",
             StripOnInput->False]}, Dynamic[
             CurrentValue["MouseOver"]],
            Alignment->Center,
            FrameMargins->0,
            ImageSize->{Automatic, 25}],
           Appearance->None,
           BaselinePosition->Baseline,
           
           ButtonFunction:>OutputSizeLimit`ButtonFunction[
            OutputSizeLimit`Defer, 36, 30818552575358259326, 5 2],
           Enabled->True,
           Evaluator->Automatic,
           Method->"Queued"], 
          ButtonBox[
           PaneSelectorBox[{False->
            StyleBox[
             StyleBox[
              DynamicBox[ToBoxes[
                FEPrivate`FrontEndResource["FEStrings", "sizeShowAll"], 
                StandardForm],
               ImageSizeCache->{99., {1., 19.}}],
              StripOnInput->False,
              DynamicUpdating->True], "OSLControl",
             StripOnInput->False], True->
            StyleBox[
             StyleBox[
              DynamicBox[ToBoxes[
                FEPrivate`FrontEndResource["FEStrings", "sizeShowAll"], 
                StandardForm]],
              StripOnInput->False,
              DynamicUpdating->True], "OSLControlActive",
             StripOnInput->False]}, Dynamic[
             CurrentValue["MouseOver"]],
            Alignment->Center,
            FrameMargins->0,
            ImageSize->{Automatic, 25}],
           Appearance->None,
           BaselinePosition->Baseline,
           
           ButtonFunction:>OutputSizeLimit`ButtonFunction[
            OutputSizeLimit`Defer, 36, 30818552575358259326, Infinity],
           Enabled->True,
           Evaluator->Automatic,
           Method->"Queued"], 
          ButtonBox[
           PaneSelectorBox[{False->
            StyleBox[
             StyleBox[
              DynamicBox[ToBoxes[
                FEPrivate`FrontEndResource["FEStrings", "sizeChangeLimit"], 
                StandardForm],
               ImageSizeCache->{169., {1., 19.}}],
              StripOnInput->False,
              DynamicUpdating->True], "OSLControl",
             StripOnInput->False], True->
            StyleBox[
             StyleBox[
              DynamicBox[ToBoxes[
                FEPrivate`FrontEndResource["FEStrings", "sizeChangeLimit"], 
                StandardForm],
               ImageSizeCache->{169., {1., 19.}}],
              StripOnInput->False,
              DynamicUpdating->True], "OSLControlActive",
             StripOnInput->False]}, Dynamic[
             CurrentValue["MouseOver"]],
            Alignment->Center,
            FrameMargins->0,
            ImageSize->{Automatic, 25}],
           Appearance->None,
           BaselinePosition->Baseline,
           ButtonFunction:>FrontEndExecute[{
              FrontEnd`SetOptions[
              FrontEnd`$FrontEnd, 
               FrontEnd`PreferencesSettings -> {"Page" -> "Advanced"}], 
              FrontEnd`FrontEndToken["PreferencesDialog"]}],
           Evaluator->None,
           Method->"Preemptive"]}
        },
        AutoDelete->False,
        FrameStyle->GrayLevel[0.85],
        GridBoxDividers->{"Columns" -> {False, {True}}},
        GridBoxItemSize->{"Columns" -> {{Automatic}}, "Rows" -> {{Automatic}}},
        GridBoxSpacings->{"Columns" -> {{2}}}]}
     },
     DefaultBaseStyle->"Column",
     GridBoxAlignment->{
      "Columns" -> {{Left}}, "ColumnsIndexed" -> {}, "Rows" -> {{Baseline}}, 
       "RowsIndexed" -> {}},
     GridBoxDividers->{
      "Columns" -> {{False}}, "ColumnsIndexed" -> {}, "Rows" -> {{False}}, 
       "RowsIndexed" -> {}},
     GridBoxItemSize->{
      "Columns" -> {{Automatic}}, "ColumnsIndexed" -> {}, "Rows" -> {{1.}}, 
       "RowsIndexed" -> {}},
     GridBoxSpacings->{"Columns" -> {
         Offset[0.27999999999999997`], {
          Offset[0.5599999999999999]}, 
         Offset[0.27999999999999997`]}, "ColumnsIndexed" -> {}, "Rows" -> {
         Offset[0.2], 
         Offset[1.2], {
          Offset[0.4]}, 
         Offset[0.2]}, "RowsIndexed" -> {}}],
    BaseStyle->"OutputSizeLimit",
    FrameMargins->{{12, 12}, {0, 15}},
    FrameStyle->GrayLevel[0.85],
    RoundingRadius->5,
    StripOnInput->False],
   Deploy,
   DefaultBaseStyle->"Deploy"],
  If[30818552575358259326 === $SessionID, 
   Out[36], Message[
     MessageName[Syntax, "noinfoker"]]; Missing["NotAvailable"]; 
   Null]]], "Output",
 CellChangeTimes->{
  3.718117806245063*^9},ExpressionUUID->"b5b49f6f-089b-409b-9ef9-\
3c73aee3acbc"]
}, Open  ]],

Cell[CellGroupData[{

Cell[BoxData[
 RowBox[{
  RowBox[{"eqB8", "[", "t", "]"}], "=", 
  RowBox[{"Factor", "[", 
   RowBox[{
    RowBox[{
     RowBox[{"eqB7", "[", "t", "]"}], "*", 
     RowBox[{"Coefficient", "[", 
      RowBox[{
       RowBox[{"eqC15", "[", "t", "]"}], ",", 
       RowBox[{"S", "[", "t", "]"}]}], "]"}]}], "-", 
    RowBox[{
     RowBox[{"eqC15", "[", "t", "]"}], "*", 
     RowBox[{"Coefficient", "[", 
      RowBox[{
       RowBox[{"eqB7", "[", "t", "]"}], ",", 
       RowBox[{"S", "[", "t", "]"}]}], "]"}]}]}], "]"}]}]], "Input",
 CellChangeTimes->{{3.687877955116596*^9, 
  3.687877964396524*^9}},ExpressionUUID->"3398140e-634e-4777-a62c-\
7e46221e65a6"],

Cell[BoxData[
 InterpretationBox[
  TagBox[
   FrameBox[GridBox[{
      {
       ItemBox[
        TagBox[
         RowBox[{
          SuperscriptBox[
           RowBox[{"(", 
            RowBox[{
             RowBox[{"p1", " ", 
              RowBox[{"J", "[", "t", "]"}]}], "+", 
             RowBox[{
              SuperscriptBox["J", "\[Prime]",
               MultilineFunction->None], "[", "t", "]"}]}], ")"}], "3"], " ", 
          SuperscriptBox[
           RowBox[{"(", 
            RowBox[{
             RowBox[{"p5", " ", 
              TemplateBox[{"1"},
               "OutputSizeLimit`Skeleton"]}], "+", 
             TemplateBox[{"1"},
              "OutputSizeLimit`Skeleton"]}], ")"}], "2"], " ", 
          SuperscriptBox[
           RowBox[{"(", 
            TemplateBox[{"1"},
             "OutputSizeLimit`Skeleton"], ")"}], "2"], " ", 
          RowBox[{"(", 
           RowBox[{
            RowBox[{
             RowBox[{"-", 
              SuperscriptBox["p1", "6"]}], " ", 
             SuperscriptBox["p2", "2"], " ", 
             SuperscriptBox["p3", "2"], " ", 
             SuperscriptBox["p5", "2"], " ", 
             SuperscriptBox[
              RowBox[{"J", "[", "t", "]"}], "8"]}], "+", 
            RowBox[{"8", " ", 
             SuperscriptBox["p1", "6"], " ", 
             SuperscriptBox["p3", "3"], " ", 
             SuperscriptBox["p5", "2"], " ", 
             SuperscriptBox[
              RowBox[{"J", "[", "t", "]"}], "8"]}], "-", 
            RowBox[{"4", " ", 
             SuperscriptBox["p1", "6"], " ", 
             SuperscriptBox["p2", "3"], " ", 
             SuperscriptBox["p5", "3"], " ", 
             SuperscriptBox[
              RowBox[{"J", "[", "t", "]"}], "9"]}], "+", 
            RowBox[{"36", " ", 
             SuperscriptBox["p1", "6"], " ", "p2", " ", "p3", " ", 
             SuperscriptBox["p5", "3"], " ", 
             SuperscriptBox[
              RowBox[{"J", "[", "t", "]"}], "9"]}], "+", 
            TemplateBox[{"5946"},
             "OutputSizeLimit`Skeleton"], "+", 
            RowBox[{"12", " ", "p1", " ", "p5", " ", 
             SuperscriptBox[
              RowBox[{"J", "[", "t", "]"}], "2"], " ", 
             SuperscriptBox[
              RowBox[{
               SuperscriptBox["J", "\[Prime]",
                MultilineFunction->None], "[", "t", "]"}], "2"], " ", 
             SuperscriptBox[
              RowBox[{
               SuperscriptBox["J", 
                TagBox[
                 RowBox[{"(", "4", ")"}],
                 Derivative],
                MultilineFunction->None], "[", "t", "]"}], "3"]}], "+", 
            RowBox[{"12", " ", "p1", " ", "p4", " ", 
             RowBox[{"J", "[", "t", "]"}], " ", 
             SuperscriptBox[
              RowBox[{
               SuperscriptBox["J", "\[Prime]",
                MultilineFunction->None], "[", "t", "]"}], "3"], " ", 
             SuperscriptBox[
              RowBox[{
               SuperscriptBox["J", 
                TagBox[
                 RowBox[{"(", "4", ")"}],
                 Derivative],
                MultilineFunction->None], "[", "t", "]"}], "3"]}], "+", 
            RowBox[{"4", " ", "p5", " ", 
             RowBox[{"J", "[", "t", "]"}], " ", 
             SuperscriptBox[
              RowBox[{
               SuperscriptBox["J", "\[Prime]",
                MultilineFunction->None], "[", "t", "]"}], "3"], " ", 
             SuperscriptBox[
              RowBox[{
               SuperscriptBox["J", 
                TagBox[
                 RowBox[{"(", "4", ")"}],
                 Derivative],
                MultilineFunction->None], "[", "t", "]"}], "3"]}], "+", 
            RowBox[{"4", " ", "p4", " ", 
             SuperscriptBox[
              RowBox[{
               SuperscriptBox["J", "\[Prime]",
                MultilineFunction->None], "[", "t", "]"}], "4"], " ", 
             SuperscriptBox[
              RowBox[{
               SuperscriptBox["J", 
                TagBox[
                 RowBox[{"(", "4", ")"}],
                 Derivative],
                MultilineFunction->None], "[", "t", "]"}], "3"]}]}], ")"}]}],
         Short[#, 5]& ],
        BaseStyle->{Deployed -> False},
        StripOnInput->False]},
      {GridBox[{
         {
          TagBox[
           TooltipBox[
            StyleBox[
             StyleBox[
              DynamicBox[ToBoxes[
                FEPrivate`FrontEndResource[
                "FEStrings", "sizeBriefExplanation"], StandardForm],
               ImageSizeCache->{142., {6., 19.}}],
              StripOnInput->False,
              DynamicUpdating->True], "OSLText",
             StripOnInput->False],
            StyleBox[
             DynamicBox[
              ToBoxes[
               FEPrivate`FrontEndResource["FEStrings", "sizeExplanation"], 
               StandardForm]], DynamicUpdating -> True, StripOnInput -> 
             False]],
           Annotation[#, 
            Style[
             Dynamic[
              FEPrivate`FrontEndResource["FEStrings", "sizeExplanation"]], 
             DynamicUpdating -> True], "Tooltip"]& ], 
          ButtonBox[
           PaneSelectorBox[{False->
            StyleBox[
             StyleBox[
              DynamicBox[ToBoxes[
                FEPrivate`FrontEndResource["FEStrings", "sizeShowLess"], 
                StandardForm],
               ImageSizeCache->{114., {1., 19.}}],
              StripOnInput->False,
              DynamicUpdating->True], "OSLControl",
             StripOnInput->False], True->
            StyleBox[
             StyleBox[
              DynamicBox[ToBoxes[
                FEPrivate`FrontEndResource["FEStrings", "sizeShowLess"], 
                StandardForm]],
              StripOnInput->False,
              DynamicUpdating->True], "OSLControlActive",
             StripOnInput->False]}, Dynamic[
             CurrentValue["MouseOver"]],
            Alignment->Center,
            FrameMargins->0,
            ImageSize->{Automatic, 25}],
           Appearance->None,
           BaselinePosition->Baseline,
           
           ButtonFunction:>OutputSizeLimit`ButtonFunction[
            OutputSizeLimit`Defer, 37, 30818552575358259326, 5/2],
           Enabled->True,
           Evaluator->Automatic,
           Method->"Queued"], 
          ButtonBox[
           PaneSelectorBox[{False->
            StyleBox[
             StyleBox[
              DynamicBox[ToBoxes[
                FEPrivate`FrontEndResource["FEStrings", "sizeShowMore"], 
                StandardForm],
               ImageSizeCache->{135., {1., 19.}}],
              StripOnInput->False,
              DynamicUpdating->True], "OSLControl",
             StripOnInput->False], True->
            StyleBox[
             StyleBox[
              DynamicBox[ToBoxes[
                FEPrivate`FrontEndResource["FEStrings", "sizeShowMore"], 
                StandardForm],
               ImageSizeCache->{135., {1., 19.}}],
              StripOnInput->False,
              DynamicUpdating->True], "OSLControlActive",
             StripOnInput->False]}, Dynamic[
             CurrentValue["MouseOver"]],
            Alignment->Center,
            FrameMargins->0,
            ImageSize->{Automatic, 25}],
           Appearance->None,
           BaselinePosition->Baseline,
           
           ButtonFunction:>OutputSizeLimit`ButtonFunction[
            OutputSizeLimit`Defer, 37, 30818552575358259326, 5 2],
           Enabled->True,
           Evaluator->Automatic,
           Method->"Queued"], 
          ButtonBox[
           PaneSelectorBox[{False->
            StyleBox[
             StyleBox[
              DynamicBox[ToBoxes[
                FEPrivate`FrontEndResource["FEStrings", "sizeShowAll"], 
                StandardForm],
               ImageSizeCache->{99., {1., 19.}}],
              StripOnInput->False,
              DynamicUpdating->True], "OSLControl",
             StripOnInput->False], True->
            StyleBox[
             StyleBox[
              DynamicBox[ToBoxes[
                FEPrivate`FrontEndResource["FEStrings", "sizeShowAll"], 
                StandardForm],
               ImageSizeCache->{99., {1., 19.}}],
              StripOnInput->False,
              DynamicUpdating->True], "OSLControlActive",
             StripOnInput->False]}, Dynamic[
             CurrentValue["MouseOver"]],
            Alignment->Center,
            FrameMargins->0,
            ImageSize->{Automatic, 25}],
           Appearance->None,
           BaselinePosition->Baseline,
           
           ButtonFunction:>OutputSizeLimit`ButtonFunction[
            OutputSizeLimit`Defer, 37, 30818552575358259326, Infinity],
           Enabled->True,
           Evaluator->Automatic,
           Method->"Queued"], 
          ButtonBox[
           PaneSelectorBox[{False->
            StyleBox[
             StyleBox[
              DynamicBox[ToBoxes[
                FEPrivate`FrontEndResource["FEStrings", "sizeChangeLimit"], 
                StandardForm],
               ImageSizeCache->{169., {1., 19.}}],
              StripOnInput->False,
              DynamicUpdating->True], "OSLControl",
             StripOnInput->False], True->
            StyleBox[
             StyleBox[
              DynamicBox[ToBoxes[
                FEPrivate`FrontEndResource["FEStrings", "sizeChangeLimit"], 
                StandardForm],
               ImageSizeCache->{169., {1., 19.}}],
              StripOnInput->False,
              DynamicUpdating->True], "OSLControlActive",
             StripOnInput->False]}, Dynamic[
             CurrentValue["MouseOver"]],
            Alignment->Center,
            FrameMargins->0,
            ImageSize->{Automatic, 25}],
           Appearance->None,
           BaselinePosition->Baseline,
           ButtonFunction:>FrontEndExecute[{
              FrontEnd`SetOptions[
              FrontEnd`$FrontEnd, 
               FrontEnd`PreferencesSettings -> {"Page" -> "Advanced"}], 
              FrontEnd`FrontEndToken["PreferencesDialog"]}],
           Evaluator->None,
           Method->"Preemptive"]}
        },
        AutoDelete->False,
        FrameStyle->GrayLevel[0.85],
        GridBoxDividers->{"Columns" -> {False, {True}}},
        GridBoxItemSize->{"Columns" -> {{Automatic}}, "Rows" -> {{Automatic}}},
        GridBoxSpacings->{"Columns" -> {{2}}}]}
     },
     DefaultBaseStyle->"Column",
     GridBoxAlignment->{
      "Columns" -> {{Left}}, "ColumnsIndexed" -> {}, "Rows" -> {{Baseline}}, 
       "RowsIndexed" -> {}},
     GridBoxDividers->{
      "Columns" -> {{False}}, "ColumnsIndexed" -> {}, "Rows" -> {{False}}, 
       "RowsIndexed" -> {}},
     GridBoxItemSize->{
      "Columns" -> {{Automatic}}, "ColumnsIndexed" -> {}, "Rows" -> {{1.}}, 
       "RowsIndexed" -> {}},
     GridBoxSpacings->{"Columns" -> {
         Offset[0.27999999999999997`], {
          Offset[0.5599999999999999]}, 
         Offset[0.27999999999999997`]}, "ColumnsIndexed" -> {}, "Rows" -> {
         Offset[0.2], 
         Offset[1.2], {
          Offset[0.4]}, 
         Offset[0.2]}, "RowsIndexed" -> {}}],
    BaseStyle->"OutputSizeLimit",
    FrameMargins->{{12, 12}, {0, 15}},
    FrameStyle->GrayLevel[0.85],
    RoundingRadius->5,
    StripOnInput->False],
   Deploy,
   DefaultBaseStyle->"Deploy"],
  If[30818552575358259326 === $SessionID, 
   Out[37], Message[
     MessageName[Syntax, "noinfoker"]]; Missing["NotAvailable"]; 
   Null]]], "Output",
 CellChangeTimes->{
  3.7181178575211897`*^9},ExpressionUUID->"3cbb8038-1a61-40f5-86ed-\
96afe3944348"]
}, Open  ]],

Cell[BoxData[
 RowBox[{"(*", " ", 
  RowBox[{
   RowBox[{
    RowBox[{"eqB8", "[", "t", "]"}], " ", "is", " ", "almost", " ", "an", " ",
     "input"}], "-", 
   RowBox[{"output", " ", 
    RowBox[{"equation", ".", " ", "It"}], " ", "is", " ", "a", " ", 
    "function", " ", "of", " ", "only", " ", "the", " ", "meausurement", " ", 
    RowBox[{"J", "[", "t", "]"}], " ", "and", " ", "its", " ", 
    RowBox[{"derivatives", ".", " ", "We"}], " ", "need", " ", "to", " ", 
    "make", " ", 
    RowBox[{"eqB8", "[", "t", "]"}], " ", "monic", " ", "and", " ", "then", 
    " ", "collect", " ", "its", " ", 
    RowBox[{"coefficients", "."}]}]}], "*)"}]], "Input",
 CellChangeTimes->{{3.7181184455239844`*^9, 
  3.7181185414545765`*^9}},ExpressionUUID->"d1aafa5c-a6f0-46e1-8bc6-\
ce61a46bf41b"],

Cell[CellGroupData[{

Cell[BoxData[
 RowBox[{"Monos", "=", 
  RowBox[{"MonomialList", "[", 
   RowBox[{
    RowBox[{"eqB8", "[", "t", "]"}], ",", 
    RowBox[{"{", 
     RowBox[{
      RowBox[{"J", "[", "t", "]"}], ",", 
      RowBox[{
       RowBox[{"J", "'"}], "[", "t", "]"}], ",", 
      RowBox[{
       RowBox[{"J", "''"}], "[", "t", "]"}], ",", 
      RowBox[{
       RowBox[{"J", "'''"}], "[", "t", "]"}], ",", 
      RowBox[{
       RowBox[{"J", "''''"}], "[", "t", "]"}]}], "}"}]}], "]"}]}]], "Input",
 CellChangeTimes->{{3.7181177681872573`*^9, 3.7181177858600245`*^9}, {
  3.7181178731187496`*^9, 
  3.7181178749349313`*^9}},ExpressionUUID->"33e89378-1718-4d70-a0f0-\
6e2104d2651c"],

Cell[BoxData[
 InterpretationBox[
  TagBox[
   FrameBox[GridBox[{
      {
       ItemBox[
        TagBox[
         RowBox[{"{", 
          RowBox[{
           RowBox[{"972", " ", 
            SuperscriptBox["p1", "11"], " ", 
            SuperscriptBox["p5", "10"], " ", 
            SuperscriptBox[
             RowBox[{"J", "[", "t", "]"}], "21"]}], ",", 
           RowBox[{
            RowBox[{"(", 
             RowBox[{
              RowBox[{"9720", " ", 
               SuperscriptBox["p1", "11"], " ", "p4", " ", 
               SuperscriptBox["p5", "9"]}], "+", 
              RowBox[{"10692", " ", 
               SuperscriptBox["p1", "10"], " ", 
               SuperscriptBox["p5", "10"]}]}], ")"}], " ", 
            SuperscriptBox[
             RowBox[{"J", "[", "t", "]"}], "20"], " ", 
            RowBox[{
             SuperscriptBox["J", "\[Prime]",
              MultilineFunction->None], "[", "t", "]"}]}], ",", 
           RowBox[{
            RowBox[{"(", 
             RowBox[{
              RowBox[{
               RowBox[{"-", "36"}], " ", 
               SuperscriptBox["p1", "11"], " ", 
               SuperscriptBox["p2", "3"], " ", 
               SuperscriptBox["p5", "9"]}], "+", 
              RowBox[{"324", " ", 
               SuperscriptBox["p1", "11"], " ", "p2", " ", "p3", " ", 
               SuperscriptBox["p5", "9"]}]}], ")"}], " ", 
            SuperscriptBox[
             RowBox[{"J", "[", "t", "]"}], "20"]}], ",", 
           TemplateBox[{"4104"},
            "OutputSizeLimit`Skeleton"], ",", 
           RowBox[{
            RowBox[{"(", 
             RowBox[{
              RowBox[{"36", " ", "p1", " ", 
               SuperscriptBox["p4", "5"]}], "+", 
              RowBox[{"36", " ", "p2", " ", 
               SuperscriptBox["p4", "5"]}]}], ")"}], " ", 
            SuperscriptBox[
             RowBox[{
              SuperscriptBox["J", "\[Prime]",
               MultilineFunction->None], "[", "t", "]"}], "5"], " ", 
            SuperscriptBox[
             RowBox[{
              SuperscriptBox["J", "\[Prime]\[Prime]",
               MultilineFunction->None], "[", "t", "]"}], "8"], " ", 
            SuperscriptBox[
             RowBox[{
              SuperscriptBox["J", 
               TagBox[
                RowBox[{"(", "3", ")"}],
                Derivative],
               MultilineFunction->None], "[", "t", "]"}], "3"]}], ",", 
           RowBox[{"9", " ", 
            SuperscriptBox["p4", "5"], " ", 
            SuperscriptBox[
             RowBox[{
              SuperscriptBox["J", "\[Prime]",
               MultilineFunction->None], "[", "t", "]"}], "5"], " ", 
            SuperscriptBox[
             RowBox[{
              SuperscriptBox["J", "\[Prime]\[Prime]",
               MultilineFunction->None], "[", "t", "]"}], "7"], " ", 
            SuperscriptBox[
             RowBox[{
              SuperscriptBox["J", 
               TagBox[
                RowBox[{"(", "3", ")"}],
                Derivative],
               MultilineFunction->None], "[", "t", "]"}], "4"]}]}], "}"}],
         Short[#, 5]& ],
        BaseStyle->{Deployed -> False},
        StripOnInput->False]},
      {GridBox[{
         {
          TagBox[
           TooltipBox[
            StyleBox[
             StyleBox[
              DynamicBox[ToBoxes[
                FEPrivate`FrontEndResource[
                "FEStrings", "sizeBriefExplanation"], StandardForm],
               ImageSizeCache->{142., {6., 19.}}],
              StripOnInput->False,
              DynamicUpdating->True], "OSLText",
             StripOnInput->False],
            StyleBox[
             DynamicBox[
              ToBoxes[
               FEPrivate`FrontEndResource["FEStrings", "sizeExplanation"], 
               StandardForm]], DynamicUpdating -> True, StripOnInput -> 
             False]],
           Annotation[#, 
            Style[
             Dynamic[
              FEPrivate`FrontEndResource["FEStrings", "sizeExplanation"]], 
             DynamicUpdating -> True], "Tooltip"]& ], 
          ButtonBox[
           PaneSelectorBox[{False->
            StyleBox[
             StyleBox[
              DynamicBox[ToBoxes[
                FEPrivate`FrontEndResource["FEStrings", "sizeShowLess"], 
                StandardForm],
               ImageSizeCache->{114., {1., 19.}}],
              StripOnInput->False,
              DynamicUpdating->True], "OSLControl",
             StripOnInput->False], True->
            StyleBox[
             StyleBox[
              DynamicBox[ToBoxes[
                FEPrivate`FrontEndResource["FEStrings", "sizeShowLess"], 
                StandardForm]],
              StripOnInput->False,
              DynamicUpdating->True], "OSLControlActive",
             StripOnInput->False]}, Dynamic[
             CurrentValue["MouseOver"]],
            Alignment->Center,
            FrameMargins->0,
            ImageSize->{Automatic, 25}],
           Appearance->None,
           BaselinePosition->Baseline,
           
           ButtonFunction:>OutputSizeLimit`ButtonFunction[
            OutputSizeLimit`Defer, 40, 30818552575358259326, 5/2],
           Enabled->True,
           Evaluator->Automatic,
           Method->"Queued"], 
          ButtonBox[
           PaneSelectorBox[{False->
            StyleBox[
             StyleBox[
              DynamicBox[ToBoxes[
                FEPrivate`FrontEndResource["FEStrings", "sizeShowMore"], 
                StandardForm],
               ImageSizeCache->{135., {1., 19.}}],
              StripOnInput->False,
              DynamicUpdating->True], "OSLControl",
             StripOnInput->False], True->
            StyleBox[
             StyleBox[
              DynamicBox[ToBoxes[
                FEPrivate`FrontEndResource["FEStrings", "sizeShowMore"], 
                StandardForm],
               ImageSizeCache->{135., {1., 19.}}],
              StripOnInput->False,
              DynamicUpdating->True], "OSLControlActive",
             StripOnInput->False]}, Dynamic[
             CurrentValue["MouseOver"]],
            Alignment->Center,
            FrameMargins->0,
            ImageSize->{Automatic, 25}],
           Appearance->None,
           BaselinePosition->Baseline,
           
           ButtonFunction:>OutputSizeLimit`ButtonFunction[
            OutputSizeLimit`Defer, 40, 30818552575358259326, 5 2],
           Enabled->True,
           Evaluator->Automatic,
           Method->"Queued"], 
          ButtonBox[
           PaneSelectorBox[{False->
            StyleBox[
             StyleBox[
              DynamicBox[ToBoxes[
                FEPrivate`FrontEndResource["FEStrings", "sizeShowAll"], 
                StandardForm],
               ImageSizeCache->{99., {1., 19.}}],
              StripOnInput->False,
              DynamicUpdating->True], "OSLControl",
             StripOnInput->False], True->
            StyleBox[
             StyleBox[
              DynamicBox[ToBoxes[
                FEPrivate`FrontEndResource["FEStrings", "sizeShowAll"], 
                StandardForm],
               ImageSizeCache->{99., {1., 19.}}],
              StripOnInput->False,
              DynamicUpdating->True], "OSLControlActive",
             StripOnInput->False]}, Dynamic[
             CurrentValue["MouseOver"]],
            Alignment->Center,
            FrameMargins->0,
            ImageSize->{Automatic, 25}],
           Appearance->None,
           BaselinePosition->Baseline,
           
           ButtonFunction:>OutputSizeLimit`ButtonFunction[
            OutputSizeLimit`Defer, 40, 30818552575358259326, Infinity],
           Enabled->True,
           Evaluator->Automatic,
           Method->"Queued"], 
          ButtonBox[
           PaneSelectorBox[{False->
            StyleBox[
             StyleBox[
              DynamicBox[ToBoxes[
                FEPrivate`FrontEndResource["FEStrings", "sizeChangeLimit"], 
                StandardForm],
               ImageSizeCache->{169., {1., 19.}}],
              StripOnInput->False,
              DynamicUpdating->True], "OSLControl",
             StripOnInput->False], True->
            StyleBox[
             StyleBox[
              DynamicBox[ToBoxes[
                FEPrivate`FrontEndResource["FEStrings", "sizeChangeLimit"], 
                StandardForm]],
              StripOnInput->False,
              DynamicUpdating->True], "OSLControlActive",
             StripOnInput->False]}, Dynamic[
             CurrentValue["MouseOver"]],
            Alignment->Center,
            FrameMargins->0,
            ImageSize->{Automatic, 25}],
           Appearance->None,
           BaselinePosition->Baseline,
           ButtonFunction:>FrontEndExecute[{
              FrontEnd`SetOptions[
              FrontEnd`$FrontEnd, 
               FrontEnd`PreferencesSettings -> {"Page" -> "Advanced"}], 
              FrontEnd`FrontEndToken["PreferencesDialog"]}],
           Evaluator->None,
           Method->"Preemptive"]}
        },
        AutoDelete->False,
        FrameStyle->GrayLevel[0.85],
        GridBoxDividers->{"Columns" -> {False, {True}}},
        GridBoxItemSize->{"Columns" -> {{Automatic}}, "Rows" -> {{Automatic}}},
        GridBoxSpacings->{"Columns" -> {{2}}}]}
     },
     DefaultBaseStyle->"Column",
     GridBoxAlignment->{
      "Columns" -> {{Left}}, "ColumnsIndexed" -> {}, "Rows" -> {{Baseline}}, 
       "RowsIndexed" -> {}},
     GridBoxDividers->{
      "Columns" -> {{False}}, "ColumnsIndexed" -> {}, "Rows" -> {{False}}, 
       "RowsIndexed" -> {}},
     GridBoxItemSize->{
      "Columns" -> {{Automatic}}, "ColumnsIndexed" -> {}, "Rows" -> {{1.}}, 
       "RowsIndexed" -> {}},
     GridBoxSpacings->{"Columns" -> {
         Offset[0.27999999999999997`], {
          Offset[0.5599999999999999]}, 
         Offset[0.27999999999999997`]}, "ColumnsIndexed" -> {}, "Rows" -> {
         Offset[0.2], 
         Offset[1.2], {
          Offset[0.4]}, 
         Offset[0.2]}, "RowsIndexed" -> {}}],
    BaseStyle->"OutputSizeLimit",
    FrameMargins->{{12, 12}, {0, 15}},
    FrameStyle->GrayLevel[0.85],
    RoundingRadius->5,
    StripOnInput->False],
   Deploy,
   DefaultBaseStyle->"Deploy"],
  If[30818552575358259326 === $SessionID, 
   Out[40], Message[
     MessageName[Syntax, "noinfoker"]]; Missing["NotAvailable"]; 
   Null]]], "Output",
 CellChangeTimes->{
  3.7181179129837356`*^9},ExpressionUUID->"a13bfde2-b617-44eb-8a56-\
a0d357ba976f"]
}, Open  ]],

Cell[CellGroupData[{

Cell[BoxData[
 RowBox[{"Coeffs", "=", 
  RowBox[{
   RowBox[{"Monos", "/", 
    RowBox[{"Last", "[", 
     RowBox[{"Sort", "[", "Monos", "]"}], "]"}]}], "/.", 
   RowBox[{"{", 
    RowBox[{
     RowBox[{
      RowBox[{"J", "[", "t", "]"}], "\[Rule]", "1"}], ",", 
     RowBox[{
      RowBox[{
       RowBox[{"J", "'"}], "[", "t", "]"}], "\[Rule]", "1"}], ",", 
     RowBox[{
      RowBox[{
       RowBox[{"J", "''"}], "[", "t", "]"}], "\[Rule]", "1"}], ",", 
     RowBox[{
      RowBox[{
       RowBox[{"J", "'''"}], "[", "t", "]"}], "\[Rule]", "1"}], ",", 
     RowBox[{
      RowBox[{
       RowBox[{"J", "''''"}], "[", "t", "]"}], "\[Rule]", "1"}]}], 
    "}"}]}]}]], "Input",
 CellChangeTimes->{{3.718117943017739*^9, 
  3.7181179450339403`*^9}},ExpressionUUID->"6e0fa4e1-39fe-4f61-9c11-\
c821e9ac1b0c"],

Cell[BoxData[
 InterpretationBox[
  TagBox[
   FrameBox[GridBox[{
      {
       ItemBox[
        TagBox[
         RowBox[{"{", 
          RowBox[{
           FractionBox[
            RowBox[{"243", " ", 
             SuperscriptBox["p1", "11"], " ", 
             SuperscriptBox["p5", "10"]}], 
            SuperscriptBox["p4", "5"]], ",", 
           FractionBox[
            RowBox[{
             RowBox[{"9720", " ", 
              SuperscriptBox["p1", "11"], " ", "p4", " ", 
              SuperscriptBox["p5", "9"]}], "+", 
             RowBox[{"10692", " ", 
              SuperscriptBox["p1", "10"], " ", 
              SuperscriptBox["p5", "10"]}]}], 
            RowBox[{"4", " ", 
             SuperscriptBox["p4", "5"]}]], ",", 
           FractionBox[
            RowBox[{
             RowBox[{
              RowBox[{"-", "36"}], " ", 
              SuperscriptBox["p1", "11"], " ", 
              SuperscriptBox["p2", "3"], " ", 
              SuperscriptBox["p5", "9"]}], "+", 
             RowBox[{"324", " ", 
              SuperscriptBox["p1", "11"], " ", "p2", " ", "p3", " ", 
              SuperscriptBox["p5", "9"]}]}], 
            RowBox[{"4", " ", 
             SuperscriptBox["p4", "5"]}]], ",", 
           FractionBox[
            RowBox[{
             RowBox[{"43740", " ", 
              SuperscriptBox["p1", "11"], " ", 
              SuperscriptBox["p4", "2"], " ", 
              SuperscriptBox["p5", "8"]}], "+", 
             RowBox[{"106920", " ", 
              SuperscriptBox["p1", "10"], " ", "p4", " ", 
              SuperscriptBox["p5", "9"]}], "+", 
             RowBox[{"53460", " ", 
              SuperscriptBox["p1", "9"], " ", 
              SuperscriptBox["p5", "10"]}]}], 
            RowBox[{"4", " ", 
             SuperscriptBox["p4", "5"]}]], ",", 
           TemplateBox[{"4102"},
            "OutputSizeLimit`Skeleton"], ",", 
           FractionBox[
            RowBox[{
             RowBox[{"54", " ", 
              SuperscriptBox["p1", "2"], " ", 
              SuperscriptBox["p4", "5"]}], "+", 
             RowBox[{"108", " ", "p1", " ", "p2", " ", 
              SuperscriptBox["p4", "5"]}], "+", 
             RowBox[{"54", " ", 
              SuperscriptBox["p2", "2"], " ", 
              SuperscriptBox["p4", "5"]}]}], 
            RowBox[{"4", " ", 
             SuperscriptBox["p4", "5"]}]], ",", 
           FractionBox[
            RowBox[{
             RowBox[{"36", " ", "p1", " ", 
              SuperscriptBox["p4", "5"]}], "+", 
             RowBox[{"36", " ", "p2", " ", 
              SuperscriptBox["p4", "5"]}]}], 
            RowBox[{"4", " ", 
             SuperscriptBox["p4", "5"]}]], ",", 
           FractionBox["9", "4"]}], "}"}],
         Short[#, 5]& ],
        BaseStyle->{Deployed -> False},
        StripOnInput->False]},
      {GridBox[{
         {
          TagBox[
           TooltipBox[
            StyleBox[
             StyleBox[
              DynamicBox[ToBoxes[
                FEPrivate`FrontEndResource[
                "FEStrings", "sizeBriefExplanation"], StandardForm],
               ImageSizeCache->{142., {6., 19.}}],
              StripOnInput->False,
              DynamicUpdating->True], "OSLText",
             StripOnInput->False],
            StyleBox[
             DynamicBox[
              ToBoxes[
               FEPrivate`FrontEndResource["FEStrings", "sizeExplanation"], 
               StandardForm]], DynamicUpdating -> True, StripOnInput -> 
             False]],
           Annotation[#, 
            Style[
             Dynamic[
              FEPrivate`FrontEndResource["FEStrings", "sizeExplanation"]], 
             DynamicUpdating -> True], "Tooltip"]& ], 
          ButtonBox[
           PaneSelectorBox[{False->
            StyleBox[
             StyleBox[
              DynamicBox[ToBoxes[
                FEPrivate`FrontEndResource["FEStrings", "sizeShowLess"], 
                StandardForm],
               ImageSizeCache->{114., {1., 19.}}],
              StripOnInput->False,
              DynamicUpdating->True], "OSLControl",
             StripOnInput->False], True->
            StyleBox[
             StyleBox[
              DynamicBox[ToBoxes[
                FEPrivate`FrontEndResource["FEStrings", "sizeShowLess"], 
                StandardForm]],
              StripOnInput->False,
              DynamicUpdating->True], "OSLControlActive",
             StripOnInput->False]}, Dynamic[
             CurrentValue["MouseOver"]],
            Alignment->Center,
            FrameMargins->0,
            ImageSize->{Automatic, 25}],
           Appearance->None,
           BaselinePosition->Baseline,
           
           ButtonFunction:>OutputSizeLimit`ButtonFunction[
            OutputSizeLimit`Defer, 41, 30818552575358259326, 5/2],
           Enabled->True,
           Evaluator->Automatic,
           Method->"Queued"], 
          ButtonBox[
           PaneSelectorBox[{False->
            StyleBox[
             StyleBox[
              DynamicBox[ToBoxes[
                FEPrivate`FrontEndResource["FEStrings", "sizeShowMore"], 
                StandardForm],
               ImageSizeCache->{135., {1., 19.}}],
              StripOnInput->False,
              DynamicUpdating->True], "OSLControl",
             StripOnInput->False], True->
            StyleBox[
             StyleBox[
              DynamicBox[ToBoxes[
                FEPrivate`FrontEndResource["FEStrings", "sizeShowMore"], 
                StandardForm]],
              StripOnInput->False,
              DynamicUpdating->True], "OSLControlActive",
             StripOnInput->False]}, Dynamic[
             CurrentValue["MouseOver"]],
            Alignment->Center,
            FrameMargins->0,
            ImageSize->{Automatic, 25}],
           Appearance->None,
           BaselinePosition->Baseline,
           
           ButtonFunction:>OutputSizeLimit`ButtonFunction[
            OutputSizeLimit`Defer, 41, 30818552575358259326, 5 2],
           Enabled->True,
           Evaluator->Automatic,
           Method->"Queued"], 
          ButtonBox[
           PaneSelectorBox[{False->
            StyleBox[
             StyleBox[
              DynamicBox[ToBoxes[
                FEPrivate`FrontEndResource["FEStrings", "sizeShowAll"], 
                StandardForm],
               ImageSizeCache->{99., {1., 19.}}],
              StripOnInput->False,
              DynamicUpdating->True], "OSLControl",
             StripOnInput->False], True->
            StyleBox[
             StyleBox[
              DynamicBox[ToBoxes[
                FEPrivate`FrontEndResource["FEStrings", "sizeShowAll"], 
                StandardForm],
               ImageSizeCache->{99., {1., 19.}}],
              StripOnInput->False,
              DynamicUpdating->True], "OSLControlActive",
             StripOnInput->False]}, Dynamic[
             CurrentValue["MouseOver"]],
            Alignment->Center,
            FrameMargins->0,
            ImageSize->{Automatic, 25}],
           Appearance->None,
           BaselinePosition->Baseline,
           
           ButtonFunction:>OutputSizeLimit`ButtonFunction[
            OutputSizeLimit`Defer, 41, 30818552575358259326, Infinity],
           Enabled->True,
           Evaluator->Automatic,
           Method->"Queued"], 
          ButtonBox[
           PaneSelectorBox[{False->
            StyleBox[
             StyleBox[
              DynamicBox[ToBoxes[
                FEPrivate`FrontEndResource["FEStrings", "sizeChangeLimit"], 
                StandardForm],
               ImageSizeCache->{169., {1., 19.}}],
              StripOnInput->False,
              DynamicUpdating->True], "OSLControl",
             StripOnInput->False], True->
            StyleBox[
             StyleBox[
              DynamicBox[ToBoxes[
                FEPrivate`FrontEndResource["FEStrings", "sizeChangeLimit"], 
                StandardForm],
               ImageSizeCache->{169., {1., 19.}}],
              StripOnInput->False,
              DynamicUpdating->True], "OSLControlActive",
             StripOnInput->False]}, Dynamic[
             CurrentValue["MouseOver"]],
            Alignment->Center,
            FrameMargins->0,
            ImageSize->{Automatic, 25}],
           Appearance->None,
           BaselinePosition->Baseline,
           ButtonFunction:>FrontEndExecute[{
              FrontEnd`SetOptions[
              FrontEnd`$FrontEnd, 
               FrontEnd`PreferencesSettings -> {"Page" -> "Advanced"}], 
              FrontEnd`FrontEndToken["PreferencesDialog"]}],
           Evaluator->None,
           Method->"Preemptive"]}
        },
        AutoDelete->False,
        FrameStyle->GrayLevel[0.85],
        GridBoxDividers->{"Columns" -> {False, {True}}},
        GridBoxItemSize->{"Columns" -> {{Automatic}}, "Rows" -> {{Automatic}}},
        GridBoxSpacings->{"Columns" -> {{2}}}]}
     },
     DefaultBaseStyle->"Column",
     GridBoxAlignment->{
      "Columns" -> {{Left}}, "ColumnsIndexed" -> {}, "Rows" -> {{Baseline}}, 
       "RowsIndexed" -> {}},
     GridBoxDividers->{
      "Columns" -> {{False}}, "ColumnsIndexed" -> {}, "Rows" -> {{False}}, 
       "RowsIndexed" -> {}},
     GridBoxItemSize->{
      "Columns" -> {{Automatic}}, "ColumnsIndexed" -> {}, "Rows" -> {{1.}}, 
       "RowsIndexed" -> {}},
     GridBoxSpacings->{"Columns" -> {
         Offset[0.27999999999999997`], {
          Offset[0.5599999999999999]}, 
         Offset[0.27999999999999997`]}, "ColumnsIndexed" -> {}, "Rows" -> {
         Offset[0.2], 
         Offset[1.2], {
          Offset[0.4]}, 
         Offset[0.2]}, "RowsIndexed" -> {}}],
    BaseStyle->"OutputSizeLimit",
    FrameMargins->{{12, 12}, {0, 15}},
    FrameStyle->GrayLevel[0.85],
    RoundingRadius->5,
    StripOnInput->False],
   Deploy,
   DefaultBaseStyle->"Deploy"],
  If[30818552575358259326 === $SessionID, 
   Out[41], Message[
     MessageName[Syntax, "noinfoker"]]; Missing["NotAvailable"]; 
   Null]]], "Output",
 CellChangeTimes->{
  3.7181179567791147`*^9},ExpressionUUID->"48de0063-2750-4137-9bf0-\
b0f6ecdaf61e"]
}, Open  ]],

Cell[BoxData[
 RowBox[{"(*", " ", 
  RowBox[{
   RowBox[{
    RowBox[{
    "These", " ", "4109", " ", "coefficients", " ", "of", " ", "the", " ", 
     "input"}], "-", 
    RowBox[{
    "output", " ", "equation", " ", "represent", " ", "all", " ", "of", " ", 
     "the", " ", "parametric", " ", "information", " ", "in", " ", "the", " ",
      "output", " ", 
     RowBox[{"trajectory", ".", " ", "We"}], " ", "now", " ", "must", " ", 
     "test", " ", "whether", " ", "the", " ", "map", " ", "from", " ", 
     "parameters", " ", "p1"}]}], ",", " ", "p2", ",", " ", "p3", ",", " ", 
   "p4", ",", " ", 
   RowBox[{"p5", " ", "to", " ", "the", " ", "coefficients", " ", "is", " ", 
    RowBox[{"injective", ".", " ", "It"}], " ", "will", " ", "be", " ", "too",
     " ", "computationally", " ", "intensive", " ", "to", " ", "do", " ", 
    "this", " ", "symbolically"}], ",", " ", 
   RowBox[{
   "but", " ", "previous", " ", "work", " ", "has", " ", "shown", " ", "that",
     " ", "it", " ", "is", " ", "sufficient", " ", "to", " ", "test", " ", 
    "at", " ", "a", " ", "generic", " ", 
    RowBox[{"point", "."}]}]}], "*)"}]], "Input",
 CellChangeTimes->{{3.7181185469041214`*^9, 3.71811873500593*^9}, {
  3.7183766907156506`*^9, 
  3.718376697067651*^9}},ExpressionUUID->"6801c665-405a-4936-9c13-\
97106f8eea55"],

Cell[CellGroupData[{

Cell[BoxData[
 RowBox[{"xCoeffs", "=", 
  RowBox[{"Coeffs", "/.", 
   RowBox[{"{", 
    RowBox[{
     RowBox[{"p1", "\[Rule]", "2"}], ",", 
     RowBox[{"p2", "\[Rule]", "3"}], ",", 
     RowBox[{"p3", "\[Rule]", " ", "5"}], ",", " ", 
     RowBox[{"p4", "\[Rule]", "7"}], ",", " ", 
     RowBox[{"p5", "\[Rule]", "11"}]}], "}"}]}]}]], "Input",ExpressionUUID->\
"c0e872c3-c875-4733-aacf-5a1a5fafdcea"],

Cell[BoxData[
 InterpretationBox[
  TagBox[
   FrameBox[GridBox[{
      {
       ItemBox[
        TagBox[
         RowBox[{"{", 
          RowBox[{
           FractionBox["12908122476632064", "16807"], ",", 
           FractionBox["153137271200044032", "16807"], ",", 
           FractionBox["4693862718775296", "16807"], ",", 
           FractionBox["864497500165347840", "16807"], ",", 
           FractionBox["58566605286537216", "16807"], ",", 
           FractionBox["8640974550472704", "16807"], ",", 
           FractionBox["782310453129216", "2401"], ",", 
           FractionBox["977888066411520", "16807"], ",", 
           FractionBox["765518435827200", "16807"], ",", 
           FractionBox["3088608947013553920", "16807"], ",", 
           TemplateBox[{"4089"},
            "OutputSizeLimit`Skeleton"], ",", 
           RowBox[{"-", 
            FractionBox["5655", "7"]}], ",", 
           RowBox[{"-", "135"}], ",", 
           RowBox[{"-", 
            FractionBox["624", "7"]}], ",", 
           RowBox[{"-", "9"}], ",", 
           RowBox[{"-", "3"}], ",", 
           FractionBox["5625", "4"], ",", "1125", ",", 
           FractionBox["675", "2"], ",", "45", ",", 
           FractionBox["9", "4"]}], "}"}],
         Short[#, 5]& ],
        BaseStyle->{Deployed -> False},
        StripOnInput->False]},
      {GridBox[{
         {
          TagBox[
           TooltipBox[
            StyleBox[
             StyleBox[
              DynamicBox[ToBoxes[
                FEPrivate`FrontEndResource[
                "FEStrings", "sizeBriefExplanation"], StandardForm],
               ImageSizeCache->{142., {6., 19.}}],
              StripOnInput->False,
              DynamicUpdating->True], "OSLText",
             StripOnInput->False],
            StyleBox[
             DynamicBox[
              ToBoxes[
               FEPrivate`FrontEndResource["FEStrings", "sizeExplanation"], 
               StandardForm]], DynamicUpdating -> True, StripOnInput -> 
             False]],
           Annotation[#, 
            Style[
             Dynamic[
              FEPrivate`FrontEndResource["FEStrings", "sizeExplanation"]], 
             DynamicUpdating -> True], "Tooltip"]& ], 
          ButtonBox[
           PaneSelectorBox[{False->
            StyleBox[
             StyleBox[
              DynamicBox[ToBoxes[
                FEPrivate`FrontEndResource["FEStrings", "sizeShowLess"], 
                StandardForm],
               ImageSizeCache->{114., {1., 19.}}],
              StripOnInput->False,
              DynamicUpdating->True], "OSLControl",
             StripOnInput->False], True->
            StyleBox[
             StyleBox[
              DynamicBox[ToBoxes[
                FEPrivate`FrontEndResource["FEStrings", "sizeShowLess"], 
                StandardForm],
               ImageSizeCache->{114., {1., 19.}}],
              StripOnInput->False,
              DynamicUpdating->True], "OSLControlActive",
             StripOnInput->False]}, Dynamic[
             CurrentValue["MouseOver"]],
            Alignment->Center,
            FrameMargins->0,
            ImageSize->{Automatic, 25}],
           Appearance->None,
           BaselinePosition->Baseline,
           
           ButtonFunction:>OutputSizeLimit`ButtonFunction[
            OutputSizeLimit`Defer, 42, 30818552575358259326, 5/2],
           Enabled->True,
           Evaluator->Automatic,
           Method->"Queued"], 
          ButtonBox[
           PaneSelectorBox[{False->
            StyleBox[
             StyleBox[
              DynamicBox[ToBoxes[
                FEPrivate`FrontEndResource["FEStrings", "sizeShowMore"], 
                StandardForm],
               ImageSizeCache->{135., {1., 19.}}],
              StripOnInput->False,
              DynamicUpdating->True], "OSLControl",
             StripOnInput->False], True->
            StyleBox[
             StyleBox[
              DynamicBox[ToBoxes[
                FEPrivate`FrontEndResource["FEStrings", "sizeShowMore"], 
                StandardForm],
               ImageSizeCache->{135., {1., 19.}}],
              StripOnInput->False,
              DynamicUpdating->True], "OSLControlActive",
             StripOnInput->False]}, Dynamic[
             CurrentValue["MouseOver"]],
            Alignment->Center,
            FrameMargins->0,
            ImageSize->{Automatic, 25}],
           Appearance->None,
           BaselinePosition->Baseline,
           
           ButtonFunction:>OutputSizeLimit`ButtonFunction[
            OutputSizeLimit`Defer, 42, 30818552575358259326, 5 2],
           Enabled->True,
           Evaluator->Automatic,
           Method->"Queued"], 
          ButtonBox[
           PaneSelectorBox[{False->
            StyleBox[
             StyleBox[
              DynamicBox[ToBoxes[
                FEPrivate`FrontEndResource["FEStrings", "sizeShowAll"], 
                StandardForm],
               ImageSizeCache->{99., {1., 19.}}],
              StripOnInput->False,
              DynamicUpdating->True], "OSLControl",
             StripOnInput->False], True->
            StyleBox[
             StyleBox[
              DynamicBox[ToBoxes[
                FEPrivate`FrontEndResource["FEStrings", "sizeShowAll"], 
                StandardForm],
               ImageSizeCache->{99., {1., 19.}}],
              StripOnInput->False,
              DynamicUpdating->True], "OSLControlActive",
             StripOnInput->False]}, Dynamic[
             CurrentValue["MouseOver"]],
            Alignment->Center,
            FrameMargins->0,
            ImageSize->{Automatic, 25}],
           Appearance->None,
           BaselinePosition->Baseline,
           ButtonFunction:>OutputSizeLimit`ButtonFunction[
            OutputSizeLimit`Defer, 42, 30818552575358259326, Infinity],
           Enabled->True,
           Evaluator->Automatic,
           Method->"Queued"], 
          ButtonBox[
           PaneSelectorBox[{False->
            StyleBox[
             StyleBox[
              DynamicBox[ToBoxes[
                FEPrivate`FrontEndResource["FEStrings", "sizeChangeLimit"], 
                StandardForm],
               ImageSizeCache->{169., {1., 19.}}],
              StripOnInput->False,
              DynamicUpdating->True], "OSLControl",
             StripOnInput->False], True->
            StyleBox[
             StyleBox[
              DynamicBox[ToBoxes[
                FEPrivate`FrontEndResource["FEStrings", "sizeChangeLimit"], 
                StandardForm],
               ImageSizeCache->{169., {1., 19.}}],
              StripOnInput->False,
              DynamicUpdating->True], "OSLControlActive",
             StripOnInput->False]}, Dynamic[
             CurrentValue["MouseOver"]],
            Alignment->Center,
            FrameMargins->0,
            ImageSize->{Automatic, 25}],
           Appearance->None,
           BaselinePosition->Baseline,
           ButtonFunction:>FrontEndExecute[{
              FrontEnd`SetOptions[
              FrontEnd`$FrontEnd, 
               FrontEnd`PreferencesSettings -> {"Page" -> "Advanced"}], 
              FrontEnd`FrontEndToken["PreferencesDialog"]}],
           Evaluator->None,
           Method->"Preemptive"]}
        },
        AutoDelete->False,
        FrameStyle->GrayLevel[0.85],
        GridBoxDividers->{"Columns" -> {False, {True}}},
        GridBoxItemSize->{"Columns" -> {{Automatic}}, "Rows" -> {{Automatic}}},
        GridBoxSpacings->{"Columns" -> {{2}}}]}
     },
     DefaultBaseStyle->"Column",
     GridBoxAlignment->{
      "Columns" -> {{Left}}, "ColumnsIndexed" -> {}, "Rows" -> {{Baseline}}, 
       "RowsIndexed" -> {}},
     GridBoxDividers->{
      "Columns" -> {{False}}, "ColumnsIndexed" -> {}, "Rows" -> {{False}}, 
       "RowsIndexed" -> {}},
     GridBoxItemSize->{
      "Columns" -> {{Automatic}}, "ColumnsIndexed" -> {}, "Rows" -> {{1.}}, 
       "RowsIndexed" -> {}},
     GridBoxSpacings->{"Columns" -> {
         Offset[0.27999999999999997`], {
          Offset[0.5599999999999999]}, 
         Offset[0.27999999999999997`]}, "ColumnsIndexed" -> {}, "Rows" -> {
         Offset[0.2], 
         Offset[1.2], {
          Offset[0.4]}, 
         Offset[0.2]}, "RowsIndexed" -> {}}],
    BaseStyle->"OutputSizeLimit",
    FrameMargins->{{12, 12}, {0, 15}},
    FrameStyle->GrayLevel[0.85],
    RoundingRadius->5,
    StripOnInput->False],
   Deploy,
   DefaultBaseStyle->"Deploy"],
  If[30818552575358259326 === $SessionID, 
   Out[42], Message[
     MessageName[Syntax, "noinfoker"]]; Missing["NotAvailable"]; 
   Null]]], "Output",
 CellChangeTimes->{
  3.718117985666003*^9},ExpressionUUID->"eb4641a5-0184-4576-83ff-\
32973692386b"]
}, Open  ]],

Cell[CellGroupData[{

Cell[BoxData[
 RowBox[{
  RowBox[{"Solve", "[", 
   RowBox[{
    RowBox[{
     RowBox[{"Coeffs", "-", "xCoeffs"}], "==", "0"}], ",", 
    RowBox[{"{", 
     RowBox[{"p1", ",", "p2", ",", " ", "p3", ",", " ", "p4", ",", "p5"}], 
     "}"}]}], "]"}], " "}]], "Input",ExpressionUUID->"ca3b7423-6bc5-41b9-ba01-\
6d85cd87b69b"],

Cell[BoxData[
 RowBox[{"{", 
  RowBox[{"{", 
   RowBox[{
    RowBox[{"p1", "\[Rule]", "2"}], ",", 
    RowBox[{"p2", "\[Rule]", "3"}], ",", 
    RowBox[{"p3", "\[Rule]", "5"}], ",", 
    RowBox[{"p4", "\[Rule]", "7"}], ",", 
    RowBox[{"p5", "\[Rule]", "11"}]}], "}"}], "}"}]], "Output",
 CellChangeTimes->{
  3.718118278855319*^9},ExpressionUUID->"29687980-4e78-434b-a666-\
7fc5cdcd10f2"]
}, Open  ]],

Cell[BoxData[
 RowBox[{"(*", " ", 
  RowBox[{
   RowBox[{
    RowBox[{
    "Because", " ", "the", " ", "map", " ", "from", " ", "parameter", " ", 
     "space", " ", "to", " ", "the", " ", "coefficients", " ", "of", " ", 
     "the", " ", "input"}], "-", 
    RowBox[{"output", " ", "equation", " ", "is", " ", "injective"}]}], ",", 
   " ", 
   RowBox[{
   "these", " ", "five", " ", "parameters", " ", "are", " ", "structurally", 
    " ", 
    RowBox[{"identifiable", "."}]}]}], "*)"}]], "Input",
 CellChangeTimes->{{3.7181187406954985`*^9, 
  3.7181187787513037`*^9}},ExpressionUUID->"1830fa54-5e28-4bcf-81c9-\
96333fc94b0c"]
},
WindowSize->{1920, 1100},
WindowMargins->{{-9, Automatic}, {Automatic, -9}},
Magnification:>1.7 Inherited,
FrontEndVersion->"11.1 for Microsoft Windows (64-bit) (April 18, 2017)",
StyleDefinitions->"Default.nb"
]
(* End of Notebook Content *)

(* Internal cache information *)
(*CellTagsOutline
CellTagsIndex->{}
*)
(*CellTagsIndex
CellTagsIndex->{}
*)
(*NotebookFileOutline
Notebook[{
Cell[CellGroupData[{
Cell[580, 22, 4875, 119, 383, "Input", "ExpressionUUID" -> \
"051969af-8282-4936-9875-35b2fa81bce3"],
Cell[5458, 143, 426, 14, 52, "Output", "ExpressionUUID" -> \
"ea741333-a8de-41f5-bb46-a4264d523dd4"],
Cell[5887, 159, 494, 16, 52, "Output", "ExpressionUUID" -> \
"4326e889-15db-4e85-97b7-6f16d47c6b3b"],
Cell[6384, 177, 598, 17, 73, "Output", "ExpressionUUID" -> \
"66d53116-e27f-48c4-8665-5551aa8ea501"],
Cell[6985, 196, 646, 19, 73, "Output", "ExpressionUUID" -> \
"675e6599-5e56-46b8-b8c3-98dc72c8794d"],
Cell[7634, 217, 269, 8, 52, "Output", "ExpressionUUID" -> \
"3cd17a96-8393-4344-bbf7-05d139520608"]
}, Open  ]],
Cell[7918, 228, 962, 18, 86, "Input", "ExpressionUUID" -> \
"a08f7092-60f8-45c0-b466-164e561202b1"],
Cell[CellGroupData[{
Cell[8905, 250, 4125, 122, 218, "Input", "ExpressionUUID" -> \
"c5e490ef-931f-46b1-8a92-b0b90e66b1a8"],
Cell[13033, 374, 342, 11, 52, "Output", "ExpressionUUID" -> \
"70a3f8d8-fc0c-4e8e-a998-a5536e45a1f0"],
Cell[13378, 387, 410, 13, 52, "Output", "ExpressionUUID" -> \
"566c6b44-768b-421e-8ca0-5e8711ca7fb4"],
Cell[13791, 402, 791, 21, 74, "Output", "ExpressionUUID" -> \
"e4ec6a82-365f-4528-92eb-228a82e4e8a9"],
Cell[14585, 425, 1697, 40, 86, "Output", "ExpressionUUID" -> \
"285da244-ade1-4078-8fe4-48aafef925c8"]
}, Open  ]],
Cell[16297, 468, 348, 8, 52, "Input", "ExpressionUUID" -> \
"7fb38f28-8132-4b64-a684-e63c08e3d704"],
Cell[CellGroupData[{
Cell[16670, 480, 2485, 63, 125, "Input", "ExpressionUUID" -> \
"c61bde3e-6406-4344-95b5-f153822b6c86"],
Cell[19158, 545, 2229, 59, 86, "Output", "ExpressionUUID" -> \
"97a289ac-511d-42c5-ab8f-230ca6efbf97"]
}, Open  ]],
Cell[21402, 607, 1174, 23, 152, "Input", "ExpressionUUID" -> \
"cd35d497-e430-4147-acaa-202748a836a0"],
Cell[CellGroupData[{
Cell[22601, 634, 2198, 57, 119, "Input", "ExpressionUUID" -> \
"111d85dd-b253-4780-aa38-a1ab91767254"],
Cell[24802, 693, 1331, 38, 52, "Output", "ExpressionUUID" -> \
"43bdd6aa-dbff-4999-a554-e744bdbe15f3"],
Cell[26136, 733, 307, 8, 39, "Message", "ExpressionUUID" -> \
"4dd0d519-ddb9-4fa7-98d1-dc178db84c5a"]
}, Open  ]],
Cell[CellGroupData[{
Cell[26480, 746, 1509, 36, 119, "Input", "ExpressionUUID" -> \
"b094ef9d-3dcd-4247-bde3-c36910647c0e"],
Cell[27992, 784, 344, 11, 52, "Output", "ExpressionUUID" -> \
"925c7de5-0d5e-4869-8b19-d04c32abd9be"],
Cell[28339, 797, 406, 13, 52, "Output", "ExpressionUUID" -> \
"58b61aca-9b41-46d4-a1ee-a4e3ee14b5b0"],
Cell[28748, 812, 617, 19, 52, "Output", "ExpressionUUID" -> \
"37a165d5-2762-43f9-bd7f-bea1d6d8d23f"]
}, Open  ]],
Cell[29380, 834, 548, 11, 52, "Input", "ExpressionUUID" -> \
"c4f9af98-60c5-4b25-ac1a-77e29026823a"],
Cell[CellGroupData[{
Cell[29953, 849, 3004, 93, 152, "Input", "ExpressionUUID" -> \
"fc67d582-8b79-4a60-802b-d95371db1e46"],
Cell[32960, 944, 1708, 54, 52, "Output", "ExpressionUUID" -> \
"51667dd6-cb7c-4b6b-b2ac-1e5727079959"],
Cell[34671, 1000, 395, 12, 52, "Output", "ExpressionUUID" -> \
"764ebba3-a60b-4b56-acbd-10071cb194ca"]
}, Open  ]],
Cell[35081, 1015, 982, 17, 86, "Input", "ExpressionUUID" -> \
"6f2fd560-5a5f-49bc-81b0-93300fea0b24"],
Cell[CellGroupData[{
Cell[36088, 1036, 3871, 123, 185, "Input", "ExpressionUUID" -> \
"06629af2-147d-49fd-aa00-19f4582c5e17"],
Cell[39962, 1161, 3839, 117, 119, "Output", "ExpressionUUID" -> \
"f59727de-dc22-47e8-a70b-9e343860004b"]
}, Open  ]],
Cell[CellGroupData[{
Cell[43838, 1283, 1570, 47, 86, "Input", "ExpressionUUID" -> \
"5988f2c0-a645-4409-b36f-705fa3afe5c0"],
Cell[45411, 1332, 18829, 560, 416, "Output", "ExpressionUUID" -> \
"d484f855-35f5-44c6-a360-4dcd821373dc"]
}, Open  ]],
Cell[CellGroupData[{
Cell[64277, 1897, 1390, 42, 86, "Input", "ExpressionUUID" -> \
"c907b045-b748-48df-bcff-555aaa1884e4"],
Cell[65670, 1941, 10863, 282, 195, "Output", "ExpressionUUID" -> \
"38445f20-b037-476e-9dbc-5034960b028e"]
}, Open  ]],
Cell[CellGroupData[{
Cell[76570, 2228, 729, 21, 52, "Input", "ExpressionUUID" -> \
"bc78f652-bce6-4c8f-b3d4-4f3d6173ea9c"],
Cell[77302, 2251, 10740, 280, 195, "Output", "ExpressionUUID" -> \
"b5b49f6f-089b-409b-9ef9-3c73aee3acbc"]
}, Open  ]],
Cell[CellGroupData[{
Cell[88079, 2536, 657, 19, 52, "Input", "ExpressionUUID" -> \
"3398140e-634e-4777-a62c-7e46221e65a6"],
Cell[88739, 2557, 11530, 302, 231, "Output", "ExpressionUUID" -> \
"3cbb8038-1a61-40f5-86ed-96afe3944348"]
}, Open  ]],
Cell[100284, 2862, 792, 17, 86, "Input", "ExpressionUUID" -> \
"d1aafa5c-a6f0-46e1-8bc6-ce61a46bf41b"],
Cell[CellGroupData[{
Cell[101101, 2883, 671, 19, 52, "Input", "ExpressionUUID" -> \
"33e89378-1718-4d70-a0f0-6e2104d2651c"],
Cell[101775, 2904, 10411, 274, 195, "Output", "ExpressionUUID" -> \
"a13bfde2-b617-44eb-8a56-a0d357ba976f"]
}, Open  ]],
Cell[CellGroupData[{
Cell[112223, 3183, 807, 25, 52, "Input", "ExpressionUUID" -> \
"6e0fa4e1-39fe-4f61-9c11-c821e9ac1b0c"],
Cell[113033, 3210, 10061, 265, 221, "Output", "ExpressionUUID" -> \
"48de0063-2750-4137-9bf0-b0f6ecdaf61e"]
}, Open  ]],
Cell[123109, 3478, 1320, 27, 152, "Input", "ExpressionUUID" -> \
"6801c665-405a-4936-9c13-97106f8eea55"],
Cell[CellGroupData[{
Cell[124454, 3509, 401, 10, 52, "Input", "ExpressionUUID" -> \
"c0e872c3-c875-4733-aacf-5a1a5fafdcea"],
Cell[124858, 3521, 8657, 224, 201, "Output", "ExpressionUUID" -> \
"eb4641a5-0184-4576-83ff-32973692386b"]
}, Open  ]],
Cell[CellGroupData[{
Cell[133552, 3750, 322, 9, 52, "Input", "ExpressionUUID" -> \
"ca3b7423-6bc5-41b9-ba01-6d85cd87b69b"],
Cell[133877, 3761, 390, 11, 52, "Output", "ExpressionUUID" -> \
"29687980-4e78-434b-a666-7fc5cdcd10f2"]
}, Open  ]],
Cell[134282, 3775, 629, 16, 86, "Input", "ExpressionUUID" -> \
"1830fa54-5e28-4bcf-81c9-96333fc94b0c"]
}
]
*)
