# Supplementary material for: Phenotypic variations in persistence and infectivity between and within environmentally transmitted pathogen populations impact population-level epidemic dynamics
Source: BMC Infect Dis. 2019 May 22;19:449. doi: 10.1186/s12879-019-4054-8 (PMC6530054; doi:10.1186/s12879-019-4054-8)
Supplement: Supplementary file 3 — Additional proof 2. This file is a Mathematica notebook providing computations for a proof described in Additional file 1. Here, we consider data of the form I and W. (NB 131 kb) [file 12879_2019_4054_MOESM3_ESM.nb]

(* Content-type: application/vnd.wolfram.mathematica *)

(*** Wolfram Notebook File ***)
(* http://www.wolfram.com/nb *)

(* CreatedBy='Mathematica 10.2' *)

(*CacheID: 234*)
(* Internal cache information:
NotebookFileLineBreakTest
NotebookFileLineBreakTest
NotebookDataPosition[       158,          7]
NotebookDataLength[    130976,       3671]
NotebookOptionsPosition[    126287,       3556]
NotebookOutlinePosition[    126662,       3572]
CellTagsIndexPosition[    126619,       3569]
WindowFrame->Normal*)

(* Beginning of Notebook Content *)
Notebook[{

Cell[CellGroupData[{
Cell[BoxData[
 RowBox[{
  RowBox[{"(*", " ", 
   RowBox[{
    RowBox[{"In", " ", "this", " ", "notebook"}], ",", " ", 
    RowBox[{
    "we", " ", "find", " ", "the", " ", "identifiable", " ", "parameter", " ",
      "coefficients", " ", "of", " ", "the", " ", "biphasic", " ", "decay", 
     " ", "disease", " ", "model", " ", "identifiability", " ", "with", " ", 
     "disease", " ", "prevalence", " ", 
     RowBox[{"(", "I", ")"}], " ", "and", " ", "and", " ", "culturable", " ", 
     "pathogens", " ", 
     RowBox[{
      RowBox[{"(", 
       RowBox[{"W1", ",", " ", 
        RowBox[{
        "if", " ", "the", " ", "persistent", " ", "pathogens", " ", "are", 
         " ", "not", " ", "culturable", " ", "by", " ", "normal", " ", 
         "methods"}]}], ")"}], ".", " ", "We"}], " ", "use", " ", 
     RowBox[{"J", "[", "t", "]"}], " ", "instead", " ", "of", " ", 
     RowBox[{"I", "[", "t", "]"}], " ", "because", " ", "I", " ", "is", " ", 
     "protected", " ", "in", " ", 
     RowBox[{"Mathematica", "."}]}]}], " ", "*)"}], "\[IndentingNewLine]", 
  RowBox[{
   RowBox[{
    RowBox[{"Seq1", "[", "t_", "]"}], " ", "=", " ", 
    RowBox[{
     RowBox[{
      RowBox[{"-", 
       RowBox[{"S", "[", "t", "]"}]}], " ", "\[Kappa]\[Rho]", " ", 
      RowBox[{"(", " ", 
       RowBox[{
        RowBox[{"\[Psi]1", " ", 
         RowBox[{"W1", "[", "t", "]"}]}], " ", "+", 
        RowBox[{"\[Psi]2", " ", 
         RowBox[{"W2", "[", "t", "]"}]}]}], ")"}]}], " ", "-", " ", 
     RowBox[{"D", "[", 
      RowBox[{
       RowBox[{"S", "[", "t", "]"}], ",", "t"}], "]"}]}]}], 
   "\[IndentingNewLine]", 
   RowBox[{
    RowBox[{"Jeq1", "[", "t_", "]"}], " ", "=", " ", 
    RowBox[{
     RowBox[{
      RowBox[{"S", "[", "t", "]"}], " ", "\[Kappa]\[Rho]", " ", 
      RowBox[{"(", 
       RowBox[{
        RowBox[{"\[Psi]1", " ", 
         RowBox[{"W1", "[", "t", "]"}]}], " ", "+", 
        RowBox[{"\[Psi]2", " ", 
         RowBox[{"W2", "[", "t", "]"}]}]}], ")"}]}], " ", "-", " ", 
     RowBox[{"\[Gamma]", " ", "*", " ", 
      RowBox[{"J", "[", "t", "]"}]}], " ", "-", " ", 
     RowBox[{"D", "[", 
      RowBox[{
       RowBox[{"J", "[", "t", "]"}], ",", "t"}], "]"}]}]}], " ", 
   "\[IndentingNewLine]", 
   RowBox[{
    RowBox[{"W1eq1", "[", "t_", "]"}], "=", 
    RowBox[{
     RowBox[{"\[Alpha]", " ", "\[Eta]", " ", "*", 
      RowBox[{"J", "[", "t", "]"}]}], " ", "+", " ", 
     RowBox[{"\[Delta]2", " ", 
      RowBox[{"W2", "[", "t", "]"}]}], " ", "-", " ", 
     RowBox[{
      RowBox[{"(", 
       RowBox[{"\[Xi]1", "+", "\[Delta]1"}], ")"}], "*", 
      RowBox[{"W1", "[", "t", "]"}]}], "-", 
     RowBox[{"D", "[", 
      RowBox[{
       RowBox[{"W1", "[", "t", "]"}], ",", "t"}], "]"}]}]}], " ", 
   "\[IndentingNewLine]", 
   RowBox[{
    RowBox[{"W2eq1", "[", "t_", "]"}], "=", 
    RowBox[{
     RowBox[{"\[Alpha]", " ", 
      RowBox[{"(", 
       RowBox[{"1", "-", "\[Eta]"}], ")"}], " ", "*", " ", 
      RowBox[{"J", "[", "t", "]"}]}], " ", "+", " ", 
     RowBox[{"\[Delta]1", " ", 
      RowBox[{"W1", "[", "t", "]"}]}], " ", "-", " ", 
     RowBox[{
      RowBox[{"(", 
       RowBox[{"\[Xi]2", "+", "\[Delta]2"}], ")"}], "*", 
      RowBox[{"W2", "[", "t", "]"}]}], "-", 
     RowBox[{"D", "[", 
      RowBox[{
       RowBox[{"W2", "[", "t", "]"}], ",", "t"}], "]"}]}]}]}]}]], "Input",
 CellChangeTimes->{{3.653755330335286*^9, 3.6537553577412744`*^9}, {
   3.6538188663002634`*^9, 3.6538188708512635`*^9}, {3.654511100841593*^9, 
   3.654511102137409*^9}, {3.6545117133381233`*^9, 3.654511714555955*^9}, {
   3.654520764289427*^9, 3.6545207650382366`*^9}, 3.6556607657633457`*^9, {
   3.6557192724541235`*^9, 3.655719278346744*^9}, {3.6558317216689434`*^9, 
   3.6558317243892155`*^9}, {3.656156351300866*^9, 3.6561563792626624`*^9}, 
   3.6572971918851595`*^9, 3.6610065823183427`*^9, {3.7183782773586507`*^9, 
   3.718378284758651*^9}, {3.7183783353616505`*^9, 3.718378383511651*^9}, {
   3.7183784342936506`*^9, 3.7183784428516507`*^9}, {3.7183800406261215`*^9, 
   3.718380042445304*^9}},ExpressionUUID->"cd44870d-1603-484f-9187-\
784de0fe457b"],

Cell[BoxData[
 RowBox[{
  RowBox[{
   RowBox[{"-", "\[Kappa]\[Rho]"}], " ", 
   RowBox[{"S", "[", "t", "]"}], " ", 
   RowBox[{"(", 
    RowBox[{
     RowBox[{"\[Psi]1", " ", 
      RowBox[{"W1", "[", "t", "]"}]}], "+", 
     RowBox[{"\[Psi]2", " ", 
      RowBox[{"W2", "[", "t", "]"}]}]}], ")"}]}], "-", 
  RowBox[{
   SuperscriptBox["S", "\[Prime]",
    MultilineFunction->None], "[", "t", "]"}]}]], "Output",
 CellChangeTimes->{{3.65375535860128*^9, 3.6537553701485586`*^9}, 
   3.6537554457302694`*^9, 3.6538188757262635`*^9, 3.6544377654383783`*^9, 
   3.6544387758344727`*^9, 3.6545111934845877`*^9, 3.654511722412957*^9, 
   3.6545207677254715`*^9, 3.6556607840728865`*^9, 3.655831729591736*^9, 
   3.6561612430600123`*^9, {3.657297198669159*^9, 3.657297206705159*^9}, 
   3.661003184358557*^9, 3.66100492447858*^9, 3.6610065838464956`*^9, 
   3.718378522957651*^9, 3.718379767208783*^9, 
   3.7183800436374226`*^9},ExpressionUUID->"b6f2c16b-5e9e-4847-90d0-\
d3c50fddea6e"],

Cell[BoxData[
 RowBox[{
  RowBox[{
   RowBox[{"-", "\[Gamma]"}], " ", 
   RowBox[{"J", "[", "t", "]"}]}], "+", 
  RowBox[{"\[Kappa]\[Rho]", " ", 
   RowBox[{"S", "[", "t", "]"}], " ", 
   RowBox[{"(", 
    RowBox[{
     RowBox[{"\[Psi]1", " ", 
      RowBox[{"W1", "[", "t", "]"}]}], "+", 
     RowBox[{"\[Psi]2", " ", 
      RowBox[{"W2", "[", "t", "]"}]}]}], ")"}]}], "-", 
  RowBox[{
   SuperscriptBox["J", "\[Prime]",
    MultilineFunction->None], "[", "t", "]"}]}]], "Output",
 CellChangeTimes->{{3.65375535860128*^9, 3.6537553701485586`*^9}, 
   3.6537554457302694`*^9, 3.6538188757262635`*^9, 3.6544377654383783`*^9, 
   3.6544387758344727`*^9, 3.6545111934845877`*^9, 3.654511722412957*^9, 
   3.6545207677254715`*^9, 3.6556607840728865`*^9, 3.655831729591736*^9, 
   3.6561612430600123`*^9, {3.657297198669159*^9, 3.657297206705159*^9}, 
   3.661003184358557*^9, 3.66100492447858*^9, 3.6610065838464956`*^9, 
   3.718378522957651*^9, 3.718379767208783*^9, 
   3.7183800436394234`*^9},ExpressionUUID->"4725029f-7bef-4dc6-8644-\
f4c4e1db858f"],

Cell[BoxData[
 RowBox[{
  RowBox[{"\[Alpha]", " ", "\[Eta]", " ", 
   RowBox[{"J", "[", "t", "]"}]}], "-", 
  RowBox[{
   RowBox[{"(", 
    RowBox[{"\[Delta]1", "+", "\[Xi]1"}], ")"}], " ", 
   RowBox[{"W1", "[", "t", "]"}]}], "+", 
  RowBox[{"\[Delta]2", " ", 
   RowBox[{"W2", "[", "t", "]"}]}], "-", 
  RowBox[{
   SuperscriptBox["W1", "\[Prime]",
    MultilineFunction->None], "[", "t", "]"}]}]], "Output",
 CellChangeTimes->{{3.65375535860128*^9, 3.6537553701485586`*^9}, 
   3.6537554457302694`*^9, 3.6538188757262635`*^9, 3.6544377654383783`*^9, 
   3.6544387758344727`*^9, 3.6545111934845877`*^9, 3.654511722412957*^9, 
   3.6545207677254715`*^9, 3.6556607840728865`*^9, 3.655831729591736*^9, 
   3.6561612430600123`*^9, {3.657297198669159*^9, 3.657297206705159*^9}, 
   3.661003184358557*^9, 3.66100492447858*^9, 3.6610065838464956`*^9, 
   3.718378522957651*^9, 3.718379767208783*^9, 
   3.718380043641423*^9},ExpressionUUID->"d591e7e2-c316-4dfc-b2bd-\
f924a9181668"],

Cell[BoxData[
 RowBox[{
  RowBox[{"\[Alpha]", " ", 
   RowBox[{"(", 
    RowBox[{"1", "-", "\[Eta]"}], ")"}], " ", 
   RowBox[{"J", "[", "t", "]"}]}], "+", 
  RowBox[{"\[Delta]1", " ", 
   RowBox[{"W1", "[", "t", "]"}]}], "-", 
  RowBox[{
   RowBox[{"(", 
    RowBox[{"\[Delta]2", "+", "\[Xi]2"}], ")"}], " ", 
   RowBox[{"W2", "[", "t", "]"}]}], "-", 
  RowBox[{
   SuperscriptBox["W2", "\[Prime]",
    MultilineFunction->None], "[", "t", "]"}]}]], "Output",
 CellChangeTimes->{{3.65375535860128*^9, 3.6537553701485586`*^9}, 
   3.6537554457302694`*^9, 3.6538188757262635`*^9, 3.6544377654383783`*^9, 
   3.6544387758344727`*^9, 3.6545111934845877`*^9, 3.654511722412957*^9, 
   3.6545207677254715`*^9, 3.6556607840728865`*^9, 3.655831729591736*^9, 
   3.6561612430600123`*^9, {3.657297198669159*^9, 3.657297206705159*^9}, 
   3.661003184358557*^9, 3.66100492447858*^9, 3.6610065838464956`*^9, 
   3.718378522957651*^9, 3.718379767208783*^9, 
   3.7183800436434236`*^9},ExpressionUUID->"4b09a640-10d5-4a54-bfd8-\
3d295786d21a"]
}, Open  ]],

Cell[BoxData[
 RowBox[{"(*", " ", 
  RowBox[{"We", " ", "first", " ", "remove", " ", 
   RowBox[{"S", "[", "t", "]"}], " ", "from", " ", 
   RowBox[{"Seq1", "[", "t", "]"}], " ", "using", " ", 
   RowBox[{
    RowBox[{"Jeq1", "[", "t", "]"}], "."}]}], "*)"}]], "Input",
 CellChangeTimes->{{3.718378426725651*^9, 3.718378428796651*^9}, {
   3.718378459962651*^9, 3.718378468809651*^9}, 3.718378529749651*^9, {
   3.718378627039651*^9, 
   3.7183786347106504`*^9}},ExpressionUUID->"d34a3b02-dd18-4152-a045-\
d95d71eabe74"],

Cell[CellGroupData[{

Cell[BoxData[
 RowBox[{"Solve", "[", 
  RowBox[{
   RowBox[{
    RowBox[{"Jeq1", "[", "t", "]"}], "\[Equal]", "0"}], ",", 
   RowBox[{"S", "[", "t", "]"}]}], "]"}]], "Input",
 CellChangeTimes->{
  3.7183785271346507`*^9},ExpressionUUID->"4c31d1cc-aafb-4773-8338-\
bf8c36b74d85"],

Cell[BoxData[
 RowBox[{"{", 
  RowBox[{"{", 
   RowBox[{
    RowBox[{"S", "[", "t", "]"}], "\[Rule]", 
    FractionBox[
     RowBox[{
      RowBox[{"\[Gamma]", " ", 
       RowBox[{"J", "[", "t", "]"}]}], "+", 
      RowBox[{
       SuperscriptBox["J", "\[Prime]",
        MultilineFunction->None], "[", "t", "]"}]}], 
     RowBox[{"\[Kappa]\[Rho]", " ", 
      RowBox[{"(", 
       RowBox[{
        RowBox[{"\[Psi]1", " ", 
         RowBox[{"W1", "[", "t", "]"}]}], "+", 
        RowBox[{"\[Psi]2", " ", 
         RowBox[{"W2", "[", "t", "]"}]}]}], ")"}]}]]}], "}"}], 
  "}"}]], "Output",
 CellChangeTimes->{{3.7183785242396507`*^9, 3.718378531511651*^9}, 
   3.718379767272789*^9, 
   3.718380044968556*^9},ExpressionUUID->"52d4e93d-7b93-423f-9dae-\
c101250c2792"]
}, Open  ]],

Cell[CellGroupData[{

Cell[BoxData[
 RowBox[{
  RowBox[{"Seq2", "[", "t", "]"}], "=", 
  RowBox[{
   RowBox[{"Together", "[", 
    RowBox[{
     RowBox[{
      RowBox[{
       RowBox[{"Seq1", "[", "t", "]"}], "/.", 
       RowBox[{
        RowBox[{"Solve", "[", 
         RowBox[{
          RowBox[{
           RowBox[{"Jeq1", "[", "t", "]"}], "\[Equal]", "0"}], ",", 
          RowBox[{"S", "[", "t", "]"}]}], "]"}], "[", 
        RowBox[{"[", "1", "]"}], "]"}]}], "/.", 
      RowBox[{
       RowBox[{"D", "[", 
        RowBox[{
         RowBox[{"Solve", "[", 
          RowBox[{
           RowBox[{
            RowBox[{"Jeq1", "[", "t", "]"}], "\[Equal]", "0"}], ",", 
           RowBox[{"S", "[", "t", "]"}]}], "]"}], ",", "t"}], "]"}], "[", 
       RowBox[{"[", "1", "]"}], "]"}]}], "/.", 
     RowBox[{
      RowBox[{"Solve", "[", 
       RowBox[{
        RowBox[{
         RowBox[{"W1eq1", "[", "t", "]"}], "\[Equal]", "0"}], ",", 
        RowBox[{
         SuperscriptBox["W1", "\[Prime]",
          MultilineFunction->None], "[", "t", "]"}]}], "]"}], "[", 
      RowBox[{"[", "1", "]"}], "]"}]}], "]"}], "*", 
   RowBox[{"Denominator", "[", 
    RowBox[{"Together", "[", 
     RowBox[{
      RowBox[{
       RowBox[{
        RowBox[{"Seq1", "[", "t", "]"}], "/.", 
        RowBox[{
         RowBox[{"Solve", "[", 
          RowBox[{
           RowBox[{
            RowBox[{"Jeq1", "[", "t", "]"}], "\[Equal]", "0"}], ",", 
           RowBox[{"S", "[", "t", "]"}]}], "]"}], "[", 
         RowBox[{"[", "1", "]"}], "]"}]}], "/.", 
       RowBox[{
        RowBox[{"D", "[", 
         RowBox[{
          RowBox[{"Solve", "[", 
           RowBox[{
            RowBox[{
             RowBox[{"Jeq1", "[", "t", "]"}], "\[Equal]", "0"}], ",", 
            RowBox[{"S", "[", "t", "]"}]}], "]"}], ",", "t"}], "]"}], "[", 
        RowBox[{"[", "1", "]"}], "]"}]}], "/.", 
      RowBox[{
       RowBox[{"Solve", "[", 
        RowBox[{
         RowBox[{
          RowBox[{"W1eq1", "[", "t", "]"}], "\[Equal]", "0"}], ",", 
         RowBox[{
          SuperscriptBox["W1", "\[Prime]",
           MultilineFunction->None], "[", "t", "]"}]}], "]"}], "[", 
       RowBox[{"[", "1", "]"}], "]"}]}], "]"}], "]"}]}]}]], "Input",
 CellChangeTimes->{{3.65381892125972*^9, 3.6538189724828415`*^9}, {
  3.65381908357495*^9, 3.6538191055351458`*^9}, {3.6538191527448664`*^9, 
  3.6538191658981814`*^9}, {3.653819209515543*^9, 3.6538192428758783`*^9}, {
  3.6538209480460525`*^9, 3.6538209502780523`*^9}, {3.6558317718549614`*^9, 
  3.6558317849672728`*^9}, {3.718378445507651*^9, 
  3.718378449987651*^9}},ExpressionUUID->"bc5cae85-ec13-48a5-8430-\
6baf987cb18c"],

Cell[BoxData[
 RowBox[{
  RowBox[{"\[Alpha]", " ", "\[Gamma]", " ", "\[Eta]", " ", "\[Psi]1", " ", 
   SuperscriptBox[
    RowBox[{"J", "[", "t", "]"}], "2"]}], "-", 
  RowBox[{"\[Gamma]", " ", "\[Delta]1", " ", "\[Psi]1", " ", 
   RowBox[{"J", "[", "t", "]"}], " ", 
   RowBox[{"W1", "[", "t", "]"}]}], "-", 
  RowBox[{"\[Gamma]", " ", "\[Xi]1", " ", "\[Psi]1", " ", 
   RowBox[{"J", "[", "t", "]"}], " ", 
   RowBox[{"W1", "[", "t", "]"}]}], "-", 
  RowBox[{"\[Gamma]", " ", "\[Kappa]\[Rho]", " ", 
   SuperscriptBox["\[Psi]1", "2"], " ", 
   RowBox[{"J", "[", "t", "]"}], " ", 
   SuperscriptBox[
    RowBox[{"W1", "[", "t", "]"}], "2"]}], "+", 
  RowBox[{"\[Gamma]", " ", "\[Delta]2", " ", "\[Psi]1", " ", 
   RowBox[{"J", "[", "t", "]"}], " ", 
   RowBox[{"W2", "[", "t", "]"}]}], "-", 
  RowBox[{
  "2", " ", "\[Gamma]", " ", "\[Kappa]\[Rho]", " ", "\[Psi]1", " ", "\[Psi]2",
    " ", 
   RowBox[{"J", "[", "t", "]"}], " ", 
   RowBox[{"W1", "[", "t", "]"}], " ", 
   RowBox[{"W2", "[", "t", "]"}]}], "-", 
  RowBox[{"\[Gamma]", " ", "\[Kappa]\[Rho]", " ", 
   SuperscriptBox["\[Psi]2", "2"], " ", 
   RowBox[{"J", "[", "t", "]"}], " ", 
   SuperscriptBox[
    RowBox[{"W2", "[", "t", "]"}], "2"]}], "+", 
  RowBox[{"\[Alpha]", " ", "\[Eta]", " ", "\[Psi]1", " ", 
   RowBox[{"J", "[", "t", "]"}], " ", 
   RowBox[{
    SuperscriptBox["J", "\[Prime]",
     MultilineFunction->None], "[", "t", "]"}]}], "-", 
  RowBox[{"\[Gamma]", " ", "\[Psi]1", " ", 
   RowBox[{"W1", "[", "t", "]"}], " ", 
   RowBox[{
    SuperscriptBox["J", "\[Prime]",
     MultilineFunction->None], "[", "t", "]"}]}], "-", 
  RowBox[{"\[Delta]1", " ", "\[Psi]1", " ", 
   RowBox[{"W1", "[", "t", "]"}], " ", 
   RowBox[{
    SuperscriptBox["J", "\[Prime]",
     MultilineFunction->None], "[", "t", "]"}]}], "-", 
  RowBox[{"\[Xi]1", " ", "\[Psi]1", " ", 
   RowBox[{"W1", "[", "t", "]"}], " ", 
   RowBox[{
    SuperscriptBox["J", "\[Prime]",
     MultilineFunction->None], "[", "t", "]"}]}], "-", 
  RowBox[{"\[Kappa]\[Rho]", " ", 
   SuperscriptBox["\[Psi]1", "2"], " ", 
   SuperscriptBox[
    RowBox[{"W1", "[", "t", "]"}], "2"], " ", 
   RowBox[{
    SuperscriptBox["J", "\[Prime]",
     MultilineFunction->None], "[", "t", "]"}]}], "+", 
  RowBox[{"\[Delta]2", " ", "\[Psi]1", " ", 
   RowBox[{"W2", "[", "t", "]"}], " ", 
   RowBox[{
    SuperscriptBox["J", "\[Prime]",
     MultilineFunction->None], "[", "t", "]"}]}], "-", 
  RowBox[{"\[Gamma]", " ", "\[Psi]2", " ", 
   RowBox[{"W2", "[", "t", "]"}], " ", 
   RowBox[{
    SuperscriptBox["J", "\[Prime]",
     MultilineFunction->None], "[", "t", "]"}]}], "-", 
  RowBox[{"2", " ", "\[Kappa]\[Rho]", " ", "\[Psi]1", " ", "\[Psi]2", " ", 
   RowBox[{"W1", "[", "t", "]"}], " ", 
   RowBox[{"W2", "[", "t", "]"}], " ", 
   RowBox[{
    SuperscriptBox["J", "\[Prime]",
     MultilineFunction->None], "[", "t", "]"}]}], "-", 
  RowBox[{"\[Kappa]\[Rho]", " ", 
   SuperscriptBox["\[Psi]2", "2"], " ", 
   SuperscriptBox[
    RowBox[{"W2", "[", "t", "]"}], "2"], " ", 
   RowBox[{
    SuperscriptBox["J", "\[Prime]",
     MultilineFunction->None], "[", "t", "]"}]}], "+", 
  RowBox[{"\[Gamma]", " ", "\[Psi]2", " ", 
   RowBox[{"J", "[", "t", "]"}], " ", 
   RowBox[{
    SuperscriptBox["W2", "\[Prime]",
     MultilineFunction->None], "[", "t", "]"}]}], "+", 
  RowBox[{"\[Psi]2", " ", 
   RowBox[{
    SuperscriptBox["J", "\[Prime]",
     MultilineFunction->None], "[", "t", "]"}], " ", 
   RowBox[{
    SuperscriptBox["W2", "\[Prime]",
     MultilineFunction->None], "[", "t", "]"}]}], "-", 
  RowBox[{"\[Psi]1", " ", 
   RowBox[{"W1", "[", "t", "]"}], " ", 
   RowBox[{
    SuperscriptBox["J", "\[Prime]\[Prime]",
     MultilineFunction->None], "[", "t", "]"}]}], "-", 
  RowBox[{"\[Psi]2", " ", 
   RowBox[{"W2", "[", "t", "]"}], " ", 
   RowBox[{
    SuperscriptBox["J", "\[Prime]\[Prime]",
     MultilineFunction->None], "[", "t", "]"}]}]}]], "Output",
 CellChangeTimes->{{3.653818948334427*^9, 3.6538189727788715`*^9}, 
   3.653819091486741*^9, {3.6538192130698977`*^9, 3.6538192432269135`*^9}, 
   3.6538209511140523`*^9, 3.654437768544798*^9, 3.6544387779560995`*^9, 
   3.6545112014008904`*^9, 3.654511726128853*^9, 3.654520770489707*^9, 
   3.6556608084997425`*^9, 3.6558317858453608`*^9, 3.656161245059212*^9, 
   3.657297209042159*^9, 3.6610031860567265`*^9, 3.6610049258747196`*^9, 
   3.6610065871798286`*^9, 3.718378532992651*^9, 3.718379767313793*^9, 
   3.718380046778737*^9},ExpressionUUID->"f5d01f14-8163-4b2f-8a25-\
ac22e5f9b8b8"]
}, Open  ]],

Cell[BoxData[
 RowBox[{"(*", " ", 
  RowBox[{"We", " ", "now", " ", "remove", " ", 
   RowBox[{"W2", "[", "t", "]"}], " ", "from", " ", "all", " ", "equations", 
   " ", "using", " ", 
   RowBox[{
    RowBox[{"Weq1", "[", "t", "]"}], "."}]}], "*)"}]], "Input",ExpressionUUID-\
>"38e7af97-713d-4036-87a2-d1e3d7ff2d32"],

Cell[CellGroupData[{

Cell[BoxData[{
 RowBox[{"Solve", "[", 
  RowBox[{
   RowBox[{
    RowBox[{"W1eq1", "[", "t", "]"}], "\[Equal]", "0"}], ",", 
   RowBox[{"W2", "[", "t", "]"}]}], "]"}], "\[IndentingNewLine]", 
 RowBox[{
  RowBox[{"W2eq2", "[", "t", "]"}], "=", 
  RowBox[{
   RowBox[{"Factor", "[", 
    RowBox[{
     RowBox[{
      RowBox[{"W2eq1", "[", "t", "]"}], "/.", 
      RowBox[{
       RowBox[{"D", "[", 
        RowBox[{
         RowBox[{"Solve", "[", 
          RowBox[{
           RowBox[{
            RowBox[{"W1eq1", "[", "t", "]"}], "\[Equal]", "0"}], ",", 
           RowBox[{"W2", "[", "t", "]"}]}], "]"}], ",", "t"}], "]"}], "[", 
       RowBox[{"[", "1", "]"}], "]"}]}], "/.", 
     RowBox[{
      RowBox[{"Solve", "[", 
       RowBox[{
        RowBox[{
         RowBox[{"W1eq1", "[", "t", "]"}], "\[Equal]", "0"}], ",", 
        RowBox[{"W2", "[", "t", "]"}]}], "]"}], "[", 
      RowBox[{"[", "1", "]"}], "]"}]}], "]"}], "/", 
   RowBox[{"(", 
    FractionBox["1", "\[Delta]2"], ")"}]}]}], "\[IndentingNewLine]", 
 RowBox[{
  RowBox[{"Seq3", "[", "t", "]"}], "=", 
  RowBox[{
   RowBox[{"Factor", "[", 
    RowBox[{
     RowBox[{
      RowBox[{"Seq2", "[", "t", "]"}], "/.", 
      RowBox[{
       RowBox[{"D", "[", 
        RowBox[{
         RowBox[{"Solve", "[", 
          RowBox[{
           RowBox[{
            RowBox[{"W1eq1", "[", "t", "]"}], "\[Equal]", "0"}], ",", 
           RowBox[{"W2", "[", "t", "]"}]}], "]"}], ",", "t"}], "]"}], "[", 
       RowBox[{"[", "1", "]"}], "]"}]}], "/.", 
     RowBox[{
      RowBox[{"Solve", "[", 
       RowBox[{
        RowBox[{
         RowBox[{"W1eq1", "[", "t", "]"}], "\[Equal]", "0"}], ",", 
        RowBox[{"W2", "[", "t", "]"}]}], "]"}], "[", 
      RowBox[{"[", "1", "]"}], "]"}]}], "]"}], "/", 
   RowBox[{"(", 
    RowBox[{"-", 
     FractionBox["1", 
      SuperscriptBox["\[Delta]2", "2"]]}], ")"}]}]}]}], "Input",
 CellChangeTimes->{{3.6556608769096584`*^9, 3.6556609077096415`*^9}, {
  3.6558318019119673`*^9, 3.6558318219199677`*^9}, {3.718378498551651*^9, 
  3.7183785024506507`*^9}, {3.7183786631616507`*^9, 
  3.718378700580651*^9}},ExpressionUUID->"a8dd74a3-727c-4252-a6b5-\
5f26d5ffe0b8"],

Cell[BoxData[
 RowBox[{"{", 
  RowBox[{"{", 
   RowBox[{
    RowBox[{"W2", "[", "t", "]"}], "\[Rule]", 
    FractionBox[
     RowBox[{
      RowBox[{
       RowBox[{"-", "\[Alpha]"}], " ", "\[Eta]", " ", 
       RowBox[{"J", "[", "t", "]"}]}], "+", 
      RowBox[{"\[Delta]1", " ", 
       RowBox[{"W1", "[", "t", "]"}]}], "+", 
      RowBox[{"\[Xi]1", " ", 
       RowBox[{"W1", "[", "t", "]"}]}], "+", 
      RowBox[{
       SuperscriptBox["W1", "\[Prime]",
        MultilineFunction->None], "[", "t", "]"}]}], "\[Delta]2"]}], "}"}], 
  "}"}]], "Output",
 CellChangeTimes->{
  3.7183785347296505`*^9, {3.718378675046651*^9, 3.718378701126651*^9}, 
   3.7183797673337955`*^9, 
   3.7183800512291822`*^9},ExpressionUUID->"511f53f4-f51e-4afc-9cf0-\
9731b895b0ad"],

Cell[BoxData[
 RowBox[{
  RowBox[{"\[Alpha]", " ", "\[Delta]2", " ", 
   RowBox[{"J", "[", "t", "]"}]}], "+", 
  RowBox[{"\[Alpha]", " ", "\[Eta]", " ", "\[Xi]2", " ", 
   RowBox[{"J", "[", "t", "]"}]}], "-", 
  RowBox[{"\[Delta]2", " ", "\[Xi]1", " ", 
   RowBox[{"W1", "[", "t", "]"}]}], "-", 
  RowBox[{"\[Delta]1", " ", "\[Xi]2", " ", 
   RowBox[{"W1", "[", "t", "]"}]}], "-", 
  RowBox[{"\[Xi]1", " ", "\[Xi]2", " ", 
   RowBox[{"W1", "[", "t", "]"}]}], "+", 
  RowBox[{"\[Alpha]", " ", "\[Eta]", " ", 
   RowBox[{
    SuperscriptBox["J", "\[Prime]",
     MultilineFunction->None], "[", "t", "]"}]}], "-", 
  RowBox[{"\[Delta]1", " ", 
   RowBox[{
    SuperscriptBox["W1", "\[Prime]",
     MultilineFunction->None], "[", "t", "]"}]}], "-", 
  RowBox[{"\[Delta]2", " ", 
   RowBox[{
    SuperscriptBox["W1", "\[Prime]",
     MultilineFunction->None], "[", "t", "]"}]}], "-", 
  RowBox[{"\[Xi]1", " ", 
   RowBox[{
    SuperscriptBox["W1", "\[Prime]",
     MultilineFunction->None], "[", "t", "]"}]}], "-", 
  RowBox[{"\[Xi]2", " ", 
   RowBox[{
    SuperscriptBox["W1", "\[Prime]",
     MultilineFunction->None], "[", "t", "]"}]}], "-", 
  RowBox[{
   SuperscriptBox["W1", "\[Prime]\[Prime]",
    MultilineFunction->None], "[", "t", "]"}]}]], "Output",
 CellChangeTimes->{
  3.7183785347296505`*^9, {3.718378675046651*^9, 3.718378701126651*^9}, 
   3.7183797673337955`*^9, 
   3.7183800512321825`*^9},ExpressionUUID->"9622dc90-5290-49cb-92ab-\
26c121e67c05"],

Cell[BoxData[
 RowBox[{
  RowBox[{
   SuperscriptBox["\[Alpha]", "2"], " ", "\[Gamma]", " ", 
   SuperscriptBox["\[Eta]", "2"], " ", "\[Kappa]\[Rho]", " ", 
   SuperscriptBox["\[Psi]2", "2"], " ", 
   SuperscriptBox[
    RowBox[{"J", "[", "t", "]"}], "3"]}], "-", 
  RowBox[{
  "2", " ", "\[Alpha]", " ", "\[Gamma]", " ", "\[Delta]2", " ", "\[Eta]", " ",
    "\[Kappa]\[Rho]", " ", "\[Psi]1", " ", "\[Psi]2", " ", 
   SuperscriptBox[
    RowBox[{"J", "[", "t", "]"}], "2"], " ", 
   RowBox[{"W1", "[", "t", "]"}]}], "-", 
  RowBox[{
  "2", " ", "\[Alpha]", " ", "\[Gamma]", " ", "\[Delta]1", " ", "\[Eta]", " ",
    "\[Kappa]\[Rho]", " ", 
   SuperscriptBox["\[Psi]2", "2"], " ", 
   SuperscriptBox[
    RowBox[{"J", "[", "t", "]"}], "2"], " ", 
   RowBox[{"W1", "[", "t", "]"}]}], "-", 
  RowBox[{
  "2", " ", "\[Alpha]", " ", "\[Gamma]", " ", "\[Eta]", " ", "\[Kappa]\[Rho]",
    " ", "\[Xi]1", " ", 
   SuperscriptBox["\[Psi]2", "2"], " ", 
   SuperscriptBox[
    RowBox[{"J", "[", "t", "]"}], "2"], " ", 
   RowBox[{"W1", "[", "t", "]"}]}], "+", 
  RowBox[{"\[Gamma]", " ", 
   SuperscriptBox["\[Delta]2", "2"], " ", "\[Kappa]\[Rho]", " ", 
   SuperscriptBox["\[Psi]1", "2"], " ", 
   RowBox[{"J", "[", "t", "]"}], " ", 
   SuperscriptBox[
    RowBox[{"W1", "[", "t", "]"}], "2"]}], "+", 
  RowBox[{
  "2", " ", "\[Gamma]", " ", "\[Delta]1", " ", "\[Delta]2", " ", 
   "\[Kappa]\[Rho]", " ", "\[Psi]1", " ", "\[Psi]2", " ", 
   RowBox[{"J", "[", "t", "]"}], " ", 
   SuperscriptBox[
    RowBox[{"W1", "[", "t", "]"}], "2"]}], "+", 
  RowBox[{
  "2", " ", "\[Gamma]", " ", "\[Delta]2", " ", "\[Kappa]\[Rho]", " ", 
   "\[Xi]1", " ", "\[Psi]1", " ", "\[Psi]2", " ", 
   RowBox[{"J", "[", "t", "]"}], " ", 
   SuperscriptBox[
    RowBox[{"W1", "[", "t", "]"}], "2"]}], "+", 
  RowBox[{"\[Gamma]", " ", 
   SuperscriptBox["\[Delta]1", "2"], " ", "\[Kappa]\[Rho]", " ", 
   SuperscriptBox["\[Psi]2", "2"], " ", 
   RowBox[{"J", "[", "t", "]"}], " ", 
   SuperscriptBox[
    RowBox[{"W1", "[", "t", "]"}], "2"]}], "+", 
  RowBox[{
  "2", " ", "\[Gamma]", " ", "\[Delta]1", " ", "\[Kappa]\[Rho]", " ", 
   "\[Xi]1", " ", 
   SuperscriptBox["\[Psi]2", "2"], " ", 
   RowBox[{"J", "[", "t", "]"}], " ", 
   SuperscriptBox[
    RowBox[{"W1", "[", "t", "]"}], "2"]}], "+", 
  RowBox[{"\[Gamma]", " ", "\[Kappa]\[Rho]", " ", 
   SuperscriptBox["\[Xi]1", "2"], " ", 
   SuperscriptBox["\[Psi]2", "2"], " ", 
   RowBox[{"J", "[", "t", "]"}], " ", 
   SuperscriptBox[
    RowBox[{"W1", "[", "t", "]"}], "2"]}], "+", 
  RowBox[{
   SuperscriptBox["\[Alpha]", "2"], " ", 
   SuperscriptBox["\[Eta]", "2"], " ", "\[Kappa]\[Rho]", " ", 
   SuperscriptBox["\[Psi]2", "2"], " ", 
   SuperscriptBox[
    RowBox[{"J", "[", "t", "]"}], "2"], " ", 
   RowBox[{
    SuperscriptBox["J", "\[Prime]",
     MultilineFunction->None], "[", "t", "]"}]}], "+", 
  RowBox[{"\[Gamma]", " ", 
   SuperscriptBox["\[Delta]2", "2"], " ", "\[Psi]1", " ", 
   RowBox[{"W1", "[", "t", "]"}], " ", 
   RowBox[{
    SuperscriptBox["J", "\[Prime]",
     MultilineFunction->None], "[", "t", "]"}]}], "+", 
  RowBox[{"\[Gamma]", " ", "\[Delta]1", " ", "\[Delta]2", " ", "\[Psi]2", " ", 
   RowBox[{"W1", "[", "t", "]"}], " ", 
   RowBox[{
    SuperscriptBox["J", "\[Prime]",
     MultilineFunction->None], "[", "t", "]"}]}], "+", 
  RowBox[{"\[Gamma]", " ", "\[Delta]2", " ", "\[Xi]1", " ", "\[Psi]2", " ", 
   RowBox[{"W1", "[", "t", "]"}], " ", 
   RowBox[{
    SuperscriptBox["J", "\[Prime]",
     MultilineFunction->None], "[", "t", "]"}]}], "-", 
  RowBox[{
  "2", " ", "\[Alpha]", " ", "\[Delta]2", " ", "\[Eta]", " ", 
   "\[Kappa]\[Rho]", " ", "\[Psi]1", " ", "\[Psi]2", " ", 
   RowBox[{"J", "[", "t", "]"}], " ", 
   RowBox[{"W1", "[", "t", "]"}], " ", 
   RowBox[{
    SuperscriptBox["J", "\[Prime]",
     MultilineFunction->None], "[", "t", "]"}]}], "-", 
  RowBox[{
  "2", " ", "\[Alpha]", " ", "\[Delta]1", " ", "\[Eta]", " ", 
   "\[Kappa]\[Rho]", " ", 
   SuperscriptBox["\[Psi]2", "2"], " ", 
   RowBox[{"J", "[", "t", "]"}], " ", 
   RowBox[{"W1", "[", "t", "]"}], " ", 
   RowBox[{
    SuperscriptBox["J", "\[Prime]",
     MultilineFunction->None], "[", "t", "]"}]}], "-", 
  RowBox[{
  "2", " ", "\[Alpha]", " ", "\[Eta]", " ", "\[Kappa]\[Rho]", " ", "\[Xi]1", 
   " ", 
   SuperscriptBox["\[Psi]2", "2"], " ", 
   RowBox[{"J", "[", "t", "]"}], " ", 
   RowBox[{"W1", "[", "t", "]"}], " ", 
   RowBox[{
    SuperscriptBox["J", "\[Prime]",
     MultilineFunction->None], "[", "t", "]"}]}], "+", 
  RowBox[{
   SuperscriptBox["\[Delta]2", "2"], " ", "\[Kappa]\[Rho]", " ", 
   SuperscriptBox["\[Psi]1", "2"], " ", 
   SuperscriptBox[
    RowBox[{"W1", "[", "t", "]"}], "2"], " ", 
   RowBox[{
    SuperscriptBox["J", "\[Prime]",
     MultilineFunction->None], "[", "t", "]"}]}], "+", 
  RowBox[{
  "2", " ", "\[Delta]1", " ", "\[Delta]2", " ", "\[Kappa]\[Rho]", " ", 
   "\[Psi]1", " ", "\[Psi]2", " ", 
   SuperscriptBox[
    RowBox[{"W1", "[", "t", "]"}], "2"], " ", 
   RowBox[{
    SuperscriptBox["J", "\[Prime]",
     MultilineFunction->None], "[", "t", "]"}]}], "+", 
  RowBox[{
  "2", " ", "\[Delta]2", " ", "\[Kappa]\[Rho]", " ", "\[Xi]1", " ", "\[Psi]1",
    " ", "\[Psi]2", " ", 
   SuperscriptBox[
    RowBox[{"W1", "[", "t", "]"}], "2"], " ", 
   RowBox[{
    SuperscriptBox["J", "\[Prime]",
     MultilineFunction->None], "[", "t", "]"}]}], "+", 
  RowBox[{
   SuperscriptBox["\[Delta]1", "2"], " ", "\[Kappa]\[Rho]", " ", 
   SuperscriptBox["\[Psi]2", "2"], " ", 
   SuperscriptBox[
    RowBox[{"W1", "[", "t", "]"}], "2"], " ", 
   RowBox[{
    SuperscriptBox["J", "\[Prime]",
     MultilineFunction->None], "[", "t", "]"}]}], "+", 
  RowBox[{"2", " ", "\[Delta]1", " ", "\[Kappa]\[Rho]", " ", "\[Xi]1", " ", 
   SuperscriptBox["\[Psi]2", "2"], " ", 
   SuperscriptBox[
    RowBox[{"W1", "[", "t", "]"}], "2"], " ", 
   RowBox[{
    SuperscriptBox["J", "\[Prime]",
     MultilineFunction->None], "[", "t", "]"}]}], "+", 
  RowBox[{"\[Kappa]\[Rho]", " ", 
   SuperscriptBox["\[Xi]1", "2"], " ", 
   SuperscriptBox["\[Psi]2", "2"], " ", 
   SuperscriptBox[
    RowBox[{"W1", "[", "t", "]"}], "2"], " ", 
   RowBox[{
    SuperscriptBox["J", "\[Prime]",
     MultilineFunction->None], "[", "t", "]"}]}], "+", 
  RowBox[{"\[Alpha]", " ", "\[Delta]2", " ", "\[Eta]", " ", "\[Psi]2", " ", 
   SuperscriptBox[
    RowBox[{
     SuperscriptBox["J", "\[Prime]",
      MultilineFunction->None], "[", "t", "]"}], "2"]}], "-", 
  RowBox[{"\[Gamma]", " ", 
   SuperscriptBox["\[Delta]2", "2"], " ", "\[Psi]1", " ", 
   RowBox[{"J", "[", "t", "]"}], " ", 
   RowBox[{
    SuperscriptBox["W1", "\[Prime]",
     MultilineFunction->None], "[", "t", "]"}]}], "-", 
  RowBox[{"\[Gamma]", " ", "\[Delta]1", " ", "\[Delta]2", " ", "\[Psi]2", " ", 
   RowBox[{"J", "[", "t", "]"}], " ", 
   RowBox[{
    SuperscriptBox["W1", "\[Prime]",
     MultilineFunction->None], "[", "t", "]"}]}], "-", 
  RowBox[{"\[Gamma]", " ", "\[Delta]2", " ", "\[Xi]1", " ", "\[Psi]2", " ", 
   RowBox[{"J", "[", "t", "]"}], " ", 
   RowBox[{
    SuperscriptBox["W1", "\[Prime]",
     MultilineFunction->None], "[", "t", "]"}]}], "-", 
  RowBox[{
  "2", " ", "\[Alpha]", " ", "\[Gamma]", " ", "\[Eta]", " ", "\[Kappa]\[Rho]",
    " ", 
   SuperscriptBox["\[Psi]2", "2"], " ", 
   SuperscriptBox[
    RowBox[{"J", "[", "t", "]"}], "2"], " ", 
   RowBox[{
    SuperscriptBox["W1", "\[Prime]",
     MultilineFunction->None], "[", "t", "]"}]}], "+", 
  RowBox[{
  "2", " ", "\[Gamma]", " ", "\[Delta]2", " ", "\[Kappa]\[Rho]", " ", 
   "\[Psi]1", " ", "\[Psi]2", " ", 
   RowBox[{"J", "[", "t", "]"}], " ", 
   RowBox[{"W1", "[", "t", "]"}], " ", 
   RowBox[{
    SuperscriptBox["W1", "\[Prime]",
     MultilineFunction->None], "[", "t", "]"}]}], "+", 
  RowBox[{"2", " ", "\[Gamma]", " ", "\[Delta]1", " ", "\[Kappa]\[Rho]", " ", 
   SuperscriptBox["\[Psi]2", "2"], " ", 
   RowBox[{"J", "[", "t", "]"}], " ", 
   RowBox[{"W1", "[", "t", "]"}], " ", 
   RowBox[{
    SuperscriptBox["W1", "\[Prime]",
     MultilineFunction->None], "[", "t", "]"}]}], "+", 
  RowBox[{"2", " ", "\[Gamma]", " ", "\[Kappa]\[Rho]", " ", "\[Xi]1", " ", 
   SuperscriptBox["\[Psi]2", "2"], " ", 
   RowBox[{"J", "[", "t", "]"}], " ", 
   RowBox[{"W1", "[", "t", "]"}], " ", 
   RowBox[{
    SuperscriptBox["W1", "\[Prime]",
     MultilineFunction->None], "[", "t", "]"}]}], "-", 
  RowBox[{
   SuperscriptBox["\[Delta]2", "2"], " ", "\[Psi]1", " ", 
   RowBox[{
    SuperscriptBox["J", "\[Prime]",
     MultilineFunction->None], "[", "t", "]"}], " ", 
   RowBox[{
    SuperscriptBox["W1", "\[Prime]",
     MultilineFunction->None], "[", "t", "]"}]}], "+", 
  RowBox[{"\[Gamma]", " ", "\[Delta]2", " ", "\[Psi]2", " ", 
   RowBox[{
    SuperscriptBox["J", "\[Prime]",
     MultilineFunction->None], "[", "t", "]"}], " ", 
   RowBox[{
    SuperscriptBox["W1", "\[Prime]",
     MultilineFunction->None], "[", "t", "]"}]}], "-", 
  RowBox[{"\[Delta]1", " ", "\[Delta]2", " ", "\[Psi]2", " ", 
   RowBox[{
    SuperscriptBox["J", "\[Prime]",
     MultilineFunction->None], "[", "t", "]"}], " ", 
   RowBox[{
    SuperscriptBox["W1", "\[Prime]",
     MultilineFunction->None], "[", "t", "]"}]}], "-", 
  RowBox[{"\[Delta]2", " ", "\[Xi]1", " ", "\[Psi]2", " ", 
   RowBox[{
    SuperscriptBox["J", "\[Prime]",
     MultilineFunction->None], "[", "t", "]"}], " ", 
   RowBox[{
    SuperscriptBox["W1", "\[Prime]",
     MultilineFunction->None], "[", "t", "]"}]}], "-", 
  RowBox[{"2", " ", "\[Alpha]", " ", "\[Eta]", " ", "\[Kappa]\[Rho]", " ", 
   SuperscriptBox["\[Psi]2", "2"], " ", 
   RowBox[{"J", "[", "t", "]"}], " ", 
   RowBox[{
    SuperscriptBox["J", "\[Prime]",
     MultilineFunction->None], "[", "t", "]"}], " ", 
   RowBox[{
    SuperscriptBox["W1", "\[Prime]",
     MultilineFunction->None], "[", "t", "]"}]}], "+", 
  RowBox[{
  "2", " ", "\[Delta]2", " ", "\[Kappa]\[Rho]", " ", "\[Psi]1", " ", 
   "\[Psi]2", " ", 
   RowBox[{"W1", "[", "t", "]"}], " ", 
   RowBox[{
    SuperscriptBox["J", "\[Prime]",
     MultilineFunction->None], "[", "t", "]"}], " ", 
   RowBox[{
    SuperscriptBox["W1", "\[Prime]",
     MultilineFunction->None], "[", "t", "]"}]}], "+", 
  RowBox[{"2", " ", "\[Delta]1", " ", "\[Kappa]\[Rho]", " ", 
   SuperscriptBox["\[Psi]2", "2"], " ", 
   RowBox[{"W1", "[", "t", "]"}], " ", 
   RowBox[{
    SuperscriptBox["J", "\[Prime]",
     MultilineFunction->None], "[", "t", "]"}], " ", 
   RowBox[{
    SuperscriptBox["W1", "\[Prime]",
     MultilineFunction->None], "[", "t", "]"}]}], "+", 
  RowBox[{"2", " ", "\[Kappa]\[Rho]", " ", "\[Xi]1", " ", 
   SuperscriptBox["\[Psi]2", "2"], " ", 
   RowBox[{"W1", "[", "t", "]"}], " ", 
   RowBox[{
    SuperscriptBox["J", "\[Prime]",
     MultilineFunction->None], "[", "t", "]"}], " ", 
   RowBox[{
    SuperscriptBox["W1", "\[Prime]",
     MultilineFunction->None], "[", "t", "]"}]}], "+", 
  RowBox[{"\[Gamma]", " ", "\[Kappa]\[Rho]", " ", 
   SuperscriptBox["\[Psi]2", "2"], " ", 
   RowBox[{"J", "[", "t", "]"}], " ", 
   SuperscriptBox[
    RowBox[{
     SuperscriptBox["W1", "\[Prime]",
      MultilineFunction->None], "[", "t", "]"}], "2"]}], "+", 
  RowBox[{"\[Kappa]\[Rho]", " ", 
   SuperscriptBox["\[Psi]2", "2"], " ", 
   RowBox[{
    SuperscriptBox["J", "\[Prime]",
     MultilineFunction->None], "[", "t", "]"}], " ", 
   SuperscriptBox[
    RowBox[{
     SuperscriptBox["W1", "\[Prime]",
      MultilineFunction->None], "[", "t", "]"}], "2"]}], "-", 
  RowBox[{"\[Alpha]", " ", "\[Delta]2", " ", "\[Eta]", " ", "\[Psi]2", " ", 
   RowBox[{"J", "[", "t", "]"}], " ", 
   RowBox[{
    SuperscriptBox["J", "\[Prime]\[Prime]",
     MultilineFunction->None], "[", "t", "]"}]}], "+", 
  RowBox[{
   SuperscriptBox["\[Delta]2", "2"], " ", "\[Psi]1", " ", 
   RowBox[{"W1", "[", "t", "]"}], " ", 
   RowBox[{
    SuperscriptBox["J", "\[Prime]\[Prime]",
     MultilineFunction->None], "[", "t", "]"}]}], "+", 
  RowBox[{"\[Delta]1", " ", "\[Delta]2", " ", "\[Psi]2", " ", 
   RowBox[{"W1", "[", "t", "]"}], " ", 
   RowBox[{
    SuperscriptBox["J", "\[Prime]\[Prime]",
     MultilineFunction->None], "[", "t", "]"}]}], "+", 
  RowBox[{"\[Delta]2", " ", "\[Xi]1", " ", "\[Psi]2", " ", 
   RowBox[{"W1", "[", "t", "]"}], " ", 
   RowBox[{
    SuperscriptBox["J", "\[Prime]\[Prime]",
     MultilineFunction->None], "[", "t", "]"}]}], "+", 
  RowBox[{"\[Delta]2", " ", "\[Psi]2", " ", 
   RowBox[{
    SuperscriptBox["W1", "\[Prime]",
     MultilineFunction->None], "[", "t", "]"}], " ", 
   RowBox[{
    SuperscriptBox["J", "\[Prime]\[Prime]",
     MultilineFunction->None], "[", "t", "]"}]}], "-", 
  RowBox[{"\[Gamma]", " ", "\[Delta]2", " ", "\[Psi]2", " ", 
   RowBox[{"J", "[", "t", "]"}], " ", 
   RowBox[{
    SuperscriptBox["W1", "\[Prime]\[Prime]",
     MultilineFunction->None], "[", "t", "]"}]}], "-", 
  RowBox[{"\[Delta]2", " ", "\[Psi]2", " ", 
   RowBox[{
    SuperscriptBox["J", "\[Prime]",
     MultilineFunction->None], "[", "t", "]"}], " ", 
   RowBox[{
    SuperscriptBox["W1", "\[Prime]\[Prime]",
     MultilineFunction->None], "[", "t", "]"}]}]}]], "Output",
 CellChangeTimes->{
  3.7183785347296505`*^9, {3.718378675046651*^9, 3.718378701126651*^9}, 
   3.7183797673337955`*^9, 
   3.7183800512821875`*^9},ExpressionUUID->"e3be6352-be80-4db2-8324-\
7f7df6e26a8f"]
}, Open  ]],

Cell[BoxData[
 RowBox[{"(*", " ", 
  RowBox[{
   RowBox[{"Although", " ", "not", " ", "strictly", " ", "necessary"}], ",", 
   " ", 
   RowBox[{
   "we", " ", "reduce", " ", "Seq", " ", "by", " ", "solving", " ", "W2eq", 
    " ", "for", " ", 
    RowBox[{
     RowBox[{
      RowBox[{"W1", "''"}], "[", "t", "]"}], "."}]}]}], "*)"}]], "Input",
 CellChangeTimes->{{3.718378796388651*^9, 
  3.7183788221946507`*^9}},ExpressionUUID->"a61d0f74-b9d1-42ee-a376-\
c53a762267da"],

Cell[CellGroupData[{

Cell[BoxData[
 RowBox[{
  RowBox[{"Seq4", "[", "t", "]"}], "=", 
  RowBox[{"Factor", "[", 
   RowBox[{
    RowBox[{"Seq3", "[", "t", "]"}], "/.", 
    RowBox[{
     RowBox[{"Solve", "[", 
      RowBox[{
       RowBox[{
        RowBox[{"W2eq2", "[", "t", "]"}], "\[Equal]", "0"}], ",", 
       RowBox[{
        RowBox[{"W1", "''"}], "[", "t", "]"}]}], "]"}], "[", 
     RowBox[{"[", "1", "]"}], "]"}]}], "]"}]}]], "Input",
 CellChangeTimes->{{3.6610031955796795`*^9, 
  3.661003232225343*^9}},ExpressionUUID->"8b1f4a48-d2cd-46dd-bbd8-\
3ad5cf29fa0f"],

Cell[BoxData[
 RowBox[{
  RowBox[{
   RowBox[{"-", "\[Alpha]"}], " ", "\[Gamma]", " ", 
   SuperscriptBox["\[Delta]2", "2"], " ", "\[Psi]2", " ", 
   SuperscriptBox[
    RowBox[{"J", "[", "t", "]"}], "2"]}], "-", 
  RowBox[{
  "\[Alpha]", " ", "\[Gamma]", " ", "\[Delta]2", " ", "\[Eta]", " ", "\[Xi]2",
    " ", "\[Psi]2", " ", 
   SuperscriptBox[
    RowBox[{"J", "[", "t", "]"}], "2"]}], "+", 
  RowBox[{
   SuperscriptBox["\[Alpha]", "2"], " ", "\[Gamma]", " ", 
   SuperscriptBox["\[Eta]", "2"], " ", "\[Kappa]\[Rho]", " ", 
   SuperscriptBox["\[Psi]2", "2"], " ", 
   SuperscriptBox[
    RowBox[{"J", "[", "t", "]"}], "3"]}], "+", 
  RowBox[{"\[Gamma]", " ", 
   SuperscriptBox["\[Delta]2", "2"], " ", "\[Xi]1", " ", "\[Psi]2", " ", 
   RowBox[{"J", "[", "t", "]"}], " ", 
   RowBox[{"W1", "[", "t", "]"}]}], "+", 
  RowBox[{
  "\[Gamma]", " ", "\[Delta]1", " ", "\[Delta]2", " ", "\[Xi]2", " ", 
   "\[Psi]2", " ", 
   RowBox[{"J", "[", "t", "]"}], " ", 
   RowBox[{"W1", "[", "t", "]"}]}], "+", 
  RowBox[{
  "\[Gamma]", " ", "\[Delta]2", " ", "\[Xi]1", " ", "\[Xi]2", " ", "\[Psi]2", 
   " ", 
   RowBox[{"J", "[", "t", "]"}], " ", 
   RowBox[{"W1", "[", "t", "]"}]}], "-", 
  RowBox[{
  "2", " ", "\[Alpha]", " ", "\[Gamma]", " ", "\[Delta]2", " ", "\[Eta]", " ",
    "\[Kappa]\[Rho]", " ", "\[Psi]1", " ", "\[Psi]2", " ", 
   SuperscriptBox[
    RowBox[{"J", "[", "t", "]"}], "2"], " ", 
   RowBox[{"W1", "[", "t", "]"}]}], "-", 
  RowBox[{
  "2", " ", "\[Alpha]", " ", "\[Gamma]", " ", "\[Delta]1", " ", "\[Eta]", " ",
    "\[Kappa]\[Rho]", " ", 
   SuperscriptBox["\[Psi]2", "2"], " ", 
   SuperscriptBox[
    RowBox[{"J", "[", "t", "]"}], "2"], " ", 
   RowBox[{"W1", "[", "t", "]"}]}], "-", 
  RowBox[{
  "2", " ", "\[Alpha]", " ", "\[Gamma]", " ", "\[Eta]", " ", "\[Kappa]\[Rho]",
    " ", "\[Xi]1", " ", 
   SuperscriptBox["\[Psi]2", "2"], " ", 
   SuperscriptBox[
    RowBox[{"J", "[", "t", "]"}], "2"], " ", 
   RowBox[{"W1", "[", "t", "]"}]}], "+", 
  RowBox[{"\[Gamma]", " ", 
   SuperscriptBox["\[Delta]2", "2"], " ", "\[Kappa]\[Rho]", " ", 
   SuperscriptBox["\[Psi]1", "2"], " ", 
   RowBox[{"J", "[", "t", "]"}], " ", 
   SuperscriptBox[
    RowBox[{"W1", "[", "t", "]"}], "2"]}], "+", 
  RowBox[{
  "2", " ", "\[Gamma]", " ", "\[Delta]1", " ", "\[Delta]2", " ", 
   "\[Kappa]\[Rho]", " ", "\[Psi]1", " ", "\[Psi]2", " ", 
   RowBox[{"J", "[", "t", "]"}], " ", 
   SuperscriptBox[
    RowBox[{"W1", "[", "t", "]"}], "2"]}], "+", 
  RowBox[{
  "2", " ", "\[Gamma]", " ", "\[Delta]2", " ", "\[Kappa]\[Rho]", " ", 
   "\[Xi]1", " ", "\[Psi]1", " ", "\[Psi]2", " ", 
   RowBox[{"J", "[", "t", "]"}], " ", 
   SuperscriptBox[
    RowBox[{"W1", "[", "t", "]"}], "2"]}], "+", 
  RowBox[{"\[Gamma]", " ", 
   SuperscriptBox["\[Delta]1", "2"], " ", "\[Kappa]\[Rho]", " ", 
   SuperscriptBox["\[Psi]2", "2"], " ", 
   RowBox[{"J", "[", "t", "]"}], " ", 
   SuperscriptBox[
    RowBox[{"W1", "[", "t", "]"}], "2"]}], "+", 
  RowBox[{
  "2", " ", "\[Gamma]", " ", "\[Delta]1", " ", "\[Kappa]\[Rho]", " ", 
   "\[Xi]1", " ", 
   SuperscriptBox["\[Psi]2", "2"], " ", 
   RowBox[{"J", "[", "t", "]"}], " ", 
   SuperscriptBox[
    RowBox[{"W1", "[", "t", "]"}], "2"]}], "+", 
  RowBox[{"\[Gamma]", " ", "\[Kappa]\[Rho]", " ", 
   SuperscriptBox["\[Xi]1", "2"], " ", 
   SuperscriptBox["\[Psi]2", "2"], " ", 
   RowBox[{"J", "[", "t", "]"}], " ", 
   SuperscriptBox[
    RowBox[{"W1", "[", "t", "]"}], "2"]}], "-", 
  RowBox[{"\[Alpha]", " ", 
   SuperscriptBox["\[Delta]2", "2"], " ", "\[Psi]2", " ", 
   RowBox[{"J", "[", "t", "]"}], " ", 
   RowBox[{
    SuperscriptBox["J", "\[Prime]",
     MultilineFunction->None], "[", "t", "]"}]}], "-", 
  RowBox[{
  "\[Alpha]", " ", "\[Gamma]", " ", "\[Delta]2", " ", "\[Eta]", " ", 
   "\[Psi]2", " ", 
   RowBox[{"J", "[", "t", "]"}], " ", 
   RowBox[{
    SuperscriptBox["J", "\[Prime]",
     MultilineFunction->None], "[", "t", "]"}]}], "-", 
  RowBox[{
  "\[Alpha]", " ", "\[Delta]2", " ", "\[Eta]", " ", "\[Xi]2", " ", "\[Psi]2", 
   " ", 
   RowBox[{"J", "[", "t", "]"}], " ", 
   RowBox[{
    SuperscriptBox["J", "\[Prime]",
     MultilineFunction->None], "[", "t", "]"}]}], "+", 
  RowBox[{
   SuperscriptBox["\[Alpha]", "2"], " ", 
   SuperscriptBox["\[Eta]", "2"], " ", "\[Kappa]\[Rho]", " ", 
   SuperscriptBox["\[Psi]2", "2"], " ", 
   SuperscriptBox[
    RowBox[{"J", "[", "t", "]"}], "2"], " ", 
   RowBox[{
    SuperscriptBox["J", "\[Prime]",
     MultilineFunction->None], "[", "t", "]"}]}], "+", 
  RowBox[{"\[Gamma]", " ", 
   SuperscriptBox["\[Delta]2", "2"], " ", "\[Psi]1", " ", 
   RowBox[{"W1", "[", "t", "]"}], " ", 
   RowBox[{
    SuperscriptBox["J", "\[Prime]",
     MultilineFunction->None], "[", "t", "]"}]}], "+", 
  RowBox[{"\[Gamma]", " ", "\[Delta]1", " ", "\[Delta]2", " ", "\[Psi]2", " ", 
   RowBox[{"W1", "[", "t", "]"}], " ", 
   RowBox[{
    SuperscriptBox["J", "\[Prime]",
     MultilineFunction->None], "[", "t", "]"}]}], "+", 
  RowBox[{"\[Gamma]", " ", "\[Delta]2", " ", "\[Xi]1", " ", "\[Psi]2", " ", 
   RowBox[{"W1", "[", "t", "]"}], " ", 
   RowBox[{
    SuperscriptBox["J", "\[Prime]",
     MultilineFunction->None], "[", "t", "]"}]}], "+", 
  RowBox[{
   SuperscriptBox["\[Delta]2", "2"], " ", "\[Xi]1", " ", "\[Psi]2", " ", 
   RowBox[{"W1", "[", "t", "]"}], " ", 
   RowBox[{
    SuperscriptBox["J", "\[Prime]",
     MultilineFunction->None], "[", "t", "]"}]}], "+", 
  RowBox[{"\[Delta]1", " ", "\[Delta]2", " ", "\[Xi]2", " ", "\[Psi]2", " ", 
   RowBox[{"W1", "[", "t", "]"}], " ", 
   RowBox[{
    SuperscriptBox["J", "\[Prime]",
     MultilineFunction->None], "[", "t", "]"}]}], "+", 
  RowBox[{"\[Delta]2", " ", "\[Xi]1", " ", "\[Xi]2", " ", "\[Psi]2", " ", 
   RowBox[{"W1", "[", "t", "]"}], " ", 
   RowBox[{
    SuperscriptBox["J", "\[Prime]",
     MultilineFunction->None], "[", "t", "]"}]}], "-", 
  RowBox[{
  "2", " ", "\[Alpha]", " ", "\[Delta]2", " ", "\[Eta]", " ", 
   "\[Kappa]\[Rho]", " ", "\[Psi]1", " ", "\[Psi]2", " ", 
   RowBox[{"J", "[", "t", "]"}], " ", 
   RowBox[{"W1", "[", "t", "]"}], " ", 
   RowBox[{
    SuperscriptBox["J", "\[Prime]",
     MultilineFunction->None], "[", "t", "]"}]}], "-", 
  RowBox[{
  "2", " ", "\[Alpha]", " ", "\[Delta]1", " ", "\[Eta]", " ", 
   "\[Kappa]\[Rho]", " ", 
   SuperscriptBox["\[Psi]2", "2"], " ", 
   RowBox[{"J", "[", "t", "]"}], " ", 
   RowBox[{"W1", "[", "t", "]"}], " ", 
   RowBox[{
    SuperscriptBox["J", "\[Prime]",
     MultilineFunction->None], "[", "t", "]"}]}], "-", 
  RowBox[{
  "2", " ", "\[Alpha]", " ", "\[Eta]", " ", "\[Kappa]\[Rho]", " ", "\[Xi]1", 
   " ", 
   SuperscriptBox["\[Psi]2", "2"], " ", 
   RowBox[{"J", "[", "t", "]"}], " ", 
   RowBox[{"W1", "[", "t", "]"}], " ", 
   RowBox[{
    SuperscriptBox["J", "\[Prime]",
     MultilineFunction->None], "[", "t", "]"}]}], "+", 
  RowBox[{
   SuperscriptBox["\[Delta]2", "2"], " ", "\[Kappa]\[Rho]", " ", 
   SuperscriptBox["\[Psi]1", "2"], " ", 
   SuperscriptBox[
    RowBox[{"W1", "[", "t", "]"}], "2"], " ", 
   RowBox[{
    SuperscriptBox["J", "\[Prime]",
     MultilineFunction->None], "[", "t", "]"}]}], "+", 
  RowBox[{
  "2", " ", "\[Delta]1", " ", "\[Delta]2", " ", "\[Kappa]\[Rho]", " ", 
   "\[Psi]1", " ", "\[Psi]2", " ", 
   SuperscriptBox[
    RowBox[{"W1", "[", "t", "]"}], "2"], " ", 
   RowBox[{
    SuperscriptBox["J", "\[Prime]",
     MultilineFunction->None], "[", "t", "]"}]}], "+", 
  RowBox[{
  "2", " ", "\[Delta]2", " ", "\[Kappa]\[Rho]", " ", "\[Xi]1", " ", "\[Psi]1",
    " ", "\[Psi]2", " ", 
   SuperscriptBox[
    RowBox[{"W1", "[", "t", "]"}], "2"], " ", 
   RowBox[{
    SuperscriptBox["J", "\[Prime]",
     MultilineFunction->None], "[", "t", "]"}]}], "+", 
  RowBox[{
   SuperscriptBox["\[Delta]1", "2"], " ", "\[Kappa]\[Rho]", " ", 
   SuperscriptBox["\[Psi]2", "2"], " ", 
   SuperscriptBox[
    RowBox[{"W1", "[", "t", "]"}], "2"], " ", 
   RowBox[{
    SuperscriptBox["J", "\[Prime]",
     MultilineFunction->None], "[", "t", "]"}]}], "+", 
  RowBox[{"2", " ", "\[Delta]1", " ", "\[Kappa]\[Rho]", " ", "\[Xi]1", " ", 
   SuperscriptBox["\[Psi]2", "2"], " ", 
   SuperscriptBox[
    RowBox[{"W1", "[", "t", "]"}], "2"], " ", 
   RowBox[{
    SuperscriptBox["J", "\[Prime]",
     MultilineFunction->None], "[", "t", "]"}]}], "+", 
  RowBox[{"\[Kappa]\[Rho]", " ", 
   SuperscriptBox["\[Xi]1", "2"], " ", 
   SuperscriptBox["\[Psi]2", "2"], " ", 
   SuperscriptBox[
    RowBox[{"W1", "[", "t", "]"}], "2"], " ", 
   RowBox[{
    SuperscriptBox["J", "\[Prime]",
     MultilineFunction->None], "[", "t", "]"}]}], "-", 
  RowBox[{"\[Gamma]", " ", 
   SuperscriptBox["\[Delta]2", "2"], " ", "\[Psi]1", " ", 
   RowBox[{"J", "[", "t", "]"}], " ", 
   RowBox[{
    SuperscriptBox["W1", "\[Prime]",
     MultilineFunction->None], "[", "t", "]"}]}], "+", 
  RowBox[{"\[Gamma]", " ", 
   SuperscriptBox["\[Delta]2", "2"], " ", "\[Psi]2", " ", 
   RowBox[{"J", "[", "t", "]"}], " ", 
   RowBox[{
    SuperscriptBox["W1", "\[Prime]",
     MultilineFunction->None], "[", "t", "]"}]}], "+", 
  RowBox[{"\[Gamma]", " ", "\[Delta]2", " ", "\[Xi]2", " ", "\[Psi]2", " ", 
   RowBox[{"J", "[", "t", "]"}], " ", 
   RowBox[{
    SuperscriptBox["W1", "\[Prime]",
     MultilineFunction->None], "[", "t", "]"}]}], "-", 
  RowBox[{
  "2", " ", "\[Alpha]", " ", "\[Gamma]", " ", "\[Eta]", " ", "\[Kappa]\[Rho]",
    " ", 
   SuperscriptBox["\[Psi]2", "2"], " ", 
   SuperscriptBox[
    RowBox[{"J", "[", "t", "]"}], "2"], " ", 
   RowBox[{
    SuperscriptBox["W1", "\[Prime]",
     MultilineFunction->None], "[", "t", "]"}]}], "+", 
  RowBox[{
  "2", " ", "\[Gamma]", " ", "\[Delta]2", " ", "\[Kappa]\[Rho]", " ", 
   "\[Psi]1", " ", "\[Psi]2", " ", 
   RowBox[{"J", "[", "t", "]"}], " ", 
   RowBox[{"W1", "[", "t", "]"}], " ", 
   RowBox[{
    SuperscriptBox["W1", "\[Prime]",
     MultilineFunction->None], "[", "t", "]"}]}], "+", 
  RowBox[{"2", " ", "\[Gamma]", " ", "\[Delta]1", " ", "\[Kappa]\[Rho]", " ", 
   SuperscriptBox["\[Psi]2", "2"], " ", 
   RowBox[{"J", "[", "t", "]"}], " ", 
   RowBox[{"W1", "[", "t", "]"}], " ", 
   RowBox[{
    SuperscriptBox["W1", "\[Prime]",
     MultilineFunction->None], "[", "t", "]"}]}], "+", 
  RowBox[{"2", " ", "\[Gamma]", " ", "\[Kappa]\[Rho]", " ", "\[Xi]1", " ", 
   SuperscriptBox["\[Psi]2", "2"], " ", 
   RowBox[{"J", "[", "t", "]"}], " ", 
   RowBox[{"W1", "[", "t", "]"}], " ", 
   RowBox[{
    SuperscriptBox["W1", "\[Prime]",
     MultilineFunction->None], "[", "t", "]"}]}], "-", 
  RowBox[{
   SuperscriptBox["\[Delta]2", "2"], " ", "\[Psi]1", " ", 
   RowBox[{
    SuperscriptBox["J", "\[Prime]",
     MultilineFunction->None], "[", "t", "]"}], " ", 
   RowBox[{
    SuperscriptBox["W1", "\[Prime]",
     MultilineFunction->None], "[", "t", "]"}]}], "+", 
  RowBox[{"\[Gamma]", " ", "\[Delta]2", " ", "\[Psi]2", " ", 
   RowBox[{
    SuperscriptBox["J", "\[Prime]",
     MultilineFunction->None], "[", "t", "]"}], " ", 
   RowBox[{
    SuperscriptBox["W1", "\[Prime]",
     MultilineFunction->None], "[", "t", "]"}]}], "+", 
  RowBox[{
   SuperscriptBox["\[Delta]2", "2"], " ", "\[Psi]2", " ", 
   RowBox[{
    SuperscriptBox["J", "\[Prime]",
     MultilineFunction->None], "[", "t", "]"}], " ", 
   RowBox[{
    SuperscriptBox["W1", "\[Prime]",
     MultilineFunction->None], "[", "t", "]"}]}], "+", 
  RowBox[{"\[Delta]2", " ", "\[Xi]2", " ", "\[Psi]2", " ", 
   RowBox[{
    SuperscriptBox["J", "\[Prime]",
     MultilineFunction->None], "[", "t", "]"}], " ", 
   RowBox[{
    SuperscriptBox["W1", "\[Prime]",
     MultilineFunction->None], "[", "t", "]"}]}], "-", 
  RowBox[{"2", " ", "\[Alpha]", " ", "\[Eta]", " ", "\[Kappa]\[Rho]", " ", 
   SuperscriptBox["\[Psi]2", "2"], " ", 
   RowBox[{"J", "[", "t", "]"}], " ", 
   RowBox[{
    SuperscriptBox["J", "\[Prime]",
     MultilineFunction->None], "[", "t", "]"}], " ", 
   RowBox[{
    SuperscriptBox["W1", "\[Prime]",
     MultilineFunction->None], "[", "t", "]"}]}], "+", 
  RowBox[{
  "2", " ", "\[Delta]2", " ", "\[Kappa]\[Rho]", " ", "\[Psi]1", " ", 
   "\[Psi]2", " ", 
   RowBox[{"W1", "[", "t", "]"}], " ", 
   RowBox[{
    SuperscriptBox["J", "\[Prime]",
     MultilineFunction->None], "[", "t", "]"}], " ", 
   RowBox[{
    SuperscriptBox["W1", "\[Prime]",
     MultilineFunction->None], "[", "t", "]"}]}], "+", 
  RowBox[{"2", " ", "\[Delta]1", " ", "\[Kappa]\[Rho]", " ", 
   SuperscriptBox["\[Psi]2", "2"], " ", 
   RowBox[{"W1", "[", "t", "]"}], " ", 
   RowBox[{
    SuperscriptBox["J", "\[Prime]",
     MultilineFunction->None], "[", "t", "]"}], " ", 
   RowBox[{
    SuperscriptBox["W1", "\[Prime]",
     MultilineFunction->None], "[", "t", "]"}]}], "+", 
  RowBox[{"2", " ", "\[Kappa]\[Rho]", " ", "\[Xi]1", " ", 
   SuperscriptBox["\[Psi]2", "2"], " ", 
   RowBox[{"W1", "[", "t", "]"}], " ", 
   RowBox[{
    SuperscriptBox["J", "\[Prime]",
     MultilineFunction->None], "[", "t", "]"}], " ", 
   RowBox[{
    SuperscriptBox["W1", "\[Prime]",
     MultilineFunction->None], "[", "t", "]"}]}], "+", 
  RowBox[{"\[Gamma]", " ", "\[Kappa]\[Rho]", " ", 
   SuperscriptBox["\[Psi]2", "2"], " ", 
   RowBox[{"J", "[", "t", "]"}], " ", 
   SuperscriptBox[
    RowBox[{
     SuperscriptBox["W1", "\[Prime]",
      MultilineFunction->None], "[", "t", "]"}], "2"]}], "+", 
  RowBox[{"\[Kappa]\[Rho]", " ", 
   SuperscriptBox["\[Psi]2", "2"], " ", 
   RowBox[{
    SuperscriptBox["J", "\[Prime]",
     MultilineFunction->None], "[", "t", "]"}], " ", 
   SuperscriptBox[
    RowBox[{
     SuperscriptBox["W1", "\[Prime]",
      MultilineFunction->None], "[", "t", "]"}], "2"]}], "-", 
  RowBox[{"\[Alpha]", " ", "\[Delta]2", " ", "\[Eta]", " ", "\[Psi]2", " ", 
   RowBox[{"J", "[", "t", "]"}], " ", 
   RowBox[{
    SuperscriptBox["J", "\[Prime]\[Prime]",
     MultilineFunction->None], "[", "t", "]"}]}], "+", 
  RowBox[{
   SuperscriptBox["\[Delta]2", "2"], " ", "\[Psi]1", " ", 
   RowBox[{"W1", "[", "t", "]"}], " ", 
   RowBox[{
    SuperscriptBox["J", "\[Prime]\[Prime]",
     MultilineFunction->None], "[", "t", "]"}]}], "+", 
  RowBox[{"\[Delta]1", " ", "\[Delta]2", " ", "\[Psi]2", " ", 
   RowBox[{"W1", "[", "t", "]"}], " ", 
   RowBox[{
    SuperscriptBox["J", "\[Prime]\[Prime]",
     MultilineFunction->None], "[", "t", "]"}]}], "+", 
  RowBox[{"\[Delta]2", " ", "\[Xi]1", " ", "\[Psi]2", " ", 
   RowBox[{"W1", "[", "t", "]"}], " ", 
   RowBox[{
    SuperscriptBox["J", "\[Prime]\[Prime]",
     MultilineFunction->None], "[", "t", "]"}]}], "+", 
  RowBox[{"\[Delta]2", " ", "\[Psi]2", " ", 
   RowBox[{
    SuperscriptBox["W1", "\[Prime]",
     MultilineFunction->None], "[", "t", "]"}], " ", 
   RowBox[{
    SuperscriptBox["J", "\[Prime]\[Prime]",
     MultilineFunction->None], "[", "t", "]"}]}]}]], "Output",
 CellChangeTimes->{{3.661003223543475*^9, 3.661003232585379*^9}, 
   3.6610049290030327`*^9, 3.661006613873498*^9, 3.718378583783651*^9, 
   3.7183797674528074`*^9, 
   3.7183800590049596`*^9},ExpressionUUID->"95c32fed-44ee-4b2c-bf49-\
429b50e88b65"]
}, Open  ]],

Cell[BoxData[
 RowBox[{"(*", " ", 
  RowBox[{"Next", ",", " ", 
   RowBox[{
   "we", " ", "reparameterize", " ", "our", " ", "equations", " ", "only", 
    " ", "in", " ", "terms", " ", "of", " ", "the", " ", "proposed", " ", 
    "identifiable", " ", "parameter", " ", "combinations"}]}], " ", 
  "*)"}]], "Input",
 CellChangeTimes->{{3.718380230990156*^9, 3.7183802474838057`*^9}, 
   3.7183809095870094`*^9},ExpressionUUID->"5f11a4b2-e966-4063-a8cc-\
4d09b7b359a6"],

Cell[CellGroupData[{

Cell[BoxData[
 RowBox[{"Combos", "=", 
  RowBox[{"{", 
   RowBox[{
    RowBox[{"p4", "\[Equal]", 
     RowBox[{"\[Kappa]\[Rho]", " ", "\[Alpha]", " ", 
      RowBox[{"(", 
       RowBox[{
        RowBox[{"\[Eta]", " ", "\[Psi]1"}], " ", "+", " ", 
        RowBox[{
         RowBox[{"(", 
          RowBox[{"1", "-", "\[Eta]"}], ")"}], "\[Psi]2"}]}], ")"}]}]}], ",", 
    RowBox[{"p1", "\[Equal]", "\[Gamma]"}], ",", 
    RowBox[{"p2", "==", 
     RowBox[{
      RowBox[{"(", 
       RowBox[{"\[Xi]1", "+", " ", "\[Delta]1"}], ")"}], "+", 
      RowBox[{"(", 
       RowBox[{"\[Xi]2", "+", " ", "\[Delta]2"}], ")"}]}]}], ",", " ", 
    RowBox[{"p3", "==", 
     RowBox[{
      RowBox[{
       RowBox[{"(", 
        RowBox[{"\[Xi]1", " ", "+", " ", "\[Delta]1"}], ")"}], 
       RowBox[{"(", 
        RowBox[{"\[Xi]2", " ", "+", " ", "\[Delta]2"}], ")"}]}], "-", 
      RowBox[{"\[Delta]1", " ", "\[Delta]2"}]}]}], ",", " ", 
    RowBox[{"p5", "\[Equal]", 
     RowBox[{"\[Kappa]\[Rho]", " ", "\[Alpha]", " ", 
      RowBox[{"(", 
       RowBox[{
        RowBox[{"\[Eta]", " ", "\[Psi]1", " ", 
         RowBox[{"(", "\[Xi]2", ")"}]}], "+", " ", 
        RowBox[{
         RowBox[{"(", 
          RowBox[{"1", "-", "\[Eta]"}], ")"}], "\[Psi]2", 
         RowBox[{"(", "\[Xi]1", ")"}]}], "+", 
        RowBox[{"\[Psi]2", " ", "\[Delta]1"}], "  ", "+", " ", 
        RowBox[{"\[Psi]1", " ", "\[Delta]2"}]}], ")"}]}]}], ",", 
    RowBox[{"p6", "==", 
     RowBox[{"\[Alpha]", " ", "\[Eta]"}]}], ",", 
    RowBox[{"p7", "\[Equal]", 
     RowBox[{"\[Xi]2", "+", 
      RowBox[{"\[Delta]2", "/", "\[Eta]"}]}]}]}], " ", "}"}]}]], "Input",
 CellChangeTimes->{{3.718380260380095*^9, 3.718380274981555*^9}, {
  3.718380376401696*^9, 3.718380398937949*^9}, {3.7183806297240257`*^9, 
  3.71838063416247*^9}, {3.7183807781038623`*^9, 
  3.718380874842535*^9}},ExpressionUUID->"786e24c6-39f9-4f52-8a16-\
314a6f170c19"],

Cell[BoxData[
 RowBox[{"{", 
  RowBox[{
   RowBox[{"p4", "\[Equal]", 
    RowBox[{"\[Alpha]", " ", "\[Kappa]\[Rho]", " ", 
     RowBox[{"(", 
      RowBox[{
       RowBox[{"\[Eta]", " ", "\[Psi]1"}], "+", 
       RowBox[{
        RowBox[{"(", 
         RowBox[{"1", "-", "\[Eta]"}], ")"}], " ", "\[Psi]2"}]}], ")"}]}]}], 
   ",", 
   RowBox[{"p1", "\[Equal]", "\[Gamma]"}], ",", 
   RowBox[{"p2", "\[Equal]", 
    RowBox[{"\[Delta]1", "+", "\[Delta]2", "+", "\[Xi]1", "+", "\[Xi]2"}]}], 
   ",", 
   RowBox[{"p3", "\[Equal]", 
    RowBox[{
     RowBox[{
      RowBox[{"-", "\[Delta]1"}], " ", "\[Delta]2"}], "+", 
     RowBox[{
      RowBox[{"(", 
       RowBox[{"\[Delta]1", "+", "\[Xi]1"}], ")"}], " ", 
      RowBox[{"(", 
       RowBox[{"\[Delta]2", "+", "\[Xi]2"}], ")"}]}]}]}], ",", 
   RowBox[{"p5", "\[Equal]", 
    RowBox[{"\[Alpha]", " ", "\[Kappa]\[Rho]", " ", 
     RowBox[{"(", 
      RowBox[{
       RowBox[{"\[Delta]2", " ", "\[Psi]1"}], "+", 
       RowBox[{"\[Eta]", " ", "\[Xi]2", " ", "\[Psi]1"}], "+", 
       RowBox[{"\[Delta]1", " ", "\[Psi]2"}], "+", 
       RowBox[{
        RowBox[{"(", 
         RowBox[{"1", "-", "\[Eta]"}], ")"}], " ", "\[Xi]1", " ", 
        "\[Psi]2"}]}], ")"}]}]}], ",", 
   RowBox[{"p6", "\[Equal]", 
    RowBox[{"\[Alpha]", " ", "\[Eta]"}]}], ",", 
   RowBox[{"p7", "\[Equal]", 
    RowBox[{
     FractionBox["\[Delta]2", "\[Eta]"], "+", "\[Xi]2"}]}]}], "}"}]], "Output",
 CellChangeTimes->{3.7183806345515084`*^9, 
  3.718380875840635*^9},ExpressionUUID->"fab3cdc6-cfbc-46d0-84aa-\
f67f63c362b8"]
}, Open  ]],

Cell[CellGroupData[{

Cell[BoxData[
 RowBox[{"Z", "=", 
  RowBox[{
   RowBox[{"Simplify", "[", 
    RowBox[{"Solve", "[", 
     RowBox[{"Combos", ",", 
      RowBox[{"{", 
       RowBox[{
       "\[Gamma]", ",", " ", "\[Kappa]\[Rho]", ",", "\[Alpha]", ",", 
        "\[Delta]1", ",", " ", "\[Delta]2", ",", " ", "\[Eta]", ",", " ", 
        "\[Xi]1", ",", " ", "\[Xi]2", " ", ",", " ", "\[Psi]1", ",", " ", 
        "\[Psi]2"}], "}"}]}], "]"}], "]"}], "[", 
   RowBox[{"[", "1", "]"}], "]"}]}]], "Input",ExpressionUUID->"f5b4063b-4035-\
415a-8f19-cf95620d26ac"],

Cell[BoxData[
 TemplateBox[{
  "Solve","svars",
   "\"Equations may not give solutions for all \\\"solve\\\" variables.\"",2,
   335,33,30820251058760712903,"Local"},
  "MessageTemplate"]], "Message", "MSG",
 CellChangeTimes->{3.7183804114852037`*^9, 3.7183806382958827`*^9, 
  3.7183808783658876`*^9},ExpressionUUID->"44ac8cbf-89d6-4a9e-93a5-\
3e0e531d41ae"],

Cell[BoxData[
 RowBox[{"{", 
  RowBox[{
   RowBox[{"\[Gamma]", "\[Rule]", "p1"}], ",", 
   RowBox[{"\[Delta]1", "\[Rule]", 
    FractionBox[
     RowBox[{
      SuperscriptBox["p5", "2"], "+", 
      RowBox[{
       SuperscriptBox["p4", "2"], " ", 
       SuperscriptBox["p7", "2"]}], "-", 
      RowBox[{"p4", " ", 
       RowBox[{"(", 
        RowBox[{"p2", "-", 
         RowBox[{"2", " ", "p7"}]}], ")"}], " ", "p7", " ", 
       RowBox[{"(", 
        RowBox[{"p6", "-", "\[Alpha]"}], ")"}], " ", "\[Kappa]\[Rho]", " ", 
       "\[Psi]2"}], "+", 
      RowBox[{
       RowBox[{"(", 
        RowBox[{"p3", "+", 
         RowBox[{"p7", " ", 
          RowBox[{"(", 
           RowBox[{
            RowBox[{"-", "p2"}], "+", "p7"}], ")"}]}]}], ")"}], " ", 
       SuperscriptBox[
        RowBox[{"(", 
         RowBox[{"p6", "-", "\[Alpha]"}], ")"}], "2"], " ", 
       SuperscriptBox["\[Kappa]\[Rho]", "2"], " ", 
       SuperscriptBox["\[Psi]2", "2"]}], "+", 
      RowBox[{"p5", " ", 
       RowBox[{"(", 
        RowBox[{
         RowBox[{
          RowBox[{"-", "2"}], " ", "p4", " ", "p7"}], "+", 
         RowBox[{
          RowBox[{"(", 
           RowBox[{"p2", "-", 
            RowBox[{"2", " ", "p7"}]}], ")"}], " ", 
          RowBox[{"(", 
           RowBox[{"p6", "-", "\[Alpha]"}], ")"}], " ", "\[Kappa]\[Rho]", " ",
           "\[Psi]2"}]}], ")"}]}]}], 
     RowBox[{"p6", " ", 
      RowBox[{"(", 
       RowBox[{"p5", "-", 
        RowBox[{"p4", " ", "p7"}]}], ")"}], " ", "\[Kappa]\[Rho]", " ", 
      "\[Psi]2"}]]}], ",", 
   RowBox[{"\[Delta]2", "\[Rule]", 
    RowBox[{"-", 
     FractionBox[
      RowBox[{"p6", " ", 
       RowBox[{"(", 
        RowBox[{"p3", "+", 
         RowBox[{"p7", " ", 
          RowBox[{"(", 
           RowBox[{
            RowBox[{"-", "p2"}], "+", "p7"}], ")"}]}]}], ")"}], " ", 
       "\[Kappa]\[Rho]", " ", "\[Psi]2"}], 
      RowBox[{"p5", "-", 
       RowBox[{"p4", " ", "p7"}]}]]}]}], ",", 
   RowBox[{"\[Eta]", "\[Rule]", 
    FractionBox["p6", "\[Alpha]"]}], ",", 
   RowBox[{"\[Xi]1", "\[Rule]", 
    RowBox[{"-", 
     FractionBox[
      RowBox[{
       SuperscriptBox["p5", "2"], "+", 
       RowBox[{
        SuperscriptBox["p4", "2"], " ", 
        SuperscriptBox["p7", "2"]}], "+", 
       RowBox[{"p4", " ", "p7", " ", 
        RowBox[{"(", 
         RowBox[{
          RowBox[{"p6", " ", "p7"}], "+", 
          RowBox[{
           RowBox[{"(", 
            RowBox[{"p2", "-", 
             RowBox[{"2", " ", "p7"}]}], ")"}], " ", "\[Alpha]"}]}], ")"}], 
        " ", "\[Kappa]\[Rho]", " ", "\[Psi]2"}], "-", 
       RowBox[{
        RowBox[{"(", 
         RowBox[{"p3", "+", 
          RowBox[{"p7", " ", 
           RowBox[{"(", 
            RowBox[{
             RowBox[{"-", "p2"}], "+", "p7"}], ")"}]}]}], ")"}], " ", 
        RowBox[{"(", 
         RowBox[{"p6", "-", "\[Alpha]"}], ")"}], " ", "\[Alpha]", " ", 
        SuperscriptBox["\[Kappa]\[Rho]", "2"], " ", 
        SuperscriptBox["\[Psi]2", "2"]}], "-", 
       RowBox[{"p5", " ", 
        RowBox[{"(", 
         RowBox[{
          RowBox[{"2", " ", "p4", " ", "p7"}], "+", 
          RowBox[{
           RowBox[{"(", 
            RowBox[{
             RowBox[{"p6", " ", "p7"}], "+", 
             RowBox[{"p2", " ", "\[Alpha]"}], "-", 
             RowBox[{"2", " ", "p7", " ", "\[Alpha]"}]}], ")"}], " ", 
           "\[Kappa]\[Rho]", " ", "\[Psi]2"}]}], ")"}]}]}], 
      RowBox[{"p6", " ", 
       RowBox[{"(", 
        RowBox[{"p5", "-", 
         RowBox[{"p4", " ", "p7"}]}], ")"}], " ", "\[Kappa]\[Rho]", " ", 
       "\[Psi]2"}]]}]}], ",", 
   RowBox[{"\[Xi]2", "\[Rule]", 
    FractionBox[
     RowBox[{
      RowBox[{"p5", " ", "p7"}], "-", 
      RowBox[{"p4", " ", 
       SuperscriptBox["p7", "2"]}], "+", 
      RowBox[{
       RowBox[{"(", 
        RowBox[{"p3", "-", 
         RowBox[{"p2", " ", "p7"}], "+", 
         SuperscriptBox["p7", "2"]}], ")"}], " ", "\[Alpha]", " ", 
       "\[Kappa]\[Rho]", " ", "\[Psi]2"}]}], 
     RowBox[{"p5", "-", 
      RowBox[{"p4", " ", "p7"}]}]]}], ",", 
   RowBox[{"\[Psi]1", "\[Rule]", 
    FractionBox[
     RowBox[{"p4", "+", 
      RowBox[{
       RowBox[{"(", 
        RowBox[{"p6", "-", "\[Alpha]"}], ")"}], " ", "\[Kappa]\[Rho]", " ", 
       "\[Psi]2"}]}], 
     RowBox[{"p6", " ", "\[Kappa]\[Rho]"}]]}]}], "}"}]], "Output",
 CellChangeTimes->{3.718380400004056*^9, 3.7183804300600615`*^9, 
  3.7183806469407473`*^9, 
  3.7183808784909*^9},ExpressionUUID->"cb6aba0c-5221-4e35-8db6-71e92ae516f0"]
}, Open  ]],

Cell[CellGroupData[{

Cell[BoxData[{
 RowBox[{
  RowBox[{"Seq5", "[", "t", "]"}], "=", 
  RowBox[{
   RowBox[{"Factor", "[", 
    RowBox[{"Simplify", "[", 
     RowBox[{
      RowBox[{"Seq4", "[", "t", "]"}], "/.", "Z"}], "]"}], "]"}], "/", 
   RowBox[{"(", 
    RowBox[{
     FractionBox["1", 
      SuperscriptBox[
       RowBox[{"(", 
        RowBox[{"p5", "-", 
         RowBox[{"p4", " ", "p7"}]}], ")"}], "2"]], "\[Kappa]\[Rho]", " ", 
     SuperscriptBox["\[Psi]2", "2"]}], " ", ")"}]}]}], "\[IndentingNewLine]", 
 RowBox[{
  RowBox[{"W2eq3", "[", "t", "]"}], "=", 
  RowBox[{"Simplify", "[", 
   RowBox[{
    RowBox[{"W2eq2", "[", "t", "]"}], "/.", "Z"}], "]"}], " "}]}], "Input",
 CellChangeTimes->{{3.71838044094715*^9, 3.718380444858541*^9}, {
   3.7183805008851433`*^9, 3.7183805065867133`*^9}, {3.7183808931793685`*^9, 
   3.7183809028843393`*^9}, 
   3.71838097490354*^9},ExpressionUUID->"21c2f3b9-0a4d-49ea-a8e0-\
9aa3133ba1f6"],

Cell[BoxData[
 RowBox[{
  RowBox[{"p1", " ", "p3", " ", "p5", " ", 
   SuperscriptBox["p6", "2"], " ", "p7", " ", 
   SuperscriptBox[
    RowBox[{"J", "[", "t", "]"}], "2"]}], "-", 
  RowBox[{"p1", " ", "p3", " ", "p4", " ", 
   SuperscriptBox["p6", "2"], " ", 
   SuperscriptBox["p7", "2"], " ", 
   SuperscriptBox[
    RowBox[{"J", "[", "t", "]"}], "2"]}], "-", 
  RowBox[{"p1", " ", "p2", " ", "p5", " ", 
   SuperscriptBox["p6", "2"], " ", 
   SuperscriptBox["p7", "2"], " ", 
   SuperscriptBox[
    RowBox[{"J", "[", "t", "]"}], "2"]}], "+", 
  RowBox[{"p1", " ", "p2", " ", "p4", " ", 
   SuperscriptBox["p6", "2"], " ", 
   SuperscriptBox["p7", "3"], " ", 
   SuperscriptBox[
    RowBox[{"J", "[", "t", "]"}], "2"]}], "+", 
  RowBox[{"p1", " ", "p5", " ", 
   SuperscriptBox["p6", "2"], " ", 
   SuperscriptBox["p7", "3"], " ", 
   SuperscriptBox[
    RowBox[{"J", "[", "t", "]"}], "2"]}], "-", 
  RowBox[{"p1", " ", "p4", " ", 
   SuperscriptBox["p6", "2"], " ", 
   SuperscriptBox["p7", "4"], " ", 
   SuperscriptBox[
    RowBox[{"J", "[", "t", "]"}], "2"]}], "+", 
  RowBox[{"p1", " ", 
   SuperscriptBox["p5", "2"], " ", 
   SuperscriptBox["p6", "2"], " ", 
   SuperscriptBox[
    RowBox[{"J", "[", "t", "]"}], "3"]}], "-", 
  RowBox[{"2", " ", "p1", " ", "p4", " ", "p5", " ", 
   SuperscriptBox["p6", "2"], " ", "p7", " ", 
   SuperscriptBox[
    RowBox[{"J", "[", "t", "]"}], "3"]}], "+", 
  RowBox[{"p1", " ", 
   SuperscriptBox["p4", "2"], " ", 
   SuperscriptBox["p6", "2"], " ", 
   SuperscriptBox["p7", "2"], " ", 
   SuperscriptBox[
    RowBox[{"J", "[", "t", "]"}], "3"]}], "-", 
  RowBox[{"p1", " ", 
   SuperscriptBox["p3", "2"], " ", "p5", " ", "p6", " ", 
   RowBox[{"J", "[", "t", "]"}], " ", 
   RowBox[{"W1", "[", "t", "]"}]}], "+", 
  RowBox[{"p1", " ", 
   SuperscriptBox["p3", "2"], " ", "p4", " ", "p6", " ", "p7", " ", 
   RowBox[{"J", "[", "t", "]"}], " ", 
   RowBox[{"W1", "[", "t", "]"}]}], "+", 
  RowBox[{"p1", " ", "p2", " ", "p3", " ", "p5", " ", "p6", " ", "p7", " ", 
   RowBox[{"J", "[", "t", "]"}], " ", 
   RowBox[{"W1", "[", "t", "]"}]}], "-", 
  RowBox[{"p1", " ", "p2", " ", "p3", " ", "p4", " ", "p6", " ", 
   SuperscriptBox["p7", "2"], " ", 
   RowBox[{"J", "[", "t", "]"}], " ", 
   RowBox[{"W1", "[", "t", "]"}]}], "-", 
  RowBox[{"p1", " ", "p3", " ", "p5", " ", "p6", " ", 
   SuperscriptBox["p7", "2"], " ", 
   RowBox[{"J", "[", "t", "]"}], " ", 
   RowBox[{"W1", "[", "t", "]"}]}], "+", 
  RowBox[{"p1", " ", "p3", " ", "p4", " ", "p6", " ", 
   SuperscriptBox["p7", "3"], " ", 
   RowBox[{"J", "[", "t", "]"}], " ", 
   RowBox[{"W1", "[", "t", "]"}]}], "+", 
  RowBox[{"2", " ", "p1", " ", "p3", " ", "p4", " ", "p5", " ", "p6", " ", 
   SuperscriptBox[
    RowBox[{"J", "[", "t", "]"}], "2"], " ", 
   RowBox[{"W1", "[", "t", "]"}]}], "-", 
  RowBox[{"2", " ", "p1", " ", "p2", " ", 
   SuperscriptBox["p5", "2"], " ", "p6", " ", 
   SuperscriptBox[
    RowBox[{"J", "[", "t", "]"}], "2"], " ", 
   RowBox[{"W1", "[", "t", "]"}]}], "-", 
  RowBox[{"2", " ", "p1", " ", "p3", " ", 
   SuperscriptBox["p4", "2"], " ", "p6", " ", "p7", " ", 
   SuperscriptBox[
    RowBox[{"J", "[", "t", "]"}], "2"], " ", 
   RowBox[{"W1", "[", "t", "]"}]}], "+", 
  RowBox[{
  "2", " ", "p1", " ", "p2", " ", "p4", " ", "p5", " ", "p6", " ", "p7", " ", 
   SuperscriptBox[
    RowBox[{"J", "[", "t", "]"}], "2"], " ", 
   RowBox[{"W1", "[", "t", "]"}]}], "+", 
  RowBox[{"2", " ", "p1", " ", 
   SuperscriptBox["p5", "2"], " ", "p6", " ", "p7", " ", 
   SuperscriptBox[
    RowBox[{"J", "[", "t", "]"}], "2"], " ", 
   RowBox[{"W1", "[", "t", "]"}]}], "-", 
  RowBox[{"2", " ", "p1", " ", "p4", " ", "p5", " ", "p6", " ", 
   SuperscriptBox["p7", "2"], " ", 
   SuperscriptBox[
    RowBox[{"J", "[", "t", "]"}], "2"], " ", 
   RowBox[{"W1", "[", "t", "]"}]}], "+", 
  RowBox[{"p1", " ", 
   SuperscriptBox["p3", "2"], " ", 
   SuperscriptBox["p4", "2"], " ", 
   RowBox[{"J", "[", "t", "]"}], " ", 
   SuperscriptBox[
    RowBox[{"W1", "[", "t", "]"}], "2"]}], "-", 
  RowBox[{"2", " ", "p1", " ", "p2", " ", "p3", " ", "p4", " ", "p5", " ", 
   RowBox[{"J", "[", "t", "]"}], " ", 
   SuperscriptBox[
    RowBox[{"W1", "[", "t", "]"}], "2"]}], "+", 
  RowBox[{"p1", " ", 
   SuperscriptBox["p2", "2"], " ", 
   SuperscriptBox["p5", "2"], " ", 
   RowBox[{"J", "[", "t", "]"}], " ", 
   SuperscriptBox[
    RowBox[{"W1", "[", "t", "]"}], "2"]}], "+", 
  RowBox[{"2", " ", "p1", " ", "p3", " ", "p4", " ", "p5", " ", "p7", " ", 
   RowBox[{"J", "[", "t", "]"}], " ", 
   SuperscriptBox[
    RowBox[{"W1", "[", "t", "]"}], "2"]}], "-", 
  RowBox[{"2", " ", "p1", " ", "p2", " ", 
   SuperscriptBox["p5", "2"], " ", "p7", " ", 
   RowBox[{"J", "[", "t", "]"}], " ", 
   SuperscriptBox[
    RowBox[{"W1", "[", "t", "]"}], "2"]}], "+", 
  RowBox[{"p1", " ", 
   SuperscriptBox["p5", "2"], " ", 
   SuperscriptBox["p7", "2"], " ", 
   RowBox[{"J", "[", "t", "]"}], " ", 
   SuperscriptBox[
    RowBox[{"W1", "[", "t", "]"}], "2"]}], "+", 
  RowBox[{"p1", " ", "p3", " ", "p5", " ", 
   SuperscriptBox["p6", "2"], " ", 
   RowBox[{"J", "[", "t", "]"}], " ", 
   RowBox[{
    SuperscriptBox["J", "\[Prime]",
     MultilineFunction->None], "[", "t", "]"}]}], "-", 
  RowBox[{"p1", " ", "p3", " ", "p4", " ", 
   SuperscriptBox["p6", "2"], " ", "p7", " ", 
   RowBox[{"J", "[", "t", "]"}], " ", 
   RowBox[{
    SuperscriptBox["J", "\[Prime]",
     MultilineFunction->None], "[", "t", "]"}]}], "-", 
  RowBox[{"p1", " ", "p2", " ", "p5", " ", 
   SuperscriptBox["p6", "2"], " ", "p7", " ", 
   RowBox[{"J", "[", "t", "]"}], " ", 
   RowBox[{
    SuperscriptBox["J", "\[Prime]",
     MultilineFunction->None], "[", "t", "]"}]}], "+", 
  RowBox[{"p3", " ", "p5", " ", 
   SuperscriptBox["p6", "2"], " ", "p7", " ", 
   RowBox[{"J", "[", "t", "]"}], " ", 
   RowBox[{
    SuperscriptBox["J", "\[Prime]",
     MultilineFunction->None], "[", "t", "]"}]}], "+", 
  RowBox[{"p1", " ", "p2", " ", "p4", " ", 
   SuperscriptBox["p6", "2"], " ", 
   SuperscriptBox["p7", "2"], " ", 
   RowBox[{"J", "[", "t", "]"}], " ", 
   RowBox[{
    SuperscriptBox["J", "\[Prime]",
     MultilineFunction->None], "[", "t", "]"}]}], "-", 
  RowBox[{"p3", " ", "p4", " ", 
   SuperscriptBox["p6", "2"], " ", 
   SuperscriptBox["p7", "2"], " ", 
   RowBox[{"J", "[", "t", "]"}], " ", 
   RowBox[{
    SuperscriptBox["J", "\[Prime]",
     MultilineFunction->None], "[", "t", "]"}]}], "+", 
  RowBox[{"p1", " ", "p5", " ", 
   SuperscriptBox["p6", "2"], " ", 
   SuperscriptBox["p7", "2"], " ", 
   RowBox[{"J", "[", "t", "]"}], " ", 
   RowBox[{
    SuperscriptBox["J", "\[Prime]",
     MultilineFunction->None], "[", "t", "]"}]}], "-", 
  RowBox[{"p2", " ", "p5", " ", 
   SuperscriptBox["p6", "2"], " ", 
   SuperscriptBox["p7", "2"], " ", 
   RowBox[{"J", "[", "t", "]"}], " ", 
   RowBox[{
    SuperscriptBox["J", "\[Prime]",
     MultilineFunction->None], "[", "t", "]"}]}], "-", 
  RowBox[{"p1", " ", "p4", " ", 
   SuperscriptBox["p6", "2"], " ", 
   SuperscriptBox["p7", "3"], " ", 
   RowBox[{"J", "[", "t", "]"}], " ", 
   RowBox[{
    SuperscriptBox["J", "\[Prime]",
     MultilineFunction->None], "[", "t", "]"}]}], "+", 
  RowBox[{"p2", " ", "p4", " ", 
   SuperscriptBox["p6", "2"], " ", 
   SuperscriptBox["p7", "3"], " ", 
   RowBox[{"J", "[", "t", "]"}], " ", 
   RowBox[{
    SuperscriptBox["J", "\[Prime]",
     MultilineFunction->None], "[", "t", "]"}]}], "+", 
  RowBox[{"p5", " ", 
   SuperscriptBox["p6", "2"], " ", 
   SuperscriptBox["p7", "3"], " ", 
   RowBox[{"J", "[", "t", "]"}], " ", 
   RowBox[{
    SuperscriptBox["J", "\[Prime]",
     MultilineFunction->None], "[", "t", "]"}]}], "-", 
  RowBox[{"p4", " ", 
   SuperscriptBox["p6", "2"], " ", 
   SuperscriptBox["p7", "4"], " ", 
   RowBox[{"J", "[", "t", "]"}], " ", 
   RowBox[{
    SuperscriptBox["J", "\[Prime]",
     MultilineFunction->None], "[", "t", "]"}]}], "+", 
  RowBox[{
   SuperscriptBox["p5", "2"], " ", 
   SuperscriptBox["p6", "2"], " ", 
   SuperscriptBox[
    RowBox[{"J", "[", "t", "]"}], "2"], " ", 
   RowBox[{
    SuperscriptBox["J", "\[Prime]",
     MultilineFunction->None], "[", "t", "]"}]}], "-", 
  RowBox[{"2", " ", "p4", " ", "p5", " ", 
   SuperscriptBox["p6", "2"], " ", "p7", " ", 
   SuperscriptBox[
    RowBox[{"J", "[", "t", "]"}], "2"], " ", 
   RowBox[{
    SuperscriptBox["J", "\[Prime]",
     MultilineFunction->None], "[", "t", "]"}]}], "+", 
  RowBox[{
   SuperscriptBox["p4", "2"], " ", 
   SuperscriptBox["p6", "2"], " ", 
   SuperscriptBox["p7", "2"], " ", 
   SuperscriptBox[
    RowBox[{"J", "[", "t", "]"}], "2"], " ", 
   RowBox[{
    SuperscriptBox["J", "\[Prime]",
     MultilineFunction->None], "[", "t", "]"}]}], "+", 
  RowBox[{"p1", " ", 
   SuperscriptBox["p3", "2"], " ", "p4", " ", "p6", " ", 
   RowBox[{"W1", "[", "t", "]"}], " ", 
   RowBox[{
    SuperscriptBox["J", "\[Prime]",
     MultilineFunction->None], "[", "t", "]"}]}], "-", 
  RowBox[{"p1", " ", "p2", " ", "p3", " ", "p5", " ", "p6", " ", 
   RowBox[{"W1", "[", "t", "]"}], " ", 
   RowBox[{
    SuperscriptBox["J", "\[Prime]",
     MultilineFunction->None], "[", "t", "]"}]}], "-", 
  RowBox[{
   SuperscriptBox["p3", "2"], " ", "p5", " ", "p6", " ", 
   RowBox[{"W1", "[", "t", "]"}], " ", 
   RowBox[{
    SuperscriptBox["J", "\[Prime]",
     MultilineFunction->None], "[", "t", "]"}]}], "-", 
  RowBox[{"p1", " ", "p2", " ", "p3", " ", "p4", " ", "p6", " ", "p7", " ", 
   RowBox[{"W1", "[", "t", "]"}], " ", 
   RowBox[{
    SuperscriptBox["J", "\[Prime]",
     MultilineFunction->None], "[", "t", "]"}]}], "+", 
  RowBox[{
   SuperscriptBox["p3", "2"], " ", "p4", " ", "p6", " ", "p7", " ", 
   RowBox[{"W1", "[", "t", "]"}], " ", 
   RowBox[{
    SuperscriptBox["J", "\[Prime]",
     MultilineFunction->None], "[", "t", "]"}]}], "+", 
  RowBox[{"p1", " ", 
   SuperscriptBox["p2", "2"], " ", "p5", " ", "p6", " ", "p7", " ", 
   RowBox[{"W1", "[", "t", "]"}], " ", 
   RowBox[{
    SuperscriptBox["J", "\[Prime]",
     MultilineFunction->None], "[", "t", "]"}]}], "+", 
  RowBox[{"p1", " ", "p3", " ", "p5", " ", "p6", " ", "p7", " ", 
   RowBox[{"W1", "[", "t", "]"}], " ", 
   RowBox[{
    SuperscriptBox["J", "\[Prime]",
     MultilineFunction->None], "[", "t", "]"}]}], "+", 
  RowBox[{"p2", " ", "p3", " ", "p5", " ", "p6", " ", "p7", " ", 
   RowBox[{"W1", "[", "t", "]"}], " ", 
   RowBox[{
    SuperscriptBox["J", "\[Prime]",
     MultilineFunction->None], "[", "t", "]"}]}], "+", 
  RowBox[{"p1", " ", "p3", " ", "p4", " ", "p6", " ", 
   SuperscriptBox["p7", "2"], " ", 
   RowBox[{"W1", "[", "t", "]"}], " ", 
   RowBox[{
    SuperscriptBox["J", "\[Prime]",
     MultilineFunction->None], "[", "t", "]"}]}], "-", 
  RowBox[{"p2", " ", "p3", " ", "p4", " ", "p6", " ", 
   SuperscriptBox["p7", "2"], " ", 
   RowBox[{"W1", "[", "t", "]"}], " ", 
   RowBox[{
    SuperscriptBox["J", "\[Prime]",
     MultilineFunction->None], "[", "t", "]"}]}], "-", 
  RowBox[{"2", " ", "p1", " ", "p2", " ", "p5", " ", "p6", " ", 
   SuperscriptBox["p7", "2"], " ", 
   RowBox[{"W1", "[", "t", "]"}], " ", 
   RowBox[{
    SuperscriptBox["J", "\[Prime]",
     MultilineFunction->None], "[", "t", "]"}]}], "-", 
  RowBox[{"p3", " ", "p5", " ", "p6", " ", 
   SuperscriptBox["p7", "2"], " ", 
   RowBox[{"W1", "[", "t", "]"}], " ", 
   RowBox[{
    SuperscriptBox["J", "\[Prime]",
     MultilineFunction->None], "[", "t", "]"}]}], "+", 
  RowBox[{"p3", " ", "p4", " ", "p6", " ", 
   SuperscriptBox["p7", "3"], " ", 
   RowBox[{"W1", "[", "t", "]"}], " ", 
   RowBox[{
    SuperscriptBox["J", "\[Prime]",
     MultilineFunction->None], "[", "t", "]"}]}], "+", 
  RowBox[{"p1", " ", "p5", " ", "p6", " ", 
   SuperscriptBox["p7", "3"], " ", 
   RowBox[{"W1", "[", "t", "]"}], " ", 
   RowBox[{
    SuperscriptBox["J", "\[Prime]",
     MultilineFunction->None], "[", "t", "]"}]}], "+", 
  RowBox[{"2", " ", "p3", " ", "p4", " ", "p5", " ", "p6", " ", 
   RowBox[{"J", "[", "t", "]"}], " ", 
   RowBox[{"W1", "[", "t", "]"}], " ", 
   RowBox[{
    SuperscriptBox["J", "\[Prime]",
     MultilineFunction->None], "[", "t", "]"}]}], "-", 
  RowBox[{"2", " ", "p2", " ", 
   SuperscriptBox["p5", "2"], " ", "p6", " ", 
   RowBox[{"J", "[", "t", "]"}], " ", 
   RowBox[{"W1", "[", "t", "]"}], " ", 
   RowBox[{
    SuperscriptBox["J", "\[Prime]",
     MultilineFunction->None], "[", "t", "]"}]}], "-", 
  RowBox[{"2", " ", "p3", " ", 
   SuperscriptBox["p4", "2"], " ", "p6", " ", "p7", " ", 
   RowBox[{"J", "[", "t", "]"}], " ", 
   RowBox[{"W1", "[", "t", "]"}], " ", 
   RowBox[{
    SuperscriptBox["J", "\[Prime]",
     MultilineFunction->None], "[", "t", "]"}]}], "+", 
  RowBox[{"2", " ", "p2", " ", "p4", " ", "p5", " ", "p6", " ", "p7", " ", 
   RowBox[{"J", "[", "t", "]"}], " ", 
   RowBox[{"W1", "[", "t", "]"}], " ", 
   RowBox[{
    SuperscriptBox["J", "\[Prime]",
     MultilineFunction->None], "[", "t", "]"}]}], "+", 
  RowBox[{"2", " ", 
   SuperscriptBox["p5", "2"], " ", "p6", " ", "p7", " ", 
   RowBox[{"J", "[", "t", "]"}], " ", 
   RowBox[{"W1", "[", "t", "]"}], " ", 
   RowBox[{
    SuperscriptBox["J", "\[Prime]",
     MultilineFunction->None], "[", "t", "]"}]}], "-", 
  RowBox[{"2", " ", "p4", " ", "p5", " ", "p6", " ", 
   SuperscriptBox["p7", "2"], " ", 
   RowBox[{"J", "[", "t", "]"}], " ", 
   RowBox[{"W1", "[", "t", "]"}], " ", 
   RowBox[{
    SuperscriptBox["J", "\[Prime]",
     MultilineFunction->None], "[", "t", "]"}]}], "+", 
  RowBox[{
   SuperscriptBox["p3", "2"], " ", 
   SuperscriptBox["p4", "2"], " ", 
   SuperscriptBox[
    RowBox[{"W1", "[", "t", "]"}], "2"], " ", 
   RowBox[{
    SuperscriptBox["J", "\[Prime]",
     MultilineFunction->None], "[", "t", "]"}]}], "-", 
  RowBox[{"2", " ", "p2", " ", "p3", " ", "p4", " ", "p5", " ", 
   SuperscriptBox[
    RowBox[{"W1", "[", "t", "]"}], "2"], " ", 
   RowBox[{
    SuperscriptBox["J", "\[Prime]",
     MultilineFunction->None], "[", "t", "]"}]}], "+", 
  RowBox[{
   SuperscriptBox["p2", "2"], " ", 
   SuperscriptBox["p5", "2"], " ", 
   SuperscriptBox[
    RowBox[{"W1", "[", "t", "]"}], "2"], " ", 
   RowBox[{
    SuperscriptBox["J", "\[Prime]",
     MultilineFunction->None], "[", "t", "]"}]}], "+", 
  RowBox[{"2", " ", "p3", " ", "p4", " ", "p5", " ", "p7", " ", 
   SuperscriptBox[
    RowBox[{"W1", "[", "t", "]"}], "2"], " ", 
   RowBox[{
    SuperscriptBox["J", "\[Prime]",
     MultilineFunction->None], "[", "t", "]"}]}], "-", 
  RowBox[{"2", " ", "p2", " ", 
   SuperscriptBox["p5", "2"], " ", "p7", " ", 
   SuperscriptBox[
    RowBox[{"W1", "[", "t", "]"}], "2"], " ", 
   RowBox[{
    SuperscriptBox["J", "\[Prime]",
     MultilineFunction->None], "[", "t", "]"}]}], "+", 
  RowBox[{
   SuperscriptBox["p5", "2"], " ", 
   SuperscriptBox["p7", "2"], " ", 
   SuperscriptBox[
    RowBox[{"W1", "[", "t", "]"}], "2"], " ", 
   RowBox[{
    SuperscriptBox["J", "\[Prime]",
     MultilineFunction->None], "[", "t", "]"}]}], "-", 
  RowBox[{"p1", " ", 
   SuperscriptBox["p3", "2"], " ", "p4", " ", "p6", " ", 
   RowBox[{"J", "[", "t", "]"}], " ", 
   RowBox[{
    SuperscriptBox["W1", "\[Prime]",
     MultilineFunction->None], "[", "t", "]"}]}], "+", 
  RowBox[{
  "2", " ", "p1", " ", "p2", " ", "p3", " ", "p4", " ", "p6", " ", "p7", " ", 
   RowBox[{"J", "[", "t", "]"}], " ", 
   RowBox[{
    SuperscriptBox["W1", "\[Prime]",
     MultilineFunction->None], "[", "t", "]"}]}], "-", 
  RowBox[{"p1", " ", "p3", " ", "p5", " ", "p6", " ", "p7", " ", 
   RowBox[{"J", "[", "t", "]"}], " ", 
   RowBox[{
    SuperscriptBox["W1", "\[Prime]",
     MultilineFunction->None], "[", "t", "]"}]}], "-", 
  RowBox[{"p1", " ", 
   SuperscriptBox["p2", "2"], " ", "p4", " ", "p6", " ", 
   SuperscriptBox["p7", "2"], " ", 
   RowBox[{"J", "[", "t", "]"}], " ", 
   RowBox[{
    SuperscriptBox["W1", "\[Prime]",
     MultilineFunction->None], "[", "t", "]"}]}], "-", 
  RowBox[{"p1", " ", "p3", " ", "p4", " ", "p6", " ", 
   SuperscriptBox["p7", "2"], " ", 
   RowBox[{"J", "[", "t", "]"}], " ", 
   RowBox[{
    SuperscriptBox["W1", "\[Prime]",
     MultilineFunction->None], "[", "t", "]"}]}], "+", 
  RowBox[{"p1", " ", "p2", " ", "p5", " ", "p6", " ", 
   SuperscriptBox["p7", "2"], " ", 
   RowBox[{"J", "[", "t", "]"}], " ", 
   RowBox[{
    SuperscriptBox["W1", "\[Prime]",
     MultilineFunction->None], "[", "t", "]"}]}], "+", 
  RowBox[{"p1", " ", "p2", " ", "p4", " ", "p6", " ", 
   SuperscriptBox["p7", "3"], " ", 
   RowBox[{"J", "[", "t", "]"}], " ", 
   RowBox[{
    SuperscriptBox["W1", "\[Prime]",
     MultilineFunction->None], "[", "t", "]"}]}], "-", 
  RowBox[{"p1", " ", "p5", " ", "p6", " ", 
   SuperscriptBox["p7", "3"], " ", 
   RowBox[{"J", "[", "t", "]"}], " ", 
   RowBox[{
    SuperscriptBox["W1", "\[Prime]",
     MultilineFunction->None], "[", "t", "]"}]}], "-", 
  RowBox[{"2", " ", "p1", " ", 
   SuperscriptBox["p5", "2"], " ", "p6", " ", 
   SuperscriptBox[
    RowBox[{"J", "[", "t", "]"}], "2"], " ", 
   RowBox[{
    SuperscriptBox["W1", "\[Prime]",
     MultilineFunction->None], "[", "t", "]"}]}], "+", 
  RowBox[{"4", " ", "p1", " ", "p4", " ", "p5", " ", "p6", " ", "p7", " ", 
   SuperscriptBox[
    RowBox[{"J", "[", "t", "]"}], "2"], " ", 
   RowBox[{
    SuperscriptBox["W1", "\[Prime]",
     MultilineFunction->None], "[", "t", "]"}]}], "-", 
  RowBox[{"2", " ", "p1", " ", 
   SuperscriptBox["p4", "2"], " ", "p6", " ", 
   SuperscriptBox["p7", "2"], " ", 
   SuperscriptBox[
    RowBox[{"J", "[", "t", "]"}], "2"], " ", 
   RowBox[{
    SuperscriptBox["W1", "\[Prime]",
     MultilineFunction->None], "[", "t", "]"}]}], "-", 
  RowBox[{"2", " ", "p1", " ", "p3", " ", "p4", " ", "p5", " ", 
   RowBox[{"J", "[", "t", "]"}], " ", 
   RowBox[{"W1", "[", "t", "]"}], " ", 
   RowBox[{
    SuperscriptBox["W1", "\[Prime]",
     MultilineFunction->None], "[", "t", "]"}]}], "+", 
  RowBox[{"2", " ", "p1", " ", "p2", " ", 
   SuperscriptBox["p5", "2"], " ", 
   RowBox[{"J", "[", "t", "]"}], " ", 
   RowBox[{"W1", "[", "t", "]"}], " ", 
   RowBox[{
    SuperscriptBox["W1", "\[Prime]",
     MultilineFunction->None], "[", "t", "]"}]}], "+", 
  RowBox[{"2", " ", "p1", " ", "p3", " ", 
   SuperscriptBox["p4", "2"], " ", "p7", " ", 
   RowBox[{"J", "[", "t", "]"}], " ", 
   RowBox[{"W1", "[", "t", "]"}], " ", 
   RowBox[{
    SuperscriptBox["W1", "\[Prime]",
     MultilineFunction->None], "[", "t", "]"}]}], "-", 
  RowBox[{"2", " ", "p1", " ", "p2", " ", "p4", " ", "p5", " ", "p7", " ", 
   RowBox[{"J", "[", "t", "]"}], " ", 
   RowBox[{"W1", "[", "t", "]"}], " ", 
   RowBox[{
    SuperscriptBox["W1", "\[Prime]",
     MultilineFunction->None], "[", "t", "]"}]}], "-", 
  RowBox[{"2", " ", "p1", " ", 
   SuperscriptBox["p5", "2"], " ", "p7", " ", 
   RowBox[{"J", "[", "t", "]"}], " ", 
   RowBox[{"W1", "[", "t", "]"}], " ", 
   RowBox[{
    SuperscriptBox["W1", "\[Prime]",
     MultilineFunction->None], "[", "t", "]"}]}], "+", 
  RowBox[{"2", " ", "p1", " ", "p4", " ", "p5", " ", 
   SuperscriptBox["p7", "2"], " ", 
   RowBox[{"J", "[", "t", "]"}], " ", 
   RowBox[{"W1", "[", "t", "]"}], " ", 
   RowBox[{
    SuperscriptBox["W1", "\[Prime]",
     MultilineFunction->None], "[", "t", "]"}]}], "-", 
  RowBox[{
   SuperscriptBox["p3", "2"], " ", "p4", " ", "p6", " ", 
   RowBox[{
    SuperscriptBox["J", "\[Prime]",
     MultilineFunction->None], "[", "t", "]"}], " ", 
   RowBox[{
    SuperscriptBox["W1", "\[Prime]",
     MultilineFunction->None], "[", "t", "]"}]}], "-", 
  RowBox[{"p1", " ", "p3", " ", "p5", " ", "p6", " ", 
   RowBox[{
    SuperscriptBox["J", "\[Prime]",
     MultilineFunction->None], "[", "t", "]"}], " ", 
   RowBox[{
    SuperscriptBox["W1", "\[Prime]",
     MultilineFunction->None], "[", "t", "]"}]}], "+", 
  RowBox[{"p1", " ", "p3", " ", "p4", " ", "p6", " ", "p7", " ", 
   RowBox[{
    SuperscriptBox["J", "\[Prime]",
     MultilineFunction->None], "[", "t", "]"}], " ", 
   RowBox[{
    SuperscriptBox["W1", "\[Prime]",
     MultilineFunction->None], "[", "t", "]"}]}], "+", 
  RowBox[{"2", " ", "p2", " ", "p3", " ", "p4", " ", "p6", " ", "p7", " ", 
   RowBox[{
    SuperscriptBox["J", "\[Prime]",
     MultilineFunction->None], "[", "t", "]"}], " ", 
   RowBox[{
    SuperscriptBox["W1", "\[Prime]",
     MultilineFunction->None], "[", "t", "]"}]}], "+", 
  RowBox[{"p1", " ", "p2", " ", "p5", " ", "p6", " ", "p7", " ", 
   RowBox[{
    SuperscriptBox["J", "\[Prime]",
     MultilineFunction->None], "[", "t", "]"}], " ", 
   RowBox[{
    SuperscriptBox["W1", "\[Prime]",
     MultilineFunction->None], "[", "t", "]"}]}], "-", 
  RowBox[{"p3", " ", "p5", " ", "p6", " ", "p7", " ", 
   RowBox[{
    SuperscriptBox["J", "\[Prime]",
     MultilineFunction->None], "[", "t", "]"}], " ", 
   RowBox[{
    SuperscriptBox["W1", "\[Prime]",
     MultilineFunction->None], "[", "t", "]"}]}], "-", 
  RowBox[{"p1", " ", "p2", " ", "p4", " ", "p6", " ", 
   SuperscriptBox["p7", "2"], " ", 
   RowBox[{
    SuperscriptBox["J", "\[Prime]",
     MultilineFunction->None], "[", "t", "]"}], " ", 
   RowBox[{
    SuperscriptBox["W1", "\[Prime]",
     MultilineFunction->None], "[", "t", "]"}]}], "-", 
  RowBox[{
   SuperscriptBox["p2", "2"], " ", "p4", " ", "p6", " ", 
   SuperscriptBox["p7", "2"], " ", 
   RowBox[{
    SuperscriptBox["J", "\[Prime]",
     MultilineFunction->None], "[", "t", "]"}], " ", 
   RowBox[{
    SuperscriptBox["W1", "\[Prime]",
     MultilineFunction->None], "[", "t", "]"}]}], "-", 
  RowBox[{"p3", " ", "p4", " ", "p6", " ", 
   SuperscriptBox["p7", "2"], " ", 
   RowBox[{
    SuperscriptBox["J", "\[Prime]",
     MultilineFunction->None], "[", "t", "]"}], " ", 
   RowBox[{
    SuperscriptBox["W1", "\[Prime]",
     MultilineFunction->None], "[", "t", "]"}]}], "-", 
  RowBox[{"p1", " ", "p5", " ", "p6", " ", 
   SuperscriptBox["p7", "2"], " ", 
   RowBox[{
    SuperscriptBox["J", "\[Prime]",
     MultilineFunction->None], "[", "t", "]"}], " ", 
   RowBox[{
    SuperscriptBox["W1", "\[Prime]",
     MultilineFunction->None], "[", "t", "]"}]}], "+", 
  RowBox[{"p2", " ", "p5", " ", "p6", " ", 
   SuperscriptBox["p7", "2"], " ", 
   RowBox[{
    SuperscriptBox["J", "\[Prime]",
     MultilineFunction->None], "[", "t", "]"}], " ", 
   RowBox[{
    SuperscriptBox["W1", "\[Prime]",
     MultilineFunction->None], "[", "t", "]"}]}], "+", 
  RowBox[{"p1", " ", "p4", " ", "p6", " ", 
   SuperscriptBox["p7", "3"], " ", 
   RowBox[{
    SuperscriptBox["J", "\[Prime]",
     MultilineFunction->None], "[", "t", "]"}], " ", 
   RowBox[{
    SuperscriptBox["W1", "\[Prime]",
     MultilineFunction->None], "[", "t", "]"}]}], "+", 
  RowBox[{"p2", " ", "p4", " ", "p6", " ", 
   SuperscriptBox["p7", "3"], " ", 
   RowBox[{
    SuperscriptBox["J", "\[Prime]",
     MultilineFunction->None], "[", "t", "]"}], " ", 
   RowBox[{
    SuperscriptBox["W1", "\[Prime]",
     MultilineFunction->None], "[", "t", "]"}]}], "-", 
  RowBox[{"p5", " ", "p6", " ", 
   SuperscriptBox["p7", "3"], " ", 
   RowBox[{
    SuperscriptBox["J", "\[Prime]",
     MultilineFunction->None], "[", "t", "]"}], " ", 
   RowBox[{
    SuperscriptBox["W1", "\[Prime]",
     MultilineFunction->None], "[", "t", "]"}]}], "-", 
  RowBox[{"2", " ", 
   SuperscriptBox["p5", "2"], " ", "p6", " ", 
   RowBox[{"J", "[", "t", "]"}], " ", 
   RowBox[{
    SuperscriptBox["J", "\[Prime]",
     MultilineFunction->None], "[", "t", "]"}], " ", 
   RowBox[{
    SuperscriptBox["W1", "\[Prime]",
     MultilineFunction->None], "[", "t", "]"}]}], "+", 
  RowBox[{"4", " ", "p4", " ", "p5", " ", "p6", " ", "p7", " ", 
   RowBox[{"J", "[", "t", "]"}], " ", 
   RowBox[{
    SuperscriptBox["J", "\[Prime]",
     MultilineFunction->None], "[", "t", "]"}], " ", 
   RowBox[{
    SuperscriptBox["W1", "\[Prime]",
     MultilineFunction->None], "[", "t", "]"}]}], "-", 
  RowBox[{"2", " ", 
   SuperscriptBox["p4", "2"], " ", "p6", " ", 
   SuperscriptBox["p7", "2"], " ", 
   RowBox[{"J", "[", "t", "]"}], " ", 
   RowBox[{
    SuperscriptBox["J", "\[Prime]",
     MultilineFunction->None], "[", "t", "]"}], " ", 
   RowBox[{
    SuperscriptBox["W1", "\[Prime]",
     MultilineFunction->None], "[", "t", "]"}]}], "-", 
  RowBox[{"2", " ", "p3", " ", "p4", " ", "p5", " ", 
   RowBox[{"W1", "[", "t", "]"}], " ", 
   RowBox[{
    SuperscriptBox["J", "\[Prime]",
     MultilineFunction->None], "[", "t", "]"}], " ", 
   RowBox[{
    SuperscriptBox["W1", "\[Prime]",
     MultilineFunction->None], "[", "t", "]"}]}], "+", 
  RowBox[{"2", " ", "p2", " ", 
   SuperscriptBox["p5", "2"], " ", 
   RowBox[{"W1", "[", "t", "]"}], " ", 
   RowBox[{
    SuperscriptBox["J", "\[Prime]",
     MultilineFunction->None], "[", "t", "]"}], " ", 
   RowBox[{
    SuperscriptBox["W1", "\[Prime]",
     MultilineFunction->None], "[", "t", "]"}]}], "+", 
  RowBox[{"2", " ", "p3", " ", 
   SuperscriptBox["p4", "2"], " ", "p7", " ", 
   RowBox[{"W1", "[", "t", "]"}], " ", 
   RowBox[{
    SuperscriptBox["J", "\[Prime]",
     MultilineFunction->None], "[", "t", "]"}], " ", 
   RowBox[{
    SuperscriptBox["W1", "\[Prime]",
     MultilineFunction->None], "[", "t", "]"}]}], "-", 
  RowBox[{"2", " ", "p2", " ", "p4", " ", "p5", " ", "p7", " ", 
   RowBox[{"W1", "[", "t", "]"}], " ", 
   RowBox[{
    SuperscriptBox["J", "\[Prime]",
     MultilineFunction->None], "[", "t", "]"}], " ", 
   RowBox[{
    SuperscriptBox["W1", "\[Prime]",
     MultilineFunction->None], "[", "t", "]"}]}], "-", 
  RowBox[{"2", " ", 
   SuperscriptBox["p5", "2"], " ", "p7", " ", 
   RowBox[{"W1", "[", "t", "]"}], " ", 
   RowBox[{
    SuperscriptBox["J", "\[Prime]",
     MultilineFunction->None], "[", "t", "]"}], " ", 
   RowBox[{
    SuperscriptBox["W1", "\[Prime]",
     MultilineFunction->None], "[", "t", "]"}]}], "+", 
  RowBox[{"2", " ", "p4", " ", "p5", " ", 
   SuperscriptBox["p7", "2"], " ", 
   RowBox[{"W1", "[", "t", "]"}], " ", 
   RowBox[{
    SuperscriptBox["J", "\[Prime]",
     MultilineFunction->None], "[", "t", "]"}], " ", 
   RowBox[{
    SuperscriptBox["W1", "\[Prime]",
     MultilineFunction->None], "[", "t", "]"}]}], "+", 
  RowBox[{"p1", " ", 
   SuperscriptBox["p5", "2"], " ", 
   RowBox[{"J", "[", "t", "]"}], " ", 
   SuperscriptBox[
    RowBox[{
     SuperscriptBox["W1", "\[Prime]",
      MultilineFunction->None], "[", "t", "]"}], "2"]}], "-", 
  RowBox[{"2", " ", "p1", " ", "p4", " ", "p5", " ", "p7", " ", 
   RowBox[{"J", "[", "t", "]"}], " ", 
   SuperscriptBox[
    RowBox[{
     SuperscriptBox["W1", "\[Prime]",
      MultilineFunction->None], "[", "t", "]"}], "2"]}], "+", 
  RowBox[{"p1", " ", 
   SuperscriptBox["p4", "2"], " ", 
   SuperscriptBox["p7", "2"], " ", 
   RowBox[{"J", "[", "t", "]"}], " ", 
   SuperscriptBox[
    RowBox[{
     SuperscriptBox["W1", "\[Prime]",
      MultilineFunction->None], "[", "t", "]"}], "2"]}], "+", 
  RowBox[{
   SuperscriptBox["p5", "2"], " ", 
   RowBox[{
    SuperscriptBox["J", "\[Prime]",
     MultilineFunction->None], "[", "t", "]"}], " ", 
   SuperscriptBox[
    RowBox[{
     SuperscriptBox["W1", "\[Prime]",
      MultilineFunction->None], "[", "t", "]"}], "2"]}], "-", 
  RowBox[{"2", " ", "p4", " ", "p5", " ", "p7", " ", 
   RowBox[{
    SuperscriptBox["J", "\[Prime]",
     MultilineFunction->None], "[", "t", "]"}], " ", 
   SuperscriptBox[
    RowBox[{
     SuperscriptBox["W1", "\[Prime]",
      MultilineFunction->None], "[", "t", "]"}], "2"]}], "+", 
  RowBox[{
   SuperscriptBox["p4", "2"], " ", 
   SuperscriptBox["p7", "2"], " ", 
   RowBox[{
    SuperscriptBox["J", "\[Prime]",
     MultilineFunction->None], "[", "t", "]"}], " ", 
   SuperscriptBox[
    RowBox[{
     SuperscriptBox["W1", "\[Prime]",
      MultilineFunction->None], "[", "t", "]"}], "2"]}], "+", 
  RowBox[{"p3", " ", "p5", " ", 
   SuperscriptBox["p6", "2"], " ", 
   RowBox[{"J", "[", "t", "]"}], " ", 
   RowBox[{
    SuperscriptBox["J", "\[Prime]\[Prime]",
     MultilineFunction->None], "[", "t", "]"}]}], "-", 
  RowBox[{"p3", " ", "p4", " ", 
   SuperscriptBox["p6", "2"], " ", "p7", " ", 
   RowBox[{"J", "[", "t", "]"}], " ", 
   RowBox[{
    SuperscriptBox["J", "\[Prime]\[Prime]",
     MultilineFunction->None], "[", "t", "]"}]}], "-", 
  RowBox[{"p2", " ", "p5", " ", 
   SuperscriptBox["p6", "2"], " ", "p7", " ", 
   RowBox[{"J", "[", "t", "]"}], " ", 
   RowBox[{
    SuperscriptBox["J", "\[Prime]\[Prime]",
     MultilineFunction->None], "[", "t", "]"}]}], "+", 
  RowBox[{"p2", " ", "p4", " ", 
   SuperscriptBox["p6", "2"], " ", 
   SuperscriptBox["p7", "2"], " ", 
   RowBox[{"J", "[", "t", "]"}], " ", 
   RowBox[{
    SuperscriptBox["J", "\[Prime]\[Prime]",
     MultilineFunction->None], "[", "t", "]"}]}], "+", 
  RowBox[{"p5", " ", 
   SuperscriptBox["p6", "2"], " ", 
   SuperscriptBox["p7", "2"], " ", 
   RowBox[{"J", "[", "t", "]"}], " ", 
   RowBox[{
    SuperscriptBox["J", "\[Prime]\[Prime]",
     MultilineFunction->None], "[", "t", "]"}]}], "-", 
  RowBox[{"p4", " ", 
   SuperscriptBox["p6", "2"], " ", 
   SuperscriptBox["p7", "3"], " ", 
   RowBox[{"J", "[", "t", "]"}], " ", 
   RowBox[{
    SuperscriptBox["J", "\[Prime]\[Prime]",
     MultilineFunction->None], "[", "t", "]"}]}], "+", 
  RowBox[{
   SuperscriptBox["p3", "2"], " ", "p4", " ", "p6", " ", 
   RowBox[{"W1", "[", "t", "]"}], " ", 
   RowBox[{
    SuperscriptBox["J", "\[Prime]\[Prime]",
     MultilineFunction->None], "[", "t", "]"}]}], "-", 
  RowBox[{"p2", " ", "p3", " ", "p5", " ", "p6", " ", 
   RowBox[{"W1", "[", "t", "]"}], " ", 
   RowBox[{
    SuperscriptBox["J", "\[Prime]\[Prime]",
     MultilineFunction->None], "[", "t", "]"}]}], "-", 
  RowBox[{"p2", " ", "p3", " ", "p4", " ", "p6", " ", "p7", " ", 
   RowBox[{"W1", "[", "t", "]"}], " ", 
   RowBox[{
    SuperscriptBox["J", "\[Prime]\[Prime]",
     MultilineFunction->None], "[", "t", "]"}]}], "+", 
  RowBox[{
   SuperscriptBox["p2", "2"], " ", "p5", " ", "p6", " ", "p7", " ", 
   RowBox[{"W1", "[", "t", "]"}], " ", 
   RowBox[{
    SuperscriptBox["J", "\[Prime]\[Prime]",
     MultilineFunction->None], "[", "t", "]"}]}], "+", 
  RowBox[{"p3", " ", "p5", " ", "p6", " ", "p7", " ", 
   RowBox[{"W1", "[", "t", "]"}], " ", 
   RowBox[{
    SuperscriptBox["J", "\[Prime]\[Prime]",
     MultilineFunction->None], "[", "t", "]"}]}], "+", 
  RowBox[{"p3", " ", "p4", " ", "p6", " ", 
   SuperscriptBox["p7", "2"], " ", 
   RowBox[{"W1", "[", "t", "]"}], " ", 
   RowBox[{
    SuperscriptBox["J", "\[Prime]\[Prime]",
     MultilineFunction->None], "[", "t", "]"}]}], "-", 
  RowBox[{"2", " ", "p2", " ", "p5", " ", "p6", " ", 
   SuperscriptBox["p7", "2"], " ", 
   RowBox[{"W1", "[", "t", "]"}], " ", 
   RowBox[{
    SuperscriptBox["J", "\[Prime]\[Prime]",
     MultilineFunction->None], "[", "t", "]"}]}], "+", 
  RowBox[{"p5", " ", "p6", " ", 
   SuperscriptBox["p7", "3"], " ", 
   RowBox[{"W1", "[", "t", "]"}], " ", 
   RowBox[{
    SuperscriptBox["J", "\[Prime]\[Prime]",
     MultilineFunction->None], "[", "t", "]"}]}], "-", 
  RowBox[{"p3", " ", "p5", " ", "p6", " ", 
   RowBox[{
    SuperscriptBox["W1", "\[Prime]",
     MultilineFunction->None], "[", "t", "]"}], " ", 
   RowBox[{
    SuperscriptBox["J", "\[Prime]\[Prime]",
     MultilineFunction->None], "[", "t", "]"}]}], "+", 
  RowBox[{"p3", " ", "p4", " ", "p6", " ", "p7", " ", 
   RowBox[{
    SuperscriptBox["W1", "\[Prime]",
     MultilineFunction->None], "[", "t", "]"}], " ", 
   RowBox[{
    SuperscriptBox["J", "\[Prime]\[Prime]",
     MultilineFunction->None], "[", "t", "]"}]}], "+", 
  RowBox[{"p2", " ", "p5", " ", "p6", " ", "p7", " ", 
   RowBox[{
    SuperscriptBox["W1", "\[Prime]",
     MultilineFunction->None], "[", "t", "]"}], " ", 
   RowBox[{
    SuperscriptBox["J", "\[Prime]\[Prime]",
     MultilineFunction->None], "[", "t", "]"}]}], "-", 
  RowBox[{"p2", " ", "p4", " ", "p6", " ", 
   SuperscriptBox["p7", "2"], " ", 
   RowBox[{
    SuperscriptBox["W1", "\[Prime]",
     MultilineFunction->None], "[", "t", "]"}], " ", 
   RowBox[{
    SuperscriptBox["J", "\[Prime]\[Prime]",
     MultilineFunction->None], "[", "t", "]"}]}], "-", 
  RowBox[{"p5", " ", "p6", " ", 
   SuperscriptBox["p7", "2"], " ", 
   RowBox[{
    SuperscriptBox["W1", "\[Prime]",
     MultilineFunction->None], "[", "t", "]"}], " ", 
   RowBox[{
    SuperscriptBox["J", "\[Prime]\[Prime]",
     MultilineFunction->None], "[", "t", "]"}]}], "+", 
  RowBox[{"p4", " ", "p6", " ", 
   SuperscriptBox["p7", "3"], " ", 
   RowBox[{
    SuperscriptBox["W1", "\[Prime]",
     MultilineFunction->None], "[", "t", "]"}], " ", 
   RowBox[{
    SuperscriptBox["J", "\[Prime]\[Prime]",
     MultilineFunction->None], "[", "t", "]"}]}]}]], "Output",
 CellChangeTimes->{
  3.7183804880478597`*^9, 3.718380569300984*^9, 3.7183807749865503`*^9, {
   3.718380883002351*^9, 3.71838090329538*^9}, 
   3.718380975533603*^9},ExpressionUUID->"b1d82480-a507-4c6d-80e5-\
a415e2226a2d"],

Cell[BoxData[
 RowBox[{
  RowBox[{"p6", " ", "p7", " ", 
   RowBox[{"J", "[", "t", "]"}]}], "-", 
  RowBox[{"p3", " ", 
   RowBox[{"W1", "[", "t", "]"}]}], "+", 
  RowBox[{"p6", " ", 
   RowBox[{
    SuperscriptBox["J", "\[Prime]",
     MultilineFunction->None], "[", "t", "]"}]}], "-", 
  RowBox[{"p2", " ", 
   RowBox[{
    SuperscriptBox["W1", "\[Prime]",
     MultilineFunction->None], "[", "t", "]"}]}], "-", 
  RowBox[{
   SuperscriptBox["W1", "\[Prime]\[Prime]",
    MultilineFunction->None], "[", "t", "]"}]}]], "Output",
 CellChangeTimes->{
  3.7183804880478597`*^9, 3.718380569300984*^9, 3.7183807749865503`*^9, {
   3.718380883002351*^9, 3.71838090329538*^9}, 
   3.718380975542604*^9},ExpressionUUID->"a906d300-f7cb-4465-a47d-\
ef5e8efe7480"]
}, Open  ]],

Cell[BoxData[
 RowBox[{"(*", " ", 
  RowBox[{
   RowBox[{
    RowBox[{"W2eq2", "[", "t", "]"}], " ", "and", " ", 
    RowBox[{"Seq4", "[", "t", "]"}], " ", "are", " ", "in", " ", "terms", " ",
     "of", " ", 
    RowBox[{"J", "[", "t", "]"}], " ", "and", " ", 
    RowBox[{"W1", "[", "t", "]"}], " ", 
    RowBox[{"(", 
     RowBox[{
     "the", " ", "two", " ", "observed", " ", "kinds", " ", "of", " ", 
      "data"}], ")"}], " ", "and", " ", "their", " ", 
    RowBox[{"derivatives", ".", " ", "They"}], " ", "will", " ", "be", " ", 
    "the", " ", "two", " ", "input"}], "-", 
   RowBox[{
   "output", " ", "equations", " ", "once", " ", "they", " ", "are", " ", 
    RowBox[{"monic", "."}]}]}], " ", "*)"}]], "Input",
 CellChangeTimes->{{3.718379971930253*^9, 
  3.718379987370797*^9}},ExpressionUUID->"dcd83ea0-2827-4ebd-904c-\
4c080d427e0c"],

Cell[CellGroupData[{

Cell[BoxData[{
 RowBox[{
  RowBox[{"Monos1", "=", 
   RowBox[{"MonomialList", "[", 
    RowBox[{
     RowBox[{"Seq5", "[", "t", "]"}], ",", 
     RowBox[{"{", 
      RowBox[{
       RowBox[{"J", "[", "t", "]"}], ",", " ", 
       RowBox[{
        RowBox[{"J", "'"}], "[", "t", "]"}], ",", 
       RowBox[{
        RowBox[{"J", "''"}], "[", "t", "]"}], ",", 
       RowBox[{
        RowBox[{"J", "'''"}], "[", "t", "]"}], ",", 
       RowBox[{"W1", "[", "t", "]"}], ",", 
       RowBox[{
        RowBox[{"W1", "'"}], "[", "t", "]"}], ",", 
       RowBox[{
        RowBox[{"W1", "''"}], "[", "t", "]"}]}], "}"}]}], "]"}]}], 
  ";"}], "\[IndentingNewLine]", 
 RowBox[{"Coeffs1", "=", 
  RowBox[{"Simplify", "[", 
   RowBox[{
    RowBox[{"Monos1", "/", 
     RowBox[{"Monos1", "[", 
      RowBox[{"[", "2", "]"}], "]"}]}], "/.", 
    RowBox[{"{", 
     RowBox[{
      RowBox[{
       RowBox[{"J", "[", "t", "]"}], "\[Rule]", "1"}], ",", " ", 
      RowBox[{
       RowBox[{
        RowBox[{"J", "'"}], "[", "t", "]"}], "\[Rule]", "1"}], ",", 
      RowBox[{
       RowBox[{
        RowBox[{"J", "''"}], "[", "t", "]"}], "\[Rule]", "1"}], ",", 
      RowBox[{
       RowBox[{
        RowBox[{"J", "'''"}], "[", "t", "]"}], "\[Rule]", "1"}], ",", 
      RowBox[{
       RowBox[{"W1", "[", "t", "]"}], "\[Rule]", "1"}], ",", 
      RowBox[{
       RowBox[{
        RowBox[{"W1", "'"}], "[", "t", "]"}], "\[Rule]", "1"}], ",", 
      RowBox[{
       RowBox[{
        RowBox[{"W1", "''"}], "[", "t", "]"}], "\[Rule]", "1"}]}], "}"}]}], 
   "]"}]}], "\[IndentingNewLine]", 
 RowBox[{
  RowBox[{"Monos2", "=", 
   RowBox[{"MonomialList", "[", 
    RowBox[{
     RowBox[{"W2eq3", "[", "t", "]"}], ",", 
     RowBox[{"{", 
      RowBox[{
       RowBox[{"J", "[", "t", "]"}], ",", " ", 
       RowBox[{
        RowBox[{"J", "'"}], "[", "t", "]"}], ",", 
       RowBox[{
        RowBox[{"J", "''"}], "[", "t", "]"}], ",", 
       RowBox[{
        RowBox[{"J", "'''"}], "[", "t", "]"}], ",", 
       RowBox[{"W1", "[", "t", "]"}], ",", 
       RowBox[{
        RowBox[{"W1", "'"}], "[", "t", "]"}], ",", 
       RowBox[{
        RowBox[{"W1", "''"}], "[", "t", "]"}]}], "}"}]}], "]"}]}], 
  ";"}], "\[IndentingNewLine]", 
 RowBox[{"Coeffs2", "=", 
  RowBox[{"Simplify", "[", 
   RowBox[{
    RowBox[{"Monos2", "/", 
     RowBox[{"Last", "[", "Monos2", "]"}]}], "/.", 
    RowBox[{"{", 
     RowBox[{
      RowBox[{
       RowBox[{"J", "[", "t", "]"}], "\[Rule]", "1"}], ",", " ", 
      RowBox[{
       RowBox[{
        RowBox[{"J", "'"}], "[", "t", "]"}], "\[Rule]", "1"}], ",", 
      RowBox[{
       RowBox[{
        RowBox[{"J", "''"}], "[", "t", "]"}], "\[Rule]", "1"}], ",", 
      RowBox[{
       RowBox[{"W1", "[", "t", "]"}], "\[Rule]", "1"}], ",", 
      RowBox[{
       RowBox[{
        RowBox[{"W1", "'"}], "[", "t", "]"}], "\[Rule]", "1"}], ",", 
      RowBox[{
       RowBox[{
        RowBox[{"W1", "''"}], "[", "t", "]"}], "\[Rule]", "1"}]}], "}"}]}], 
   "]"}]}]}], "Input",
 CellChangeTimes->{{3.653819729370523*^9, 3.65381984625021*^9}, {
   3.6544378074956493`*^9, 3.654437827620778*^9}, {3.6545113159243736`*^9, 
   3.6545113339318075`*^9}, {3.6556610511656675`*^9, 3.655661055613182*^9}, {
   3.6558319825750313`*^9, 3.6558319911268864`*^9}, {3.655832043097083*^9, 
   3.655832047289502*^9}, 3.6610032365777783`*^9, {3.6610034139014993`*^9, 
   3.661003491472741*^9}, {3.6610035437845097`*^9, 3.661003619659921*^9}, {
   3.7183796642474875`*^9, 3.7183797604671087`*^9}, {3.718379808365898*^9, 
   3.718379835069568*^9}, {3.718379874472508*^9, 3.718379938529913*^9}, {
   3.718380458931948*^9, 3.71838046085114*^9}, 3.718380979872037*^9, 
   3.7183810899880476`*^9},ExpressionUUID->"70c14771-7295-4ca0-a449-\
b65f7d916f0c"],

Cell[BoxData[
 RowBox[{"{", 
  RowBox[{"p1", ",", "1", ",", 
   FractionBox[
    RowBox[{"2", " ", "p1", " ", 
     RowBox[{"(", 
      RowBox[{
       RowBox[{"p3", " ", "p4"}], "+", 
       RowBox[{"p5", " ", 
        RowBox[{"(", 
         RowBox[{
          RowBox[{"-", "p2"}], "+", "p7"}], ")"}]}]}], ")"}]}], 
    RowBox[{"p6", " ", 
     RowBox[{"(", 
      RowBox[{"p5", "-", 
       RowBox[{"p4", " ", "p7"}]}], ")"}]}]], ",", 
   RowBox[{"-", 
    FractionBox[
     RowBox[{"2", " ", "p1"}], "p6"]}], ",", 
   RowBox[{"-", 
    FractionBox[
     RowBox[{"p1", " ", "p7", " ", 
      RowBox[{"(", 
       RowBox[{"p3", "+", 
        RowBox[{"p7", " ", 
         RowBox[{"(", 
          RowBox[{
           RowBox[{"-", "p2"}], "+", "p7"}], ")"}]}]}], ")"}]}], 
     RowBox[{
      RowBox[{"-", "p5"}], "+", 
      RowBox[{"p4", " ", "p7"}]}]]}], ",", 
   FractionBox[
    RowBox[{
     RowBox[{"2", " ", "p3", " ", "p4"}], "-", 
     RowBox[{"2", " ", "p2", " ", "p5"}], "+", 
     RowBox[{"2", " ", "p5", " ", "p7"}]}], 
    RowBox[{
     RowBox[{"p5", " ", "p6"}], "-", 
     RowBox[{"p4", " ", "p6", " ", "p7"}]}]], ",", 
   RowBox[{"-", 
    FractionBox["2", "p6"]}], ",", 
   RowBox[{"-", 
    FractionBox[
     RowBox[{
      RowBox[{"(", 
       RowBox[{"p1", "+", "p7"}], ")"}], " ", 
      RowBox[{"(", 
       RowBox[{"p3", "+", 
        RowBox[{"p7", " ", 
         RowBox[{"(", 
          RowBox[{
           RowBox[{"-", "p2"}], "+", "p7"}], ")"}]}]}], ")"}]}], 
     RowBox[{
      RowBox[{"-", "p5"}], "+", 
      RowBox[{"p4", " ", "p7"}]}]]}], ",", 
   FractionBox[
    RowBox[{"p3", "-", 
     RowBox[{"p2", " ", "p7"}], "+", 
     SuperscriptBox["p7", "2"]}], 
    RowBox[{"p5", "-", 
     RowBox[{"p4", " ", "p7"}]}]], ",", 
   FractionBox[
    RowBox[{"p1", " ", 
     SuperscriptBox[
      RowBox[{"(", 
       RowBox[{
        RowBox[{"p3", " ", "p4"}], "+", 
        RowBox[{"p5", " ", 
         RowBox[{"(", 
          RowBox[{
           RowBox[{"-", "p2"}], "+", "p7"}], ")"}]}]}], ")"}], "2"]}], 
    RowBox[{
     SuperscriptBox["p6", "2"], " ", 
     SuperscriptBox[
      RowBox[{"(", 
       RowBox[{"p5", "-", 
        RowBox[{"p4", " ", "p7"}]}], ")"}], "2"]}]], ",", 
   RowBox[{"-", 
    FractionBox[
     RowBox[{"2", " ", "p1", " ", 
      RowBox[{"(", 
       RowBox[{
        RowBox[{"p3", " ", "p4"}], "+", 
        RowBox[{"p5", " ", 
         RowBox[{"(", 
          RowBox[{
           RowBox[{"-", "p2"}], "+", "p7"}], ")"}]}]}], ")"}]}], 
     RowBox[{
      SuperscriptBox["p6", "2"], " ", 
      RowBox[{"(", 
       RowBox[{"p5", "-", 
        RowBox[{"p4", " ", "p7"}]}], ")"}]}]]}], ",", 
   RowBox[{"-", 
    FractionBox[
     RowBox[{"p1", " ", "p3", " ", 
      RowBox[{"(", 
       RowBox[{"p3", "+", 
        RowBox[{"p7", " ", 
         RowBox[{"(", 
          RowBox[{
           RowBox[{"-", "p2"}], "+", "p7"}], ")"}]}]}], ")"}]}], 
     RowBox[{"p6", " ", 
      RowBox[{"(", 
       RowBox[{"p5", "-", 
        RowBox[{"p4", " ", "p7"}]}], ")"}]}]]}], ",", 
   FractionBox["p1", 
    SuperscriptBox["p6", "2"]], ",", 
   RowBox[{"-", 
    FractionBox[
     RowBox[{"p1", " ", 
      RowBox[{"(", 
       RowBox[{
        RowBox[{"p3", " ", "p4"}], "+", 
        RowBox[{
         RowBox[{"(", 
          RowBox[{
           RowBox[{
            RowBox[{"-", "p2"}], " ", "p4"}], "+", "p5"}], ")"}], " ", 
         "p7"}]}], ")"}], " ", 
      RowBox[{"(", 
       RowBox[{"p3", "+", 
        RowBox[{"p7", " ", 
         RowBox[{"(", 
          RowBox[{
           RowBox[{"-", "p2"}], "+", "p7"}], ")"}]}]}], ")"}]}], 
     RowBox[{"p6", " ", 
      SuperscriptBox[
       RowBox[{"(", 
        RowBox[{"p5", "-", 
         RowBox[{"p4", " ", "p7"}]}], ")"}], "2"]}]]}], ",", 
   FractionBox[
    SuperscriptBox[
     RowBox[{"(", 
      RowBox[{
       RowBox[{"p3", " ", "p4"}], "+", 
       RowBox[{"p5", " ", 
        RowBox[{"(", 
         RowBox[{
          RowBox[{"-", "p2"}], "+", "p7"}], ")"}]}]}], ")"}], "2"], 
    RowBox[{
     SuperscriptBox["p6", "2"], " ", 
     SuperscriptBox[
      RowBox[{"(", 
       RowBox[{"p5", "-", 
        RowBox[{"p4", " ", "p7"}]}], ")"}], "2"]}]], ",", 
   RowBox[{"-", 
    FractionBox[
     RowBox[{"2", " ", 
      RowBox[{"(", 
       RowBox[{
        RowBox[{"p3", " ", "p4"}], "+", 
        RowBox[{"p5", " ", 
         RowBox[{"(", 
          RowBox[{
           RowBox[{"-", "p2"}], "+", "p7"}], ")"}]}]}], ")"}]}], 
     RowBox[{
      SuperscriptBox["p6", "2"], " ", 
      RowBox[{"(", 
       RowBox[{"p5", "-", 
        RowBox[{"p4", " ", "p7"}]}], ")"}]}]]}], ",", 
   FractionBox[
    RowBox[{
     RowBox[{"(", 
      RowBox[{
       RowBox[{"p1", " ", "p3", " ", "p4"}], "-", 
       RowBox[{"p1", " ", "p2", " ", "p5"}], "-", 
       RowBox[{"p3", " ", "p5"}], "+", 
       RowBox[{"p3", " ", "p4", " ", "p7"}], "+", 
       RowBox[{"p1", " ", "p5", " ", "p7"}]}], ")"}], " ", 
     RowBox[{"(", 
      RowBox[{"p3", "+", 
       RowBox[{"p7", " ", 
        RowBox[{"(", 
         RowBox[{
          RowBox[{"-", "p2"}], "+", "p7"}], ")"}]}]}], ")"}]}], 
    RowBox[{"p6", " ", 
     SuperscriptBox[
      RowBox[{"(", 
       RowBox[{"p5", "-", 
        RowBox[{"p4", " ", "p7"}]}], ")"}], "2"]}]], ",", 
   FractionBox["1", 
    SuperscriptBox["p6", "2"]], ",", 
   RowBox[{"-", 
    FractionBox[
     RowBox[{
      RowBox[{"(", 
       RowBox[{"p3", "+", 
        RowBox[{"p7", " ", 
         RowBox[{"(", 
          RowBox[{
           RowBox[{"-", "p2"}], "+", "p7"}], ")"}]}]}], ")"}], " ", 
      RowBox[{"(", 
       RowBox[{
        RowBox[{"p3", " ", "p4"}], "+", 
        RowBox[{
         RowBox[{"(", 
          RowBox[{
           RowBox[{
            RowBox[{"-", "p2"}], " ", "p4"}], "+", "p5"}], ")"}], " ", "p7"}],
         "+", 
        RowBox[{"p1", " ", 
         RowBox[{"(", 
          RowBox[{"p5", "-", 
           RowBox[{"p4", " ", "p7"}]}], ")"}]}]}], ")"}]}], 
     RowBox[{"p6", " ", 
      SuperscriptBox[
       RowBox[{"(", 
        RowBox[{"p5", "-", 
         RowBox[{"p4", " ", "p7"}]}], ")"}], "2"]}]]}], ",", 
   FractionBox[
    RowBox[{
     RowBox[{"(", 
      RowBox[{
       RowBox[{"p3", " ", "p4"}], "+", 
       RowBox[{"p5", " ", 
        RowBox[{"(", 
         RowBox[{
          RowBox[{"-", "p2"}], "+", "p7"}], ")"}]}]}], ")"}], " ", 
     RowBox[{"(", 
      RowBox[{"p3", "+", 
       RowBox[{"p7", " ", 
        RowBox[{"(", 
         RowBox[{
          RowBox[{"-", "p2"}], "+", "p7"}], ")"}]}]}], ")"}]}], 
    RowBox[{"p6", " ", 
     SuperscriptBox[
      RowBox[{"(", 
       RowBox[{"p5", "-", 
        RowBox[{"p4", " ", "p7"}]}], ")"}], "2"]}]], ",", 
   RowBox[{"-", 
    FractionBox[
     RowBox[{"p3", "-", 
      RowBox[{"p2", " ", "p7"}], "+", 
      SuperscriptBox["p7", "2"]}], 
     RowBox[{
      RowBox[{"p5", " ", "p6"}], "-", 
      RowBox[{"p4", " ", "p6", " ", "p7"}]}]]}]}], "}"}]], "Output",
 CellChangeTimes->{{3.7183798203921003`*^9, 3.7183798353415956`*^9}, {
   3.7183798782178826`*^9, 3.7183799392619867`*^9}, 3.718380066360695*^9, 
   3.718380946859736*^9, {3.7183809781568656`*^9, 3.718380981451195*^9}, 
   3.718381090805129*^9},ExpressionUUID->"7a376587-ebff-4e0a-adf7-\
217927cc9f1f"],

Cell[BoxData[
 RowBox[{"{", 
  RowBox[{
   RowBox[{
    RowBox[{"-", "p6"}], " ", "p7"}], ",", 
   RowBox[{"-", "p6"}], ",", "p3", ",", "p2", ",", "1"}], "}"}]], "Output",
 CellChangeTimes->{{3.7183798203921003`*^9, 3.7183798353415956`*^9}, {
   3.7183798782178826`*^9, 3.7183799392619867`*^9}, 3.718380066360695*^9, 
   3.718380946859736*^9, {3.7183809781568656`*^9, 3.718380981451195*^9}, 
   3.7183810908091297`*^9},ExpressionUUID->"72fc4410-6745-4f25-84e0-\
0aa2d18bf07e"]
}, Open  ]],

Cell[CellGroupData[{

Cell[BoxData[
 RowBox[{"Coeffs", "=", 
  RowBox[{"Union", "[", 
   RowBox[{"Coeffs1", ",", "Coeffs2"}], "]"}]}]], "Input",
 CellChangeTimes->{{3.6538213512710524`*^9, 3.6538213670430527`*^9}, {
  3.65382159090517*^9, 3.6538216007701426`*^9}, {3.654511528110715*^9, 
  3.6545115285943213`*^9}, {3.655661169452222*^9, 3.655661173517275*^9}, {
  3.718379952522312*^9, 
  3.7183799535374136`*^9}},ExpressionUUID->"457c1527-6ee5-473c-9816-\
cfaf27e58c8e"],

Cell[BoxData[
 RowBox[{"{", 
  RowBox[{"1", ",", "p1", ",", "p2", ",", "p3", ",", 
   FractionBox["1", 
    SuperscriptBox["p6", "2"]], ",", 
   FractionBox["p1", 
    SuperscriptBox["p6", "2"]], ",", 
   RowBox[{"-", 
    FractionBox["2", "p6"]}], ",", 
   RowBox[{"-", 
    FractionBox[
     RowBox[{"2", " ", "p1"}], "p6"]}], ",", 
   RowBox[{"-", "p6"}], ",", 
   RowBox[{
    RowBox[{"-", "p6"}], " ", "p7"}], ",", 
   FractionBox[
    RowBox[{
     RowBox[{"2", " ", "p3", " ", "p4"}], "-", 
     RowBox[{"2", " ", "p2", " ", "p5"}], "+", 
     RowBox[{"2", " ", "p5", " ", "p7"}]}], 
    RowBox[{
     RowBox[{"p5", " ", "p6"}], "-", 
     RowBox[{"p4", " ", "p6", " ", "p7"}]}]], ",", 
   FractionBox[
    RowBox[{"p3", "-", 
     RowBox[{"p2", " ", "p7"}], "+", 
     SuperscriptBox["p7", "2"]}], 
    RowBox[{"p5", "-", 
     RowBox[{"p4", " ", "p7"}]}]], ",", 
   RowBox[{"-", 
    FractionBox[
     RowBox[{"p3", "-", 
      RowBox[{"p2", " ", "p7"}], "+", 
      SuperscriptBox["p7", "2"]}], 
     RowBox[{
      RowBox[{"p5", " ", "p6"}], "-", 
      RowBox[{"p4", " ", "p6", " ", "p7"}]}]]}], ",", 
   RowBox[{"-", 
    FractionBox[
     RowBox[{"2", " ", 
      RowBox[{"(", 
       RowBox[{
        RowBox[{"p3", " ", "p4"}], "+", 
        RowBox[{"p5", " ", 
         RowBox[{"(", 
          RowBox[{
           RowBox[{"-", "p2"}], "+", "p7"}], ")"}]}]}], ")"}]}], 
     RowBox[{
      SuperscriptBox["p6", "2"], " ", 
      RowBox[{"(", 
       RowBox[{"p5", "-", 
        RowBox[{"p4", " ", "p7"}]}], ")"}]}]]}], ",", 
   RowBox[{"-", 
    FractionBox[
     RowBox[{"2", " ", "p1", " ", 
      RowBox[{"(", 
       RowBox[{
        RowBox[{"p3", " ", "p4"}], "+", 
        RowBox[{"p5", " ", 
         RowBox[{"(", 
          RowBox[{
           RowBox[{"-", "p2"}], "+", "p7"}], ")"}]}]}], ")"}]}], 
     RowBox[{
      SuperscriptBox["p6", "2"], " ", 
      RowBox[{"(", 
       RowBox[{"p5", "-", 
        RowBox[{"p4", " ", "p7"}]}], ")"}]}]]}], ",", 
   FractionBox[
    RowBox[{"2", " ", "p1", " ", 
     RowBox[{"(", 
      RowBox[{
       RowBox[{"p3", " ", "p4"}], "+", 
       RowBox[{"p5", " ", 
        RowBox[{"(", 
         RowBox[{
          RowBox[{"-", "p2"}], "+", "p7"}], ")"}]}]}], ")"}]}], 
    RowBox[{"p6", " ", 
     RowBox[{"(", 
      RowBox[{"p5", "-", 
       RowBox[{"p4", " ", "p7"}]}], ")"}]}]], ",", 
   FractionBox[
    SuperscriptBox[
     RowBox[{"(", 
      RowBox[{
       RowBox[{"p3", " ", "p4"}], "+", 
       RowBox[{"p5", " ", 
        RowBox[{"(", 
         RowBox[{
          RowBox[{"-", "p2"}], "+", "p7"}], ")"}]}]}], ")"}], "2"], 
    RowBox[{
     SuperscriptBox["p6", "2"], " ", 
     SuperscriptBox[
      RowBox[{"(", 
       RowBox[{"p5", "-", 
        RowBox[{"p4", " ", "p7"}]}], ")"}], "2"]}]], ",", 
   FractionBox[
    RowBox[{"p1", " ", 
     SuperscriptBox[
      RowBox[{"(", 
       RowBox[{
        RowBox[{"p3", " ", "p4"}], "+", 
        RowBox[{"p5", " ", 
         RowBox[{"(", 
          RowBox[{
           RowBox[{"-", "p2"}], "+", "p7"}], ")"}]}]}], ")"}], "2"]}], 
    RowBox[{
     SuperscriptBox["p6", "2"], " ", 
     SuperscriptBox[
      RowBox[{"(", 
       RowBox[{"p5", "-", 
        RowBox[{"p4", " ", "p7"}]}], ")"}], "2"]}]], ",", 
   RowBox[{"-", 
    FractionBox[
     RowBox[{"p1", " ", "p3", " ", 
      RowBox[{"(", 
       RowBox[{"p3", "+", 
        RowBox[{"p7", " ", 
         RowBox[{"(", 
          RowBox[{
           RowBox[{"-", "p2"}], "+", "p7"}], ")"}]}]}], ")"}]}], 
     RowBox[{"p6", " ", 
      RowBox[{"(", 
       RowBox[{"p5", "-", 
        RowBox[{"p4", " ", "p7"}]}], ")"}]}]]}], ",", 
   RowBox[{"-", 
    FractionBox[
     RowBox[{"p1", " ", "p7", " ", 
      RowBox[{"(", 
       RowBox[{"p3", "+", 
        RowBox[{"p7", " ", 
         RowBox[{"(", 
          RowBox[{
           RowBox[{"-", "p2"}], "+", "p7"}], ")"}]}]}], ")"}]}], 
     RowBox[{
      RowBox[{"-", "p5"}], "+", 
      RowBox[{"p4", " ", "p7"}]}]]}], ",", 
   RowBox[{"-", 
    FractionBox[
     RowBox[{
      RowBox[{"(", 
       RowBox[{"p1", "+", "p7"}], ")"}], " ", 
      RowBox[{"(", 
       RowBox[{"p3", "+", 
        RowBox[{"p7", " ", 
         RowBox[{"(", 
          RowBox[{
           RowBox[{"-", "p2"}], "+", "p7"}], ")"}]}]}], ")"}]}], 
     RowBox[{
      RowBox[{"-", "p5"}], "+", 
      RowBox[{"p4", " ", "p7"}]}]]}], ",", 
   FractionBox[
    RowBox[{
     RowBox[{"(", 
      RowBox[{
       RowBox[{"p1", " ", "p3", " ", "p4"}], "-", 
       RowBox[{"p1", " ", "p2", " ", "p5"}], "-", 
       RowBox[{"p3", " ", "p5"}], "+", 
       RowBox[{"p3", " ", "p4", " ", "p7"}], "+", 
       RowBox[{"p1", " ", "p5", " ", "p7"}]}], ")"}], " ", 
     RowBox[{"(", 
      RowBox[{"p3", "+", 
       RowBox[{"p7", " ", 
        RowBox[{"(", 
         RowBox[{
          RowBox[{"-", "p2"}], "+", "p7"}], ")"}]}]}], ")"}]}], 
    RowBox[{"p6", " ", 
     SuperscriptBox[
      RowBox[{"(", 
       RowBox[{"p5", "-", 
        RowBox[{"p4", " ", "p7"}]}], ")"}], "2"]}]], ",", 
   RowBox[{"-", 
    FractionBox[
     RowBox[{"p1", " ", 
      RowBox[{"(", 
       RowBox[{
        RowBox[{"p3", " ", "p4"}], "+", 
        RowBox[{
         RowBox[{"(", 
          RowBox[{
           RowBox[{
            RowBox[{"-", "p2"}], " ", "p4"}], "+", "p5"}], ")"}], " ", 
         "p7"}]}], ")"}], " ", 
      RowBox[{"(", 
       RowBox[{"p3", "+", 
        RowBox[{"p7", " ", 
         RowBox[{"(", 
          RowBox[{
           RowBox[{"-", "p2"}], "+", "p7"}], ")"}]}]}], ")"}]}], 
     RowBox[{"p6", " ", 
      SuperscriptBox[
       RowBox[{"(", 
        RowBox[{"p5", "-", 
         RowBox[{"p4", " ", "p7"}]}], ")"}], "2"]}]]}], ",", 
   FractionBox[
    RowBox[{
     RowBox[{"(", 
      RowBox[{
       RowBox[{"p3", " ", "p4"}], "+", 
       RowBox[{"p5", " ", 
        RowBox[{"(", 
         RowBox[{
          RowBox[{"-", "p2"}], "+", "p7"}], ")"}]}]}], ")"}], " ", 
     RowBox[{"(", 
      RowBox[{"p3", "+", 
       RowBox[{"p7", " ", 
        RowBox[{"(", 
         RowBox[{
          RowBox[{"-", "p2"}], "+", "p7"}], ")"}]}]}], ")"}]}], 
    RowBox[{"p6", " ", 
     SuperscriptBox[
      RowBox[{"(", 
       RowBox[{"p5", "-", 
        RowBox[{"p4", " ", "p7"}]}], ")"}], "2"]}]], ",", 
   RowBox[{"-", 
    FractionBox[
     RowBox[{
      RowBox[{"(", 
       RowBox[{"p3", "+", 
        RowBox[{"p7", " ", 
         RowBox[{"(", 
          RowBox[{
           RowBox[{"-", "p2"}], "+", "p7"}], ")"}]}]}], ")"}], " ", 
      RowBox[{"(", 
       RowBox[{
        RowBox[{"p3", " ", "p4"}], "+", 
        RowBox[{
         RowBox[{"(", 
          RowBox[{
           RowBox[{
            RowBox[{"-", "p2"}], " ", "p4"}], "+", "p5"}], ")"}], " ", "p7"}],
         "+", 
        RowBox[{"p1", " ", 
         RowBox[{"(", 
          RowBox[{"p5", "-", 
           RowBox[{"p4", " ", "p7"}]}], ")"}]}]}], ")"}]}], 
     RowBox[{"p6", " ", 
      SuperscriptBox[
       RowBox[{"(", 
        RowBox[{"p5", "-", 
         RowBox[{"p4", " ", "p7"}]}], ")"}], "2"]}]]}]}], "}"}]], "Output",
 CellChangeTimes->{3.6556611738146787`*^9, 3.6558320862573986`*^9, 
  3.6561612690446105`*^9, 3.6572972498211594`*^9, 3.661003248627983*^9, 
  3.6610049340675387`*^9, 3.6610067216292725`*^9, 3.7183797677988415`*^9, 
  3.7183799544425044`*^9, 3.7183800717832375`*^9, 3.71838098610066*^9, 
  3.718381094288478*^9},ExpressionUUID->"cd483d8c-13d2-414e-9d01-\
92222595f29b"]
}, Open  ]],

Cell[BoxData[
 RowBox[{
  RowBox[{"(*", " ", 
   RowBox[{
   "Note", " ", "that", " ", "this", " ", "set", " ", "of", " ", 
    "coefficients", " ", "is", " ", "identical", " ", "to", " ", "the", " ", 
    "set", " ", "found", " ", "when", " ", "the", " ", "data", " ", "was", 
    " ", "I", " ", "and", " ", 
    RowBox[{"W", ".", " ", "The"}], " ", "only", " ", "difference", " ", "is",
     " ", "that", " ", "we", " ", "now", " ", "observe", " ", "W1", " ", 
    "instead", " ", "of", " ", "W", " ", "and", " ", "p6", " ", "and", " ", 
    "p7", " ", "have", " ", "been", " ", 
    RowBox[{"redefined", "."}]}], "*)"}], " ", 
  RowBox[{"(*", " ", 
   RowBox[{
    RowBox[{
     RowBox[{"Coefficients", " ", "from", " ", "either", " ", "input"}], "-", 
     RowBox[{
     "ouput", " ", "equation", " ", "are", " ", "identifiable", " ", 
      "parameter", " ", 
      RowBox[{"combinations", ".", " ", "We"}], " ", "now", " ", "must", " ", 
      "test", " ", "whether", " ", "the", " ", "map", " ", "from", " ", 
      "parameters", " ", "p1"}]}], ",", " ", "p2", ",", " ", "p3", ",", " ", 
    "p4", ",", " ", "p5", ",", " ", "p6", ",", " ", 
    RowBox[{"p7", " ", "to", " ", "the", " ", "coefficients", " ", "is", " ", 
     RowBox[{"injective", "."}]}]}], "*)"}], " "}]], "Input",
 CellChangeTimes->{{3.6544464892121687`*^9, 3.65444650418022*^9}, 
   3.6558321012028933`*^9, 3.6561614147195797`*^9, {3.718379998283888*^9, 
   3.718380000443104*^9}, {3.718381111394188*^9, 
   3.7183811620442524`*^9}},ExpressionUUID->"fae1e491-cc97-4e73-a07b-\
fbf8c9c13a0e"],

Cell[CellGroupData[{

Cell[BoxData[
 RowBox[{"xCoeffs", "=", 
  RowBox[{"Coeffs", "/.", 
   RowBox[{"{", 
    RowBox[{
     RowBox[{"p1", "\[Rule]", "q1"}], ",", 
     RowBox[{"p2", "\[Rule]", "q2"}], ",", 
     RowBox[{"p3", "\[Rule]", " ", "q3"}], ",", " ", 
     RowBox[{"p4", "\[Rule]", "q4"}], ",", " ", 
     RowBox[{"p5", "\[Rule]", "q5"}], ",", 
     RowBox[{"p6", "\[Rule]", "q6"}], ",", 
     RowBox[{"p7", "\[Rule]", "q7"}]}], "}"}]}]}]], "Input",
 CellChangeTimes->{{3.6572991855429525`*^9, 3.657299260717469*^9}, {
   3.7183801081038685`*^9, 3.7183801238874474`*^9}, 
   3.718381030082058*^9},ExpressionUUID->"76a43f5e-48d5-45a5-bf14-\
04a14b7304d3"],

Cell[BoxData[
 RowBox[{"{", 
  RowBox[{"1", ",", "q2", ",", "q3", ",", 
   RowBox[{"-", 
    FractionBox["1", "q6"]}], ",", 
   RowBox[{"-", 
    FractionBox[
     RowBox[{"q1", " ", "q3"}], "q6"]}], ",", 
   RowBox[{"-", "q6"}], ",", 
   RowBox[{"q1", " ", "q7"}], ",", 
   RowBox[{
    RowBox[{"-", "q6"}], " ", "q7"}], ",", 
   RowBox[{"q1", "+", "q7"}], ",", 
   RowBox[{"-", 
    FractionBox[
     RowBox[{"q1", " ", 
      RowBox[{"(", 
       RowBox[{
        RowBox[{"q3", " ", "q4"}], "+", 
        RowBox[{
         RowBox[{"(", 
          RowBox[{
           RowBox[{
            RowBox[{"-", "q2"}], " ", "q4"}], "+", "q5"}], ")"}], " ", 
         "q7"}]}], ")"}]}], 
     RowBox[{"q6", " ", 
      RowBox[{"(", 
       RowBox[{"q5", "-", 
        RowBox[{"q4", " ", "q7"}]}], ")"}]}]]}], ",", 
   FractionBox[
    RowBox[{
     RowBox[{"q3", " ", "q4"}], "-", 
     RowBox[{"q2", " ", "q5"}], "+", 
     RowBox[{"q5", " ", "q7"}]}], 
    RowBox[{
     RowBox[{"q5", " ", "q6"}], "-", 
     RowBox[{"q4", " ", "q6", " ", "q7"}]}]], ",", 
   RowBox[{"-", 
    FractionBox[
     RowBox[{
      RowBox[{"q3", " ", "q4"}], "+", 
      RowBox[{"q1", " ", "q5"}], "-", 
      RowBox[{"q1", " ", "q4", " ", "q7"}], "-", 
      RowBox[{"q2", " ", "q4", " ", "q7"}], "+", 
      RowBox[{"q5", " ", "q7"}]}], 
     RowBox[{
      RowBox[{"q5", " ", "q6"}], "-", 
      RowBox[{"q4", " ", "q6", " ", "q7"}]}]]}], ",", 
   FractionBox[
    RowBox[{
     RowBox[{"q1", " ", "q3", " ", "q4"}], "-", 
     RowBox[{"q1", " ", "q2", " ", "q5"}], "-", 
     RowBox[{"q3", " ", "q5"}], "+", 
     RowBox[{"q3", " ", "q4", " ", "q7"}], "+", 
     RowBox[{"q1", " ", "q5", " ", "q7"}]}], 
    RowBox[{
     RowBox[{"q5", " ", "q6"}], "-", 
     RowBox[{"q4", " ", "q6", " ", "q7"}]}]], ",", 
   FractionBox[
    RowBox[{"q5", "-", 
     RowBox[{"q4", " ", "q7"}]}], 
    RowBox[{"q3", "-", 
     RowBox[{"q2", " ", "q7"}], "+", 
     SuperscriptBox["q7", "2"]}]], ",", 
   FractionBox[
    RowBox[{"q1", " ", 
     RowBox[{"(", 
      RowBox[{"q5", "-", 
       RowBox[{"q4", " ", "q7"}]}], ")"}]}], 
    RowBox[{"q3", "+", 
     RowBox[{"q7", " ", 
      RowBox[{"(", 
       RowBox[{
        RowBox[{"-", "q2"}], "+", "q7"}], ")"}]}]}]], ",", 
   FractionBox[
    RowBox[{"q5", "-", 
     RowBox[{"q4", " ", "q7"}]}], 
    RowBox[{
     SuperscriptBox["q6", "2"], " ", 
     RowBox[{"(", 
      RowBox[{"q3", "+", 
       RowBox[{"q7", " ", 
        RowBox[{"(", 
         RowBox[{
          RowBox[{"-", "q2"}], "+", "q7"}], ")"}]}]}], ")"}]}]], ",", 
   FractionBox[
    RowBox[{"q1", " ", 
     RowBox[{"(", 
      RowBox[{"q5", "-", 
       RowBox[{"q4", " ", "q7"}]}], ")"}]}], 
    RowBox[{
     SuperscriptBox["q6", "2"], " ", 
     RowBox[{"(", 
      RowBox[{"q3", "+", 
       RowBox[{"q7", " ", 
        RowBox[{"(", 
         RowBox[{
          RowBox[{"-", "q2"}], "+", "q7"}], ")"}]}]}], ")"}]}]], ",", 
   RowBox[{"-", 
    FractionBox[
     RowBox[{"2", " ", 
      RowBox[{"(", 
       RowBox[{"q5", "-", 
        RowBox[{"q4", " ", "q7"}]}], ")"}]}], 
     RowBox[{"q6", " ", 
      RowBox[{"(", 
       RowBox[{"q3", "+", 
        RowBox[{"q7", " ", 
         RowBox[{"(", 
          RowBox[{
           RowBox[{"-", "q2"}], "+", "q7"}], ")"}]}]}], ")"}]}]]}], ",", 
   RowBox[{"-", 
    FractionBox[
     RowBox[{"2", " ", "q1", " ", 
      RowBox[{"(", 
       RowBox[{"q5", "-", 
        RowBox[{"q4", " ", "q7"}]}], ")"}]}], 
     RowBox[{"q6", " ", 
      RowBox[{"(", 
       RowBox[{"q3", "+", 
        RowBox[{"q7", " ", 
         RowBox[{"(", 
          RowBox[{
           RowBox[{"-", "q2"}], "+", "q7"}], ")"}]}]}], ")"}]}]]}], ",", 
   RowBox[{"-", 
    FractionBox[
     RowBox[{"2", " ", 
      RowBox[{"(", 
       RowBox[{
        RowBox[{"q3", " ", "q4"}], "+", 
        RowBox[{"q5", " ", 
         RowBox[{"(", 
          RowBox[{
           RowBox[{"-", "q2"}], "+", "q7"}], ")"}]}]}], ")"}]}], 
     RowBox[{
      SuperscriptBox["q6", "2"], " ", 
      RowBox[{"(", 
       RowBox[{"q3", "+", 
        RowBox[{"q7", " ", 
         RowBox[{"(", 
          RowBox[{
           RowBox[{"-", "q2"}], "+", "q7"}], ")"}]}]}], ")"}]}]]}], ",", 
   RowBox[{"-", 
    FractionBox[
     RowBox[{"2", " ", "q1", " ", 
      RowBox[{"(", 
       RowBox[{
        RowBox[{"q3", " ", "q4"}], "+", 
        RowBox[{"q5", " ", 
         RowBox[{"(", 
          RowBox[{
           RowBox[{"-", "q2"}], "+", "q7"}], ")"}]}]}], ")"}]}], 
     RowBox[{
      SuperscriptBox["q6", "2"], " ", 
      RowBox[{"(", 
       RowBox[{"q3", "+", 
        RowBox[{"q7", " ", 
         RowBox[{"(", 
          RowBox[{
           RowBox[{"-", "q2"}], "+", "q7"}], ")"}]}]}], ")"}]}]]}], ",", 
   FractionBox[
    RowBox[{"2", " ", 
     RowBox[{"(", 
      RowBox[{
       RowBox[{"q3", " ", "q4"}], "+", 
       RowBox[{"q5", " ", 
        RowBox[{"(", 
         RowBox[{
          RowBox[{"-", "q2"}], "+", "q7"}], ")"}]}]}], ")"}]}], 
    RowBox[{"q6", " ", 
     RowBox[{"(", 
      RowBox[{"q3", "+", 
       RowBox[{"q7", " ", 
        RowBox[{"(", 
         RowBox[{
          RowBox[{"-", "q2"}], "+", "q7"}], ")"}]}]}], ")"}]}]], ",", 
   FractionBox[
    RowBox[{"2", " ", "q1", " ", 
     RowBox[{"(", 
      RowBox[{
       RowBox[{"q3", " ", "q4"}], "+", 
       RowBox[{"q5", " ", 
        RowBox[{"(", 
         RowBox[{
          RowBox[{"-", "q2"}], "+", "q7"}], ")"}]}]}], ")"}]}], 
    RowBox[{"q6", " ", 
     RowBox[{"(", 
      RowBox[{"q3", "+", 
       RowBox[{"q7", " ", 
        RowBox[{"(", 
         RowBox[{
          RowBox[{"-", "q2"}], "+", "q7"}], ")"}]}]}], ")"}]}]], ",", 
   FractionBox[
    SuperscriptBox[
     RowBox[{"(", 
      RowBox[{
       RowBox[{"q3", " ", "q4"}], "+", 
       RowBox[{"q5", " ", 
        RowBox[{"(", 
         RowBox[{
          RowBox[{"-", "q2"}], "+", "q7"}], ")"}]}]}], ")"}], "2"], 
    RowBox[{
     SuperscriptBox["q6", "2"], " ", 
     RowBox[{"(", 
      RowBox[{"q5", "-", 
       RowBox[{"q4", " ", "q7"}]}], ")"}], " ", 
     RowBox[{"(", 
      RowBox[{"q3", "+", 
       RowBox[{"q7", " ", 
        RowBox[{"(", 
         RowBox[{
          RowBox[{"-", "q2"}], "+", "q7"}], ")"}]}]}], ")"}]}]], ",", 
   FractionBox[
    RowBox[{"q1", " ", 
     SuperscriptBox[
      RowBox[{"(", 
       RowBox[{
        RowBox[{"q3", " ", "q4"}], "+", 
        RowBox[{"q5", " ", 
         RowBox[{"(", 
          RowBox[{
           RowBox[{"-", "q2"}], "+", "q7"}], ")"}]}]}], ")"}], "2"]}], 
    RowBox[{
     SuperscriptBox["q6", "2"], " ", 
     RowBox[{"(", 
      RowBox[{"q5", "-", 
       RowBox[{"q4", " ", "q7"}]}], ")"}], " ", 
     RowBox[{"(", 
      RowBox[{"q3", "+", 
       RowBox[{"q7", " ", 
        RowBox[{"(", 
         RowBox[{
          RowBox[{"-", "q2"}], "+", "q7"}], ")"}]}]}], ")"}]}]]}], 
  "}"}]], "Output",
 CellChangeTimes->{3.6572992614575434`*^9, 3.7183797678708487`*^9, 
  3.7183800143344927`*^9, 3.7183800737684355`*^9, 3.718380124979556*^9, 
  3.7183809920472546`*^9, 
  3.7183810312131705`*^9},ExpressionUUID->"1b11121f-3752-4c8c-aea7-\
680aeaea24eb"]
}, Open  ]],

Cell[CellGroupData[{

Cell[BoxData[
 RowBox[{
  RowBox[{"Solve", "[", 
   RowBox[{
    RowBox[{
     RowBox[{"Coeffs", "-", "xCoeffs"}], "==", "0"}], ",", 
    RowBox[{"{", 
     RowBox[{
     "p1", ",", "p2", ",", " ", "p3", ",", " ", "p4", ",", "p5", ",", " ", 
      "p6", ",", "p7"}], "}"}]}], "]"}], " "}]], "Input",
 CellChangeTimes->{{3.657299264386836*^9, 3.657299293734771*^9}, {
  3.7183809995920086`*^9, 
  3.718381041938243*^9}},ExpressionUUID->"4ffe7cbd-a154-4c85-b56f-\
19aceb7b8b8e"],

Cell[BoxData[
 RowBox[{"{", 
  RowBox[{"{", 
   RowBox[{
    RowBox[{"p1", "\[Rule]", "q1"}], ",", 
    RowBox[{"p2", "\[Rule]", "q2"}], ",", 
    RowBox[{"p3", "\[Rule]", "q3"}], ",", 
    RowBox[{"p4", "\[Rule]", "q4"}], ",", 
    RowBox[{"p5", "\[Rule]", "q5"}], ",", 
    RowBox[{"p6", "\[Rule]", "q6"}], ",", 
    RowBox[{"p7", "\[Rule]", "q7"}]}], "}"}], "}"}]], "Output",
 CellChangeTimes->{
  3.657299294173815*^9, 3.7183797721642785`*^9, {3.7183809939434443`*^9, 
   3.7183810431973686`*^9}},ExpressionUUID->"3acfd290-5dd1-408b-a189-\
da2320926069"]
}, Open  ]],

Cell[BoxData[
 RowBox[{"(*", " ", 
  RowBox[{
   RowBox[{
    RowBox[{
    "Because", " ", "the", " ", "map", " ", "from", " ", "parameter", " ", 
     "space", " ", "to", " ", "the", " ", "coefficients", " ", "of", " ", 
     "the", " ", "input"}], "-", 
    RowBox[{"output", " ", "equation", " ", "is", " ", "injective"}]}], ",", 
   " ", 
   RowBox[{
   "these", " ", "seven", " ", "parameters", " ", "are", " ", "structurally", 
    " ", 
    RowBox[{"identifiable", "."}]}]}], "*)"}]], "Input",
 CellChangeTimes->{{3.7183811760846567`*^9, 
  3.718381176908739*^9}},ExpressionUUID->"ace5331f-d050-40b0-82f5-\
40c27b8bac83"]
},
WindowSize->{1920, 1100},
WindowMargins->{{-9, Automatic}, {Automatic, -9}},
Magnification:>1.7 Inherited,
FrontEndVersion->"11.1 for Microsoft Windows (64-bit) (April 18, 2017)",
StyleDefinitions->"Default.nb"
]
(* End of Notebook Content *)

(* Internal cache information *)
(*CellTagsOutline
CellTagsIndex->{}
*)
(*CellTagsIndex
CellTagsIndex->{}
*)
(*NotebookFileOutline
Notebook[{
Cell[CellGroupData[{
Cell[580, 22, 4091, 98, 251, "Input", "ExpressionUUID" -> \
"cd44870d-1603-484f-9187-784de0fe457b"],
Cell[4674, 122, 981, 22, 52, "Output", "ExpressionUUID" -> \
"b6f2c16b-5e9e-4847-90d0-d3c50fddea6e"],
Cell[5658, 146, 1050, 24, 52, "Output", "ExpressionUUID" -> \
"4725029f-7bef-4dc6-8644-f4c4e1db858f"],
Cell[6711, 172, 977, 21, 52, "Output", "ExpressionUUID" -> \
"d591e7e2-c316-4dfc-b2bd-f924a9181668"],
Cell[7691, 195, 1028, 23, 52, "Output", "ExpressionUUID" -> \
"4b09a640-10d5-4a54-bfd8-3d295786d21a"]
}, Open  ]],
Cell[8734, 221, 520, 11, 52, "Input", "ExpressionUUID" -> \
"d34a3b02-dd18-4152-a045-d95d71eabe74"],
Cell[CellGroupData[{
Cell[9279, 236, 278, 8, 52, "Input", "ExpressionUUID" -> \
"4c31d1cc-aafb-4773-8338-bf8c36b74d85"],
Cell[9560, 246, 766, 23, 78, "Output", "ExpressionUUID" -> \
"52d4e93d-7b93-423f-9dae-c101250c2792"]
}, Open  ]],
Cell[CellGroupData[{
Cell[10363, 274, 2624, 71, 86, "Input", "ExpressionUUID" -> \
"bc5cae85-ec13-48a5-8430-6baf987cb18c"],
Cell[12990, 347, 4483, 110, 119, "Output", "ExpressionUUID" -> \
"f5d01f14-8163-4b2f-8a25-ac22e5f9b8b8"]
}, Open  ]],
Cell[17488, 460, 317, 7, 52, "Input", "ExpressionUUID" -> \
"38e7af97-713d-4036-87a2-d1e3d7ff2d32"],
Cell[CellGroupData[{
Cell[17830, 471, 2159, 62, 178, "Input", "ExpressionUUID" -> \
"a8dd74a3-727c-4252-a6b5-5f26d5ffe0b8"],
Cell[19992, 535, 762, 22, 74, "Output", "ExpressionUUID" -> \
"511f53f4-f51e-4afc-9cf0-9731b895b0ad"],
Cell[20757, 559, 1462, 39, 52, "Output", "ExpressionUUID" -> \
"9622dc90-5290-49cb-92ab-26c121e67c05"],
Cell[22222, 600, 13186, 341, 317, "Output", "ExpressionUUID" -> \
"e3be6352-be80-4db2-8324-7f7df6e26a8f"]
}, Open  ]],
Cell[35423, 944, 472, 13, 52, "Input", "ExpressionUUID" -> \
"a61d0f74-b9d1-42ee-a376-c53a762267da"],
Cell[CellGroupData[{
Cell[35920, 961, 549, 16, 52, "Input", "ExpressionUUID" -> \
"8b1f4a48-d2cd-46dd-bbd8-3ad5cf29fa0f"],
Cell[36472, 979, 14867, 386, 350, "Output", "ExpressionUUID" -> \
"95c32fed-44ee-4b2c-bf49-429b50e88b65"]
}, Open  ]],
Cell[51354, 1368, 468, 10, 52, "Input", "ExpressionUUID" -> \
"5f11a4b2-e966-4063-a8cc-4d09b7b359a6"],
Cell[CellGroupData[{
Cell[51847, 1382, 1902, 48, 86, "Input", "ExpressionUUID" -> \
"786e24c6-39f9-4f52-8a16-314a6f170c19"],
Cell[53752, 1432, 1547, 43, 125, "Output", "ExpressionUUID" -> \
"fab3cdc6-cfbc-46d0-84aa-f67f63c362b8"]
}, Open  ]],
Cell[CellGroupData[{
Cell[55336, 1480, 539, 13, 52, "Input", "ExpressionUUID" -> \
"f5b4063b-4035-415a-8f19-cf95620d26ac"],
Cell[55878, 1495, 359, 8, 39, "Message", "ExpressionUUID" -> \
"44ac8cbf-89d6-4a9e-93a5-3e0e531d41ae"],
Cell[56240, 1505, 4494, 130, 277, "Output", "ExpressionUUID" -> \
"cb6aba0c-5221-4e35-8db6-71e92ae516f0"]
}, Open  ]],
Cell[CellGroupData[{
Cell[60771, 1640, 921, 25, 123, "Input", "ExpressionUUID" -> \
"21c2f3b9-0a4d-49ea-a8e0-9aa3133ba1f6"],
Cell[61695, 1667, 32613, 873, 845, "Output", "ExpressionUUID" -> \
"b1d82480-a507-4c6d-80e5-a415e2226a2d"],
Cell[94311, 2542, 754, 21, 52, "Output", "ExpressionUUID" -> \
"a906d300-f7cb-4465-a47d-ef5e8efe7480"]
}, Open  ]],
Cell[95080, 2566, 851, 20, 86, "Input", "ExpressionUUID" -> \
"dcd83ea0-2827-4ebd-904c-4c080d427e0c"],
Cell[CellGroupData[{
Cell[95956, 2590, 3727, 103, 152, "Input", "ExpressionUUID" -> \
"70c14771-7295-4ca0-a449-b65f7d916f0c"],
Cell[99686, 2695, 7211, 241, 285, "Output", "ExpressionUUID" -> \
"7a376587-ebff-4e0a-adf7-217927cc9f1f"],
Cell[106900, 2938, 476, 10, 52, "Output", "ExpressionUUID" -> \
"72fc4410-6745-4f25-84e0-0aa2d18bf07e"]
}, Open  ]],
Cell[CellGroupData[{
Cell[107413, 2953, 450, 9, 52, "Input", "ExpressionUUID" -> \
"457c1527-6ee5-473c-9816-cfaf27e58c8e"],
Cell[107866, 2964, 7386, 245, 343, "Output", "ExpressionUUID" -> \
"cd483d8c-13d2-414e-9d01-92222595f29b"]
}, Open  ]],
Cell[115267, 3212, 1566, 30, 185, "Input", "ExpressionUUID" -> \
"fae1e491-cc97-4e73-a07b-fbf8c9c13a0e"],
Cell[CellGroupData[{
Cell[116858, 3246, 641, 15, 52, "Input", "ExpressionUUID" -> \
"76a43f5e-48d5-45a5-bf14-04a14b7304d3"],
Cell[117502, 3263, 7064, 238, 267, "Output", "ExpressionUUID" -> \
"1b11121f-3752-4c8c-aea7-680aeaea24eb"]
}, Open  ]],
Cell[CellGroupData[{
Cell[124603, 3506, 476, 13, 52, "Input", "ExpressionUUID" -> \
"4ffe7cbd-a154-4c85-b56f-19aceb7b8b8e"],
Cell[125082, 3521, 558, 14, 52, "Output", "ExpressionUUID" -> \
"3acfd290-5dd1-408b-a189-da2320926069"]
}, Open  ]],
Cell[125655, 3538, 628, 16, 86, "Input", "ExpressionUUID" -> \
"ace5331f-d050-40b0-82f5-40c27b8bac83"]
}
]
*)
