# Supplementary material for: Phenotypic variations in persistence and infectivity between and within environmentally transmitted pathogen populations impact population-level epidemic dynamics
Source: BMC Infect Dis. 2019 May 22;19:449. doi: 10.1186/s12879-019-4054-8 (PMC6530054; doi:10.1186/s12879-019-4054-8)
Supplement: Supplementary file 4 — Additional proof 3. This file is a Mathematica notebook providing computations for a proof described in Additional file 1. Here, we consider data of the form I and W1. (NB 161 kb) [file 12879_2019_4054_MOESM4_ESM.nb]

(* Content-type: application/vnd.wolfram.mathematica *)

(*** Wolfram Notebook File ***)
(* http://www.wolfram.com/nb *)

(* CreatedBy='Mathematica 10.2' *)

(*CacheID: 234*)
(* Internal cache information:
NotebookFileLineBreakTest
NotebookFileLineBreakTest
NotebookDataPosition[       158,          7]
NotebookDataLength[    161138,       4486]
NotebookOptionsPosition[    156379,       4371]
NotebookOutlinePosition[    156757,       4387]
CellTagsIndexPosition[    156714,       4384]
WindowFrame->Normal*)

(* Beginning of Notebook Content *)
Notebook[{

Cell[CellGroupData[{
Cell[BoxData[
 RowBox[{
  RowBox[{"(*", " ", 
   RowBox[{
    RowBox[{"In", " ", "this", " ", "notebook"}], ",", " ", 
    RowBox[{
    "we", " ", "find", " ", "the", " ", "identifiable", " ", "parameter", " ",
      "coefficients", " ", "of", " ", "the", " ", "biphasic", " ", "decay", 
     " ", "disease", " ", "model", " ", "identifiability", " ", "with", " ", 
     "disease", " ", "prevalence", " ", 
     RowBox[{"(", "I", ")"}], " ", "and", " ", "total", " ", "pathogen", " ", 
     "population", " ", 
     RowBox[{
      RowBox[{"(", 
       RowBox[{"W", "=", 
        RowBox[{"W1", "+", 
         RowBox[{"W2", " ", "observed"}]}]}], ")"}], ".", " ", "We"}], " ", 
     "use", " ", 
     RowBox[{"J", "[", "t", "]"}], " ", "instead", " ", "of", " ", 
     RowBox[{"I", "[", "t", "]"}], " ", "because", " ", "I", " ", "is", " ", 
     "protected", " ", "in", " ", 
     RowBox[{"Mathematica", "."}]}]}], " ", "*)"}], "\[IndentingNewLine]", 
  RowBox[{
   RowBox[{
    RowBox[{"Seq1", "[", "t_", "]"}], " ", "=", " ", 
    RowBox[{
     RowBox[{
      RowBox[{"-", 
       RowBox[{"S", "[", "t", "]"}]}], " ", "\[Kappa]\[Rho]", " ", 
      RowBox[{"(", " ", 
       RowBox[{
        RowBox[{"\[Psi]1", " ", 
         RowBox[{"W1", "[", "t", "]"}]}], " ", "+", 
        RowBox[{"\[Psi]2", " ", 
         RowBox[{"W2", "[", "t", "]"}]}]}], ")"}]}], " ", "-", " ", 
     RowBox[{"D", "[", 
      RowBox[{
       RowBox[{"S", "[", "t", "]"}], ",", "t"}], "]"}]}]}], 
   "\[IndentingNewLine]", 
   RowBox[{
    RowBox[{"Jeq1", "[", "t_", "]"}], " ", "=", " ", 
    RowBox[{
     RowBox[{
      RowBox[{"S", "[", "t", "]"}], " ", "\[Kappa]\[Rho]", " ", 
      RowBox[{"(", 
       RowBox[{
        RowBox[{"\[Psi]1", " ", 
         RowBox[{"W1", "[", "t", "]"}]}], " ", "+", 
        RowBox[{"\[Psi]2", " ", 
         RowBox[{"W2", "[", "t", "]"}]}]}], ")"}]}], " ", "-", " ", 
     RowBox[{"\[Gamma]", " ", "*", " ", 
      RowBox[{"J", "[", "t", "]"}]}], " ", "-", " ", 
     RowBox[{"D", "[", 
      RowBox[{
       RowBox[{"J", "[", "t", "]"}], ",", "t"}], "]"}]}]}], " ", 
   "\[IndentingNewLine]", 
   RowBox[{
    RowBox[{"W1eq1", "[", "t_", "]"}], "=", 
    RowBox[{
     RowBox[{"\[Alpha]", " ", "\[Eta]", " ", "*", 
      RowBox[{"J", "[", "t", "]"}]}], " ", "+", " ", 
     RowBox[{"\[Delta]2", " ", 
      RowBox[{"W2", "[", "t", "]"}]}], " ", "-", " ", 
     RowBox[{
      RowBox[{"(", 
       RowBox[{"\[Xi]1", "+", "\[Delta]1"}], ")"}], "*", 
      RowBox[{"W1", "[", "t", "]"}]}], "-", 
     RowBox[{"D", "[", 
      RowBox[{
       RowBox[{"W1", "[", "t", "]"}], ",", "t"}], "]"}]}]}], " ", 
   "\[IndentingNewLine]", 
   RowBox[{
    RowBox[{"W2eq1", "[", "t_", "]"}], "=", 
    RowBox[{
     RowBox[{"\[Alpha]", " ", 
      RowBox[{"(", 
       RowBox[{"1", "-", "\[Eta]"}], ")"}], " ", "*", " ", 
      RowBox[{"J", "[", "t", "]"}]}], " ", "+", " ", 
     RowBox[{"\[Delta]1", " ", 
      RowBox[{"W1", "[", "t", "]"}]}], " ", "-", " ", 
     RowBox[{
      RowBox[{"(", 
       RowBox[{"\[Xi]2", "+", "\[Delta]2"}], ")"}], "*", 
      RowBox[{"W2", "[", "t", "]"}]}], "-", 
     RowBox[{"D", "[", 
      RowBox[{
       RowBox[{"W2", "[", "t", "]"}], ",", "t"}], "]"}]}]}], 
   "\[IndentingNewLine]", 
   RowBox[{
    RowBox[{"Weq1", "[", "t_", "]"}], "=", 
    RowBox[{
     RowBox[{"W1", "[", "t", "]"}], "+", 
     RowBox[{"W2", "[", "t", "]"}], "-", 
     RowBox[{"W", "[", "t", "]"}]}]}]}]}]], "Input",
 CellChangeTimes->{{3.688750412580696*^9, 3.688750428491287*^9}, {
  3.718118816196048*^9, 3.7181188395073786`*^9}, {3.718376893080651*^9, 
  3.718376898391651*^9}, {3.718377310750651*^9, 3.718377312612651*^9}, {
  3.718378300309651*^9, 
  3.718378327539651*^9}},ExpressionUUID->"ca631cff-2de5-4bda-a61d-\
714ced1ac8d2"],

Cell[BoxData[
 RowBox[{
  RowBox[{
   RowBox[{"-", "\[Kappa]\[Rho]"}], " ", 
   RowBox[{"S", "[", "t", "]"}], " ", 
   RowBox[{"(", 
    RowBox[{
     RowBox[{"\[Psi]1", " ", 
      RowBox[{"W1", "[", "t", "]"}]}], "+", 
     RowBox[{"\[Psi]2", " ", 
      RowBox[{"W2", "[", "t", "]"}]}]}], ")"}]}], "-", 
  RowBox[{
   SuperscriptBox["S", "\[Prime]",
    MultilineFunction->None], "[", "t", "]"}]}]], "Output",
 CellChangeTimes->{3.7183776012926507`*^9, 
  3.71837974298036*^9},ExpressionUUID->"45b629b6-f197-4974-aa45-28e299828bc9"],

Cell[BoxData[
 RowBox[{
  RowBox[{
   RowBox[{"-", "\[Gamma]"}], " ", 
   RowBox[{"J", "[", "t", "]"}]}], "+", 
  RowBox[{"\[Kappa]\[Rho]", " ", 
   RowBox[{"S", "[", "t", "]"}], " ", 
   RowBox[{"(", 
    RowBox[{
     RowBox[{"\[Psi]1", " ", 
      RowBox[{"W1", "[", "t", "]"}]}], "+", 
     RowBox[{"\[Psi]2", " ", 
      RowBox[{"W2", "[", "t", "]"}]}]}], ")"}]}], "-", 
  RowBox[{
   SuperscriptBox["J", "\[Prime]",
    MultilineFunction->None], "[", "t", "]"}]}]], "Output",
 CellChangeTimes->{3.7183776012926507`*^9, 
  3.718379742985361*^9},ExpressionUUID->"3cd31350-7a2b-45b9-a77d-\
f96750aada66"],

Cell[BoxData[
 RowBox[{
  RowBox[{"\[Alpha]", " ", "\[Eta]", " ", 
   RowBox[{"J", "[", "t", "]"}]}], "-", 
  RowBox[{
   RowBox[{"(", 
    RowBox[{"\[Delta]1", "+", "\[Xi]1"}], ")"}], " ", 
   RowBox[{"W1", "[", "t", "]"}]}], "+", 
  RowBox[{"\[Delta]2", " ", 
   RowBox[{"W2", "[", "t", "]"}]}], "-", 
  RowBox[{
   SuperscriptBox["W1", "\[Prime]",
    MultilineFunction->None], "[", "t", "]"}]}]], "Output",
 CellChangeTimes->{3.7183776012926507`*^9, 
  3.7183797430023623`*^9},ExpressionUUID->"22ad8b63-1c40-432a-96c6-\
a5f98165dace"],

Cell[BoxData[
 RowBox[{
  RowBox[{"\[Alpha]", " ", 
   RowBox[{"(", 
    RowBox[{"1", "-", "\[Eta]"}], ")"}], " ", 
   RowBox[{"J", "[", "t", "]"}]}], "+", 
  RowBox[{"\[Delta]1", " ", 
   RowBox[{"W1", "[", "t", "]"}]}], "-", 
  RowBox[{
   RowBox[{"(", 
    RowBox[{"\[Delta]2", "+", "\[Xi]2"}], ")"}], " ", 
   RowBox[{"W2", "[", "t", "]"}]}], "-", 
  RowBox[{
   SuperscriptBox["W2", "\[Prime]",
    MultilineFunction->None], "[", "t", "]"}]}]], "Output",
 CellChangeTimes->{3.7183776012926507`*^9, 
  3.7183797430053625`*^9},ExpressionUUID->"68c0f55e-4c36-450a-8dab-\
e2b54ad86126"],

Cell[BoxData[
 RowBox[{
  RowBox[{"-", 
   RowBox[{"W", "[", "t", "]"}]}], "+", 
  RowBox[{"W1", "[", "t", "]"}], "+", 
  RowBox[{"W2", "[", "t", "]"}]}]], "Output",
 CellChangeTimes->{3.7183776012926507`*^9, 
  3.718379743007363*^9},ExpressionUUID->"3deca61c-b4b9-45ad-bae6-\
33d51c22dcb2"]
}, Open  ]],

Cell[BoxData[
 RowBox[{"(*", " ", 
  RowBox[{"We", " ", "now", " ", "remove", " ", 
   RowBox[{"W2", "[", "t", "]"}], " ", "from", " ", "all", " ", "equations", 
   " ", "using", " ", 
   RowBox[{
    RowBox[{"Weq1", "[", "t", "]"}], "."}]}], "*)"}]], "Input",
 CellChangeTimes->{{3.7181188502654543`*^9, 3.7181188990433316`*^9}, 
   3.718376735929651*^9},ExpressionUUID->"abb67095-a42f-4a26-8625-\
00367a574b37"],

Cell[CellGroupData[{

Cell[BoxData[{
 RowBox[{
  RowBox[{"Seq2", "[", "t", "]"}], " ", "=", 
  RowBox[{
   RowBox[{"Seq1", "[", "t", "]"}], "/.", 
   RowBox[{
    RowBox[{"Solve", "[", 
     RowBox[{
      RowBox[{
       RowBox[{"Weq1", "[", "t", "]"}], "\[Equal]", "0"}], ",", 
      RowBox[{"W1", "[", "t", "]"}]}], "]"}], "[", 
    RowBox[{"[", "1", "]"}], "]"}]}]}], "\[IndentingNewLine]", 
 RowBox[{
  RowBox[{"Jeq2", "[", "t", "]"}], " ", "=", " ", 
  RowBox[{
   RowBox[{"Jeq1", "[", "t", "]"}], "/.", 
   RowBox[{
    RowBox[{"Solve", "[", 
     RowBox[{
      RowBox[{
       RowBox[{"Weq1", "[", "t", "]"}], "\[Equal]", "0"}], ",", 
      RowBox[{"W1", "[", "t", "]"}]}], "]"}], "[", 
    RowBox[{"[", "1", "]"}], "]"}]}]}], "\[IndentingNewLine]", 
 RowBox[{
  RowBox[{"W1eq2", "[", "t", "]"}], "=", 
  RowBox[{
   RowBox[{
    RowBox[{
     RowBox[{"W1eq1", "[", "t", "]"}], "/.", 
     RowBox[{
      RowBox[{"D", "[", 
       RowBox[{
        RowBox[{
         RowBox[{"Solve", "[", 
          RowBox[{
           RowBox[{
            RowBox[{"Weq1", "[", "t", "]"}], "\[Equal]", "0"}], ",", 
           RowBox[{"W1", "[", "t", "]"}]}], "]"}], "[", 
         RowBox[{"[", "1", "]"}], "]"}], ",", "t"}], "]"}], "[", 
      RowBox[{"[", "1", "]"}], "]"}]}], "/.", 
    RowBox[{
     RowBox[{"Solve", "[", 
      RowBox[{
       RowBox[{
        RowBox[{"W2eq1", "[", "t", "]"}], "\[Equal]", "0"}], ",", 
       RowBox[{
        SuperscriptBox["W2", "\[Prime]",
         MultilineFunction->None], "[", "t", "]"}]}], "]"}], "[", 
     RowBox[{"[", "1", "]"}], "]"}]}], "/.", 
   RowBox[{
    RowBox[{"Solve", "[", 
     RowBox[{
      RowBox[{
       RowBox[{"Weq1", "[", "t", "]"}], "\[Equal]", "0"}], ",", 
      RowBox[{"W1", "[", "t", "]"}]}], "]"}], "[", 
    RowBox[{"[", "1", "]"}], "]"}]}]}], "\[IndentingNewLine]", 
 RowBox[{
  RowBox[{"W2eq2", "[", "t", "]"}], "=", 
  RowBox[{
   RowBox[{"W2eq1", "[", "t", "]"}], "/.", 
   RowBox[{
    RowBox[{"Solve", "[", 
     RowBox[{
      RowBox[{
       RowBox[{"Weq1", "[", "t", "]"}], "\[Equal]", "0"}], ",", 
      RowBox[{"W1", "[", "t", "]"}]}], "]"}], "[", 
    RowBox[{"[", "1", "]"}], "]"}]}]}]}], "Input",
 CellChangeTimes->{{3.718376971070651*^9, 
  3.718376971073651*^9}},ExpressionUUID->"01a35441-4dd3-4bf4-8ba1-\
f1aa859c0754"],

Cell[BoxData[
 RowBox[{
  RowBox[{
   RowBox[{"-", "\[Kappa]\[Rho]"}], " ", 
   RowBox[{"S", "[", "t", "]"}], " ", 
   RowBox[{"(", 
    RowBox[{
     RowBox[{"\[Psi]1", " ", 
      RowBox[{"(", 
       RowBox[{
        RowBox[{"W", "[", "t", "]"}], "-", 
        RowBox[{"W2", "[", "t", "]"}]}], ")"}]}], "+", 
     RowBox[{"\[Psi]2", " ", 
      RowBox[{"W2", "[", "t", "]"}]}]}], ")"}]}], "-", 
  RowBox[{
   SuperscriptBox["S", "\[Prime]",
    MultilineFunction->None], "[", "t", "]"}]}]], "Output",
 CellChangeTimes->{3.7183776013336506`*^9, 
  3.7183797430673685`*^9},ExpressionUUID->"1192f066-0ad9-4371-b8de-\
029cbfa6f0ac"],

Cell[BoxData[
 RowBox[{
  RowBox[{
   RowBox[{"-", "\[Gamma]"}], " ", 
   RowBox[{"J", "[", "t", "]"}]}], "+", 
  RowBox[{"\[Kappa]\[Rho]", " ", 
   RowBox[{"S", "[", "t", "]"}], " ", 
   RowBox[{"(", 
    RowBox[{
     RowBox[{"\[Psi]1", " ", 
      RowBox[{"(", 
       RowBox[{
        RowBox[{"W", "[", "t", "]"}], "-", 
        RowBox[{"W2", "[", "t", "]"}]}], ")"}]}], "+", 
     RowBox[{"\[Psi]2", " ", 
      RowBox[{"W2", "[", "t", "]"}]}]}], ")"}]}], "-", 
  RowBox[{
   SuperscriptBox["J", "\[Prime]",
    MultilineFunction->None], "[", "t", "]"}]}]], "Output",
 CellChangeTimes->{3.7183776013336506`*^9, 
  3.71837974307937*^9},ExpressionUUID->"d2dbe02e-d948-4f45-8722-1140fdf92f8d"],

Cell[BoxData[
 RowBox[{
  RowBox[{"\[Alpha]", " ", 
   RowBox[{"J", "[", "t", "]"}]}], "+", 
  RowBox[{"\[Delta]1", " ", 
   RowBox[{"(", 
    RowBox[{
     RowBox[{"W", "[", "t", "]"}], "-", 
     RowBox[{"W2", "[", "t", "]"}]}], ")"}]}], "-", 
  RowBox[{
   RowBox[{"(", 
    RowBox[{"\[Delta]1", "+", "\[Xi]1"}], ")"}], " ", 
   RowBox[{"(", 
    RowBox[{
     RowBox[{"W", "[", "t", "]"}], "-", 
     RowBox[{"W2", "[", "t", "]"}]}], ")"}]}], "-", 
  RowBox[{"\[Xi]2", " ", 
   RowBox[{"W2", "[", "t", "]"}]}], "-", 
  RowBox[{
   SuperscriptBox["W", "\[Prime]",
    MultilineFunction->None], "[", "t", "]"}]}]], "Output",
 CellChangeTimes->{3.7183776013336506`*^9, 
  3.7183797430813704`*^9},ExpressionUUID->"7e602cff-604b-4877-9cdb-\
407a27575acd"],

Cell[BoxData[
 RowBox[{
  RowBox[{"\[Alpha]", " ", 
   RowBox[{"(", 
    RowBox[{"1", "-", "\[Eta]"}], ")"}], " ", 
   RowBox[{"J", "[", "t", "]"}]}], "+", 
  RowBox[{"\[Delta]1", " ", 
   RowBox[{"(", 
    RowBox[{
     RowBox[{"W", "[", "t", "]"}], "-", 
     RowBox[{"W2", "[", "t", "]"}]}], ")"}]}], "-", 
  RowBox[{
   RowBox[{"(", 
    RowBox[{"\[Delta]2", "+", "\[Xi]2"}], ")"}], " ", 
   RowBox[{"W2", "[", "t", "]"}]}], "-", 
  RowBox[{
   SuperscriptBox["W2", "\[Prime]",
    MultilineFunction->None], "[", "t", "]"}]}]], "Output",
 CellChangeTimes->{3.7183776013336506`*^9, 
  3.71837974308337*^9},ExpressionUUID->"524d6804-2e6c-45fc-8140-cc514552a5dd"]
}, Open  ]],

Cell[CellGroupData[{

Cell[BoxData[{
 RowBox[{
  RowBox[{"Seq3", "[", "t", "]"}], "=", 
  RowBox[{
   RowBox[{"Together", "[", 
    RowBox[{
     RowBox[{"Seq2", "[", "t", "]"}], "/.", 
     RowBox[{
      RowBox[{"Solve", "[", 
       RowBox[{
        RowBox[{
         RowBox[{"W1eq2", "[", "t", "]"}], "\[Equal]", "0"}], ",", 
        RowBox[{"W2", "[", "t", "]"}]}], "]"}], "[", 
      RowBox[{"[", "1", "]"}], "]"}]}], "]"}], "*", 
   RowBox[{"(", 
    RowBox[{"\[Xi]1", "-", "\[Xi]2"}], ")"}]}]}], "\[IndentingNewLine]", 
 RowBox[{
  RowBox[{"Jeq3", "[", "t", "]"}], " ", "=", " ", 
  RowBox[{
   RowBox[{"Together", "[", 
    RowBox[{
     RowBox[{"Jeq2", "[", "t", "]"}], "/.", 
     RowBox[{
      RowBox[{"Solve", "[", 
       RowBox[{
        RowBox[{
         RowBox[{"W1eq2", "[", "t", "]"}], "\[Equal]", "0"}], ",", 
        RowBox[{"W2", "[", "t", "]"}]}], "]"}], "[", 
      RowBox[{"[", "1", "]"}], "]"}]}], "]"}], "*", 
   RowBox[{"(", 
    RowBox[{"\[Xi]1", "-", "\[Xi]2"}], ")"}]}]}], "\[IndentingNewLine]", 
 RowBox[{
  RowBox[{"W2eq3", "[", "t", "]"}], "=", 
  RowBox[{
   RowBox[{"Together", "[", 
    RowBox[{
     RowBox[{
      RowBox[{"W2eq2", "[", "t", "]"}], "/.", " ", 
      RowBox[{"D", "[", 
       RowBox[{
        RowBox[{
         RowBox[{"Solve", "[", 
          RowBox[{
           RowBox[{
            RowBox[{"W1eq2", "[", "t", "]"}], "\[Equal]", "0"}], ",", 
           RowBox[{"W2", "[", "t", "]"}]}], "]"}], "[", 
         RowBox[{"[", "1", "]"}], "]"}], ",", "t"}], "]"}]}], "/.", 
     RowBox[{
      RowBox[{"Solve", "[", 
       RowBox[{
        RowBox[{
         RowBox[{"W1eq2", "[", "t", "]"}], "\[Equal]", "0"}], ",", 
        RowBox[{"W2", "[", "t", "]"}]}], "]"}], "[", 
      RowBox[{"[", "1", "]"}], "]"}]}], "]"}], " ", "*", 
   RowBox[{"(", 
    RowBox[{"\[Xi]1", "-", "\[Xi]2"}], ")"}]}]}]}], "Input",
 CellChangeTimes->{{3.688749896417085*^9, 3.688750055197962*^9}, {
  3.688750334360875*^9, 3.6887503379122305`*^9}, {3.6887504463970776`*^9, 
  3.6887504559960375`*^9}, {3.7183769711496506`*^9, 
  3.718376971150651*^9}},ExpressionUUID->"e37ae371-a54b-4b92-9a15-\
1daac40f3895"],

Cell[BoxData[
 RowBox[{
  RowBox[{
   RowBox[{"-", "\[Alpha]"}], " ", "\[Kappa]\[Rho]", " ", "\[Psi]1", " ", 
   RowBox[{"J", "[", "t", "]"}], " ", 
   RowBox[{"S", "[", "t", "]"}]}], "+", 
  RowBox[{"\[Alpha]", " ", "\[Kappa]\[Rho]", " ", "\[Psi]2", " ", 
   RowBox[{"J", "[", "t", "]"}], " ", 
   RowBox[{"S", "[", "t", "]"}]}], "+", 
  RowBox[{"\[Kappa]\[Rho]", " ", "\[Xi]2", " ", "\[Psi]1", " ", 
   RowBox[{"S", "[", "t", "]"}], " ", 
   RowBox[{"W", "[", "t", "]"}]}], "-", 
  RowBox[{"\[Kappa]\[Rho]", " ", "\[Xi]1", " ", "\[Psi]2", " ", 
   RowBox[{"S", "[", "t", "]"}], " ", 
   RowBox[{"W", "[", "t", "]"}]}], "-", 
  RowBox[{"\[Xi]1", " ", 
   RowBox[{
    SuperscriptBox["S", "\[Prime]",
     MultilineFunction->None], "[", "t", "]"}]}], "+", 
  RowBox[{"\[Xi]2", " ", 
   RowBox[{
    SuperscriptBox["S", "\[Prime]",
     MultilineFunction->None], "[", "t", "]"}]}], "+", 
  RowBox[{"\[Kappa]\[Rho]", " ", "\[Psi]1", " ", 
   RowBox[{"S", "[", "t", "]"}], " ", 
   RowBox[{
    SuperscriptBox["W", "\[Prime]",
     MultilineFunction->None], "[", "t", "]"}]}], "-", 
  RowBox[{"\[Kappa]\[Rho]", " ", "\[Psi]2", " ", 
   RowBox[{"S", "[", "t", "]"}], " ", 
   RowBox[{
    SuperscriptBox["W", "\[Prime]",
     MultilineFunction->None], "[", "t", "]"}]}]}]], "Output",
 CellChangeTimes->{3.718377601353651*^9, 
  3.7183797430933714`*^9},ExpressionUUID->"9e2ab571-5e23-4bb4-b7cb-\
00746d186a25"],

Cell[BoxData[
 RowBox[{
  RowBox[{
   RowBox[{"-", "\[Gamma]"}], " ", "\[Xi]1", " ", 
   RowBox[{"J", "[", "t", "]"}]}], "+", 
  RowBox[{"\[Gamma]", " ", "\[Xi]2", " ", 
   RowBox[{"J", "[", "t", "]"}]}], "+", 
  RowBox[{"\[Alpha]", " ", "\[Kappa]\[Rho]", " ", "\[Psi]1", " ", 
   RowBox[{"J", "[", "t", "]"}], " ", 
   RowBox[{"S", "[", "t", "]"}]}], "-", 
  RowBox[{"\[Alpha]", " ", "\[Kappa]\[Rho]", " ", "\[Psi]2", " ", 
   RowBox[{"J", "[", "t", "]"}], " ", 
   RowBox[{"S", "[", "t", "]"}]}], "-", 
  RowBox[{"\[Kappa]\[Rho]", " ", "\[Xi]2", " ", "\[Psi]1", " ", 
   RowBox[{"S", "[", "t", "]"}], " ", 
   RowBox[{"W", "[", "t", "]"}]}], "+", 
  RowBox[{"\[Kappa]\[Rho]", " ", "\[Xi]1", " ", "\[Psi]2", " ", 
   RowBox[{"S", "[", "t", "]"}], " ", 
   RowBox[{"W", "[", "t", "]"}]}], "-", 
  RowBox[{"\[Xi]1", " ", 
   RowBox[{
    SuperscriptBox["J", "\[Prime]",
     MultilineFunction->None], "[", "t", "]"}]}], "+", 
  RowBox[{"\[Xi]2", " ", 
   RowBox[{
    SuperscriptBox["J", "\[Prime]",
     MultilineFunction->None], "[", "t", "]"}]}], "-", 
  RowBox[{"\[Kappa]\[Rho]", " ", "\[Psi]1", " ", 
   RowBox[{"S", "[", "t", "]"}], " ", 
   RowBox[{
    SuperscriptBox["W", "\[Prime]",
     MultilineFunction->None], "[", "t", "]"}]}], "+", 
  RowBox[{"\[Kappa]\[Rho]", " ", "\[Psi]2", " ", 
   RowBox[{"S", "[", "t", "]"}], " ", 
   RowBox[{
    SuperscriptBox["W", "\[Prime]",
     MultilineFunction->None], "[", "t", "]"}]}]}]], "Output",
 CellChangeTimes->{3.718377601353651*^9, 
  3.7183797430963717`*^9},ExpressionUUID->"6477b7d9-7004-413e-8787-\
cc388e848592"],

Cell[BoxData[
 RowBox[{
  RowBox[{"\[Alpha]", " ", "\[Delta]1", " ", 
   RowBox[{"J", "[", "t", "]"}]}], "+", 
  RowBox[{"\[Alpha]", " ", "\[Delta]2", " ", 
   RowBox[{"J", "[", "t", "]"}]}], "+", 
  RowBox[{"\[Alpha]", " ", "\[Xi]1", " ", 
   RowBox[{"J", "[", "t", "]"}]}], "-", 
  RowBox[{"\[Alpha]", " ", "\[Eta]", " ", "\[Xi]1", " ", 
   RowBox[{"J", "[", "t", "]"}]}], "+", 
  RowBox[{"\[Alpha]", " ", "\[Eta]", " ", "\[Xi]2", " ", 
   RowBox[{"J", "[", "t", "]"}]}], "-", 
  RowBox[{"\[Delta]2", " ", "\[Xi]1", " ", 
   RowBox[{"W", "[", "t", "]"}]}], "-", 
  RowBox[{"\[Delta]1", " ", "\[Xi]2", " ", 
   RowBox[{"W", "[", "t", "]"}]}], "-", 
  RowBox[{"\[Xi]1", " ", "\[Xi]2", " ", 
   RowBox[{"W", "[", "t", "]"}]}], "+", 
  RowBox[{"\[Alpha]", " ", 
   RowBox[{
    SuperscriptBox["J", "\[Prime]",
     MultilineFunction->None], "[", "t", "]"}]}], "-", 
  RowBox[{"\[Delta]1", " ", 
   RowBox[{
    SuperscriptBox["W", "\[Prime]",
     MultilineFunction->None], "[", "t", "]"}]}], "-", 
  RowBox[{"\[Delta]2", " ", 
   RowBox[{
    SuperscriptBox["W", "\[Prime]",
     MultilineFunction->None], "[", "t", "]"}]}], "-", 
  RowBox[{"\[Xi]1", " ", 
   RowBox[{
    SuperscriptBox["W", "\[Prime]",
     MultilineFunction->None], "[", "t", "]"}]}], "-", 
  RowBox[{"\[Xi]2", " ", 
   RowBox[{
    SuperscriptBox["W", "\[Prime]",
     MultilineFunction->None], "[", "t", "]"}]}], "-", 
  RowBox[{
   SuperscriptBox["W", "\[Prime]\[Prime]",
    MultilineFunction->None], "[", "t", "]"}]}]], "Output",
 CellChangeTimes->{3.718377601353651*^9, 
  3.718379743099372*^9},ExpressionUUID->"1c62c6dc-d160-4046-a9ba-\
3e9eb174aa47"]
}, Open  ]],

Cell[BoxData[
 RowBox[{"(*", " ", 
  RowBox[{"Next", ",", " ", 
   RowBox[{
   "we", " ", "reparameterize", " ", "our", " ", "equations", " ", "only", 
    " ", "in", " ", "terms", " ", "of", " ", "the", " ", "proposed", " ", 
    "identifiable", " ", "parameter", " ", "combinations"}]}], " ", 
  "*)"}]], "Input",
 CellChangeTimes->{{3.718118910808508*^9, 3.718118943693796*^9}, {
   3.7183768328666506`*^9, 3.718376833666651*^9}, {3.718376971231651*^9, 
   3.7183769712336507`*^9}, 3.7183802354436016`*^9, {3.718380917067757*^9, 
   3.71838091809186*^9}},ExpressionUUID->"ea1e8fa6-64b2-47e4-85ad-\
518eb022394d"],

Cell[CellGroupData[{

Cell[BoxData[
 RowBox[{"Combos", "=", 
  RowBox[{"{", 
   RowBox[{
    RowBox[{"p4", "\[Equal]", 
     RowBox[{"\[Kappa]\[Rho]", " ", "\[Alpha]", " ", 
      RowBox[{"(", 
       RowBox[{
        RowBox[{"\[Eta]", " ", "\[Psi]1"}], " ", "+", " ", 
        RowBox[{
         RowBox[{"(", 
          RowBox[{"1", "-", "\[Eta]"}], ")"}], "\[Psi]2"}]}], ")"}]}]}], ",", 
    RowBox[{"p1", "\[Equal]", "\[Gamma]"}], ",", 
    RowBox[{"p2", "==", 
     RowBox[{
      RowBox[{"(", 
       RowBox[{"\[Xi]1", "+", " ", "\[Delta]1"}], ")"}], "+", 
      RowBox[{"(", 
       RowBox[{"\[Xi]2", "+", " ", "\[Delta]2"}], ")"}]}]}], ",", " ", 
    RowBox[{"p3", "==", 
     RowBox[{
      RowBox[{
       RowBox[{"(", 
        RowBox[{"\[Xi]1", " ", "+", " ", "\[Delta]1"}], ")"}], 
       RowBox[{"(", 
        RowBox[{"\[Xi]2", " ", "+", " ", "\[Delta]2"}], ")"}]}], "-", 
      RowBox[{"\[Delta]1", " ", "\[Delta]2"}]}]}], ",", " ", 
    RowBox[{"p5", "\[Equal]", 
     RowBox[{"\[Kappa]\[Rho]", " ", "\[Alpha]", " ", 
      RowBox[{"(", 
       RowBox[{
        RowBox[{"\[Eta]", " ", "\[Psi]1", " ", 
         RowBox[{"(", "\[Xi]2", ")"}]}], "+", " ", 
        RowBox[{
         RowBox[{"(", 
          RowBox[{"1", "-", "\[Eta]"}], ")"}], "\[Psi]2", 
         RowBox[{"(", "\[Xi]1", ")"}]}], "+", 
        RowBox[{"\[Psi]2", " ", "\[Delta]1"}], "  ", "+", " ", 
        RowBox[{"\[Psi]1", " ", "\[Delta]2"}]}], ")"}]}]}], ",", 
    RowBox[{"p6", "==", "\[Alpha]"}], ",", 
    RowBox[{"p7", "==", 
     RowBox[{
      RowBox[{
       RowBox[{"(", 
        RowBox[{"1", "-", "\[Eta]"}], ")"}], " ", "\[Xi]1"}], " ", "+", 
      RowBox[{"\[Eta]", " ", "\[Xi]2"}], " ", "+", " ", "\[Delta]1", " ", "+",
       " ", "\[Delta]2"}]}]}], "}"}]}]], "Input",
 CellChangeTimes->{{3.6887503702004585`*^9, 3.6887503815765963`*^9}, {
  3.6887504725406914`*^9, 3.6887505413265696`*^9}, {3.6895117103611417`*^9, 
  3.6895117105921645`*^9}},ExpressionUUID->"7efe50b4-b395-4090-b5d7-\
bfb9f34c8636"],

Cell[BoxData[
 RowBox[{"{", 
  RowBox[{
   RowBox[{"p4", "\[Equal]", 
    RowBox[{"\[Alpha]", " ", "\[Kappa]\[Rho]", " ", 
     RowBox[{"(", 
      RowBox[{
       RowBox[{"\[Eta]", " ", "\[Psi]1"}], "+", 
       RowBox[{
        RowBox[{"(", 
         RowBox[{"1", "-", "\[Eta]"}], ")"}], " ", "\[Psi]2"}]}], ")"}]}]}], 
   ",", 
   RowBox[{"p1", "\[Equal]", "\[Gamma]"}], ",", 
   RowBox[{"p2", "\[Equal]", 
    RowBox[{"\[Delta]1", "+", "\[Delta]2", "+", "\[Xi]1", "+", "\[Xi]2"}]}], 
   ",", 
   RowBox[{"p3", "\[Equal]", 
    RowBox[{
     RowBox[{
      RowBox[{"-", "\[Delta]1"}], " ", "\[Delta]2"}], "+", 
     RowBox[{
      RowBox[{"(", 
       RowBox[{"\[Delta]1", "+", "\[Xi]1"}], ")"}], " ", 
      RowBox[{"(", 
       RowBox[{"\[Delta]2", "+", "\[Xi]2"}], ")"}]}]}]}], ",", 
   RowBox[{"p5", "\[Equal]", 
    RowBox[{"\[Alpha]", " ", "\[Kappa]\[Rho]", " ", 
     RowBox[{"(", 
      RowBox[{
       RowBox[{"\[Delta]2", " ", "\[Psi]1"}], "+", 
       RowBox[{"\[Eta]", " ", "\[Xi]2", " ", "\[Psi]1"}], "+", 
       RowBox[{"\[Delta]1", " ", "\[Psi]2"}], "+", 
       RowBox[{
        RowBox[{"(", 
         RowBox[{"1", "-", "\[Eta]"}], ")"}], " ", "\[Xi]1", " ", 
        "\[Psi]2"}]}], ")"}]}]}], ",", 
   RowBox[{"p6", "\[Equal]", "\[Alpha]"}], ",", 
   RowBox[{"p7", "\[Equal]", 
    RowBox[{"\[Delta]1", "+", "\[Delta]2", "+", 
     RowBox[{
      RowBox[{"(", 
       RowBox[{"1", "-", "\[Eta]"}], ")"}], " ", "\[Xi]1"}], "+", 
     RowBox[{"\[Eta]", " ", "\[Xi]2"}]}]}]}], "}"}]], "Output",
 CellChangeTimes->{3.718377601379651*^9, 
  3.718379743116374*^9},ExpressionUUID->"1e9866f3-5049-4be1-b664-\
aaf334f4e46b"]
}, Open  ]],

Cell[CellGroupData[{

Cell[BoxData[
 RowBox[{"Z", "=", 
  RowBox[{
   RowBox[{"Simplify", "[", 
    RowBox[{"Solve", "[", 
     RowBox[{"Combos", ",", 
      RowBox[{"{", 
       RowBox[{
       "\[Gamma]", ",", " ", "\[Kappa]\[Rho]", ",", "\[Alpha]", ",", 
        "\[Delta]1", ",", " ", "\[Delta]2", ",", " ", "\[Eta]", ",", " ", 
        "\[Xi]1", ",", " ", "\[Xi]2", " ", ",", " ", "\[Psi]1", ",", " ", 
        "\[Psi]2"}], "}"}]}], "]"}], "]"}], "[", 
   RowBox[{"[", "1", "]"}], "]"}]}]], "Input",
 CellChangeTimes->{
  3.688750574352872*^9, {3.6887508288823223`*^9, 3.688750937901223*^9}, {
   3.689511779516056*^9, 3.6895117807791824`*^9}, 3.718376971237651*^9, 
   3.718377206898651*^9},ExpressionUUID->"2f868721-d79e-4d2b-bacf-\
25c257b26107"],

Cell[BoxData[
 TemplateBox[{
  "Solve","svars",
   "\"Equations may not give solutions for all \\\"solve\\\" variables.\"",2,
   230,28,30820251058760712903,"Local"},
  "MessageTemplate"]], "Message", "MSG",
 CellChangeTimes->{3.718377601717651*^9, 
  3.718379743457408*^9},ExpressionUUID->"1ff968a5-bc5c-414c-b640-\
f99642bd6f0b"],

Cell[BoxData[
 RowBox[{"{", 
  RowBox[{
   RowBox[{"\[Gamma]", "\[Rule]", "p1"}], ",", 
   RowBox[{"\[Alpha]", "\[Rule]", "p6"}], ",", 
   RowBox[{"\[Delta]1", "\[Rule]", 
    RowBox[{"-", 
     FractionBox[
      RowBox[{
       RowBox[{"p3", " ", 
        SuperscriptBox[
         RowBox[{"(", 
          RowBox[{
           RowBox[{"-", "1"}], "+", "\[Eta]"}], ")"}], "2"], " ", 
        SuperscriptBox[
         RowBox[{"(", 
          RowBox[{"p4", "-", 
           RowBox[{"p6", " ", "\[Kappa]\[Rho]", " ", "\[Psi]2"}]}], ")"}], 
         "2"]}], "+", 
       RowBox[{
        RowBox[{"(", 
         RowBox[{
          RowBox[{"p4", " ", "p7"}], "-", 
          RowBox[{"p5", " ", "\[Eta]"}], "+", 
          RowBox[{"p6", " ", "p7", " ", 
           RowBox[{"(", 
            RowBox[{
             RowBox[{"-", "1"}], "+", "\[Eta]"}], ")"}], " ", 
           "\[Kappa]\[Rho]", " ", "\[Psi]2"}]}], ")"}], " ", 
        RowBox[{"(", 
         RowBox[{
          RowBox[{"p4", " ", "p7"}], "-", 
          RowBox[{"p5", " ", "\[Eta]"}], "-", 
          RowBox[{"p6", " ", "p7", " ", "\[Kappa]\[Rho]", " ", "\[Psi]2"}], 
          "+", 
          RowBox[{
          "p6", " ", "p7", " ", "\[Eta]", " ", "\[Kappa]\[Rho]", " ", 
           "\[Psi]2"}], "+", 
          RowBox[{"p2", " ", 
           RowBox[{"(", 
            RowBox[{
             RowBox[{"-", "1"}], "+", "\[Eta]"}], ")"}], " ", 
           RowBox[{"(", 
            RowBox[{"p4", "-", 
             RowBox[{"p6", " ", "\[Kappa]\[Rho]", " ", "\[Psi]2"}]}], 
            ")"}]}]}], ")"}]}]}], 
      RowBox[{
       RowBox[{"(", 
        RowBox[{"p5", "-", 
         RowBox[{"p4", " ", "p7"}]}], ")"}], " ", "\[Eta]", " ", 
       RowBox[{"(", 
        RowBox[{"p4", "-", 
         RowBox[{"p6", " ", "\[Kappa]\[Rho]", " ", "\[Psi]2"}]}], 
        ")"}]}]]}]}], ",", 
   RowBox[{"\[Delta]2", "\[Rule]", 
    FractionBox[
     RowBox[{"\[Eta]", " ", 
      RowBox[{"(", 
       RowBox[{
        RowBox[{"p3", " ", 
         SuperscriptBox[
          RowBox[{"(", 
           RowBox[{"p4", "-", 
            RowBox[{"p6", " ", "\[Kappa]\[Rho]", " ", "\[Psi]2"}]}], ")"}], 
          "2"]}], "+", 
        RowBox[{
         RowBox[{"(", 
          RowBox[{"p5", "-", 
           RowBox[{"p6", " ", "p7", " ", "\[Kappa]\[Rho]", " ", "\[Psi]2"}]}],
           ")"}], " ", 
         RowBox[{"(", 
          RowBox[{
           RowBox[{
            RowBox[{"-", "p2"}], " ", "p4"}], "+", "p5", "+", 
           RowBox[{"p2", " ", "p6", " ", "\[Kappa]\[Rho]", " ", "\[Psi]2"}], 
           "-", 
           RowBox[{"p6", " ", "p7", " ", "\[Kappa]\[Rho]", " ", "\[Psi]2"}]}],
           ")"}]}]}], ")"}]}], 
     RowBox[{
      RowBox[{"(", 
       RowBox[{"p5", "-", 
        RowBox[{"p4", " ", "p7"}]}], ")"}], " ", 
      RowBox[{"(", 
       RowBox[{"p4", "-", 
        RowBox[{"p6", " ", "\[Kappa]\[Rho]", " ", "\[Psi]2"}]}], ")"}]}]]}], 
   ",", 
   RowBox[{"\[Xi]1", "\[Rule]", 
    RowBox[{"-", 
     FractionBox[
      RowBox[{
       RowBox[{"p3", " ", 
        RowBox[{"(", 
         RowBox[{
          RowBox[{"-", "1"}], "+", "\[Eta]"}], ")"}], " ", 
        RowBox[{"(", 
         RowBox[{"p4", "-", 
          RowBox[{"p6", " ", "\[Kappa]\[Rho]", " ", "\[Psi]2"}]}], ")"}]}], 
       "+", 
       RowBox[{
        RowBox[{"(", 
         RowBox[{"p2", "-", "p7"}], ")"}], " ", 
        RowBox[{"(", 
         RowBox[{
          RowBox[{"p4", " ", "p7"}], "-", 
          RowBox[{"p5", " ", "\[Eta]"}], "+", 
          RowBox[{"p6", " ", "p7", " ", 
           RowBox[{"(", 
            RowBox[{
             RowBox[{"-", "1"}], "+", "\[Eta]"}], ")"}], " ", 
           "\[Kappa]\[Rho]", " ", "\[Psi]2"}]}], ")"}]}]}], 
      RowBox[{
       RowBox[{"(", 
        RowBox[{"p5", "-", 
         RowBox[{"p4", " ", "p7"}]}], ")"}], " ", "\[Eta]"}]]}]}], ",", 
   RowBox[{"\[Xi]2", "\[Rule]", 
    FractionBox[
     RowBox[{
      RowBox[{"p3", " ", 
       RowBox[{"(", 
        RowBox[{
         RowBox[{"-", "p4"}], "+", 
         RowBox[{"p6", " ", "\[Kappa]\[Rho]", " ", "\[Psi]2"}]}], ")"}]}], 
      "+", 
      RowBox[{
       RowBox[{"(", 
        RowBox[{"p2", "-", "p7"}], ")"}], " ", 
       RowBox[{"(", 
        RowBox[{"p5", "-", 
         RowBox[{"p6", " ", "p7", " ", "\[Kappa]\[Rho]", " ", "\[Psi]2"}]}], 
        ")"}]}]}], 
     RowBox[{"p5", "-", 
      RowBox[{"p4", " ", "p7"}]}]]}], ",", 
   RowBox[{"\[Psi]1", "\[Rule]", 
    FractionBox[
     RowBox[{"p4", "+", 
      RowBox[{"p6", " ", 
       RowBox[{"(", 
        RowBox[{
         RowBox[{"-", "1"}], "+", "\[Eta]"}], ")"}], " ", "\[Kappa]\[Rho]", 
       " ", "\[Psi]2"}]}], 
     RowBox[{"p6", " ", "\[Eta]", " ", "\[Kappa]\[Rho]"}]]}]}], 
  "}"}]], "Output",
 CellChangeTimes->{3.718377601738651*^9, 
  3.7183797434774103`*^9},ExpressionUUID->"2154e650-6658-49b6-9339-\
d66faf7ecca8"]
}, Open  ]],

Cell[BoxData[
 RowBox[{"(*", " ", 
  RowBox[{
  "We", " ", "now", " ", "simplify", " ", "the", " ", "remaining", " ", 
   "equations", " ", "to", " ", "demonstrate", " ", "that", " ", "they", " ", 
   "can", " ", "be", " ", "written", " ", "in", " ", "terms", " ", "of", " ", 
   "only", " ", "the", " ", "proposed", " ", "identifiable", " ", "parameter",
    " ", 
   RowBox[{"combinations", "."}]}], " ", "*)"}]], "Input",
 CellChangeTimes->{{3.6887505869841347`*^9, 3.688750695380974*^9}, {
  3.68875096337477*^9, 3.6887510259130235`*^9}, {3.6895122747495747`*^9, 
  3.6895122774448442`*^9}, {3.7002331121804695`*^9, 3.700233114478699*^9}, {
  3.718376804508651*^9, 3.718376843921651*^9}, {3.718376971244651*^9, 
  3.718376971245651*^9}, {3.718380913403391*^9, 
  3.7183809286039104`*^9}},ExpressionUUID->"6218336b-5beb-458a-b83c-\
918550a2a8b6"],

Cell[CellGroupData[{

Cell[BoxData[
 RowBox[{
  RowBox[{"Seq4", "[", "t", "]"}], "=", 
  RowBox[{
   RowBox[{"Together", "[", 
    RowBox[{
     RowBox[{
      RowBox[{
       RowBox[{"Seq3", "[", "t", "]"}], "/.", 
       RowBox[{
        RowBox[{"D", "[", 
         RowBox[{
          RowBox[{"Solve", "[", 
           RowBox[{
            RowBox[{
             RowBox[{"Jeq3", "[", "t", "]"}], "\[Equal]", "0"}], ",", 
            RowBox[{"S", "[", "t", "]"}]}], "]"}], ",", "t"}], "]"}], "[", 
        RowBox[{"[", "1", "]"}], "]"}]}], "/.", 
      RowBox[{
       RowBox[{"Solve", "[", 
        RowBox[{
         RowBox[{
          RowBox[{"Jeq3", "[", "t", "]"}], "\[Equal]", "0"}], ",", 
         RowBox[{"S", "[", "t", "]"}]}], "]"}], "[", 
       RowBox[{"[", "1", "]"}], "]"}]}], "/.", 
     RowBox[{
      RowBox[{"Solve", "[", 
       RowBox[{
        RowBox[{
         RowBox[{"W2eq3", "[", "t", "]"}], "\[Equal]", "0"}], ",", 
        RowBox[{
         RowBox[{"W", "''"}], "[", "t", "]"}]}], "]"}], "[", 
      RowBox[{"[", "1", "]"}], "]"}]}], "]"}], "*", 
   RowBox[{"Denominator", "[", 
    RowBox[{"Together", "[", 
     RowBox[{
      RowBox[{
       RowBox[{
        RowBox[{"Seq3", "[", "t", "]"}], "/.", 
        RowBox[{
         RowBox[{"D", "[", 
          RowBox[{
           RowBox[{"Solve", "[", 
            RowBox[{
             RowBox[{
              RowBox[{"Jeq3", "[", "t", "]"}], "\[Equal]", "0"}], ",", 
             RowBox[{"S", "[", "t", "]"}]}], "]"}], ",", "t"}], "]"}], "[", 
         RowBox[{"[", "1", "]"}], "]"}]}], "/.", 
       RowBox[{
        RowBox[{"Solve", "[", 
         RowBox[{
          RowBox[{
           RowBox[{"Jeq3", "[", "t", "]"}], "\[Equal]", "0"}], ",", 
          RowBox[{"S", "[", "t", "]"}]}], "]"}], "[", 
        RowBox[{"[", "1", "]"}], "]"}]}], "/.", 
      RowBox[{
       RowBox[{"Solve", "[", 
        RowBox[{
         RowBox[{
          RowBox[{"W2eq3", "[", "t", "]"}], "\[Equal]", "0"}], ",", 
         RowBox[{
          RowBox[{"W", "''"}], "[", "t", "]"}]}], "]"}], "[", 
       RowBox[{"[", "1", "]"}], "]"}]}], "]"}], "]"}]}]}]], "Input",
 CellChangeTimes->{{3.6895120551096125`*^9, 3.6895121666567664`*^9}, {
   3.6895122968297825`*^9, 3.6895123295900583`*^9}, {3.7002349866759005`*^9, 
   3.7002351074389753`*^9}, 3.7002353208253117`*^9, {3.7002353702092495`*^9, 
   3.700235391088338*^9}, {3.718376971249651*^9, 
   3.7183769712526507`*^9}},ExpressionUUID->"e6a1886c-d465-4869-ad3f-\
3e5f51d7dce2"],

Cell[BoxData[
 RowBox[{
  RowBox[{
   RowBox[{"-", "\[Alpha]"}], " ", "\[Gamma]", " ", "\[Delta]1", " ", 
   SuperscriptBox["\[Xi]1", "2"], " ", "\[Psi]1", " ", 
   SuperscriptBox[
    RowBox[{"J", "[", "t", "]"}], "2"]}], "-", 
  RowBox[{"\[Alpha]", " ", "\[Gamma]", " ", "\[Delta]2", " ", 
   SuperscriptBox["\[Xi]1", "2"], " ", "\[Psi]1", " ", 
   SuperscriptBox[
    RowBox[{"J", "[", "t", "]"}], "2"]}], "-", 
  RowBox[{"\[Alpha]", " ", "\[Gamma]", " ", 
   SuperscriptBox["\[Xi]1", "3"], " ", "\[Psi]1", " ", 
   SuperscriptBox[
    RowBox[{"J", "[", "t", "]"}], "2"]}], "+", 
  RowBox[{"\[Alpha]", " ", "\[Gamma]", " ", "\[Eta]", " ", 
   SuperscriptBox["\[Xi]1", "3"], " ", "\[Psi]1", " ", 
   SuperscriptBox[
    RowBox[{"J", "[", "t", "]"}], "2"]}], "+", 
  RowBox[{
  "2", " ", "\[Alpha]", " ", "\[Gamma]", " ", "\[Delta]1", " ", "\[Xi]1", " ",
    "\[Xi]2", " ", "\[Psi]1", " ", 
   SuperscriptBox[
    RowBox[{"J", "[", "t", "]"}], "2"]}], "+", 
  RowBox[{
  "2", " ", "\[Alpha]", " ", "\[Gamma]", " ", "\[Delta]2", " ", "\[Xi]1", " ",
    "\[Xi]2", " ", "\[Psi]1", " ", 
   SuperscriptBox[
    RowBox[{"J", "[", "t", "]"}], "2"]}], "+", 
  RowBox[{"2", " ", "\[Alpha]", " ", "\[Gamma]", " ", 
   SuperscriptBox["\[Xi]1", "2"], " ", "\[Xi]2", " ", "\[Psi]1", " ", 
   SuperscriptBox[
    RowBox[{"J", "[", "t", "]"}], "2"]}], "-", 
  RowBox[{"3", " ", "\[Alpha]", " ", "\[Gamma]", " ", "\[Eta]", " ", 
   SuperscriptBox["\[Xi]1", "2"], " ", "\[Xi]2", " ", "\[Psi]1", " ", 
   SuperscriptBox[
    RowBox[{"J", "[", "t", "]"}], "2"]}], "-", 
  RowBox[{"\[Alpha]", " ", "\[Gamma]", " ", "\[Delta]1", " ", 
   SuperscriptBox["\[Xi]2", "2"], " ", "\[Psi]1", " ", 
   SuperscriptBox[
    RowBox[{"J", "[", "t", "]"}], "2"]}], "-", 
  RowBox[{"\[Alpha]", " ", "\[Gamma]", " ", "\[Delta]2", " ", 
   SuperscriptBox["\[Xi]2", "2"], " ", "\[Psi]1", " ", 
   SuperscriptBox[
    RowBox[{"J", "[", "t", "]"}], "2"]}], "-", 
  RowBox[{"\[Alpha]", " ", "\[Gamma]", " ", "\[Xi]1", " ", 
   SuperscriptBox["\[Xi]2", "2"], " ", "\[Psi]1", " ", 
   SuperscriptBox[
    RowBox[{"J", "[", "t", "]"}], "2"]}], "+", 
  RowBox[{
  "3", " ", "\[Alpha]", " ", "\[Gamma]", " ", "\[Eta]", " ", "\[Xi]1", " ", 
   SuperscriptBox["\[Xi]2", "2"], " ", "\[Psi]1", " ", 
   SuperscriptBox[
    RowBox[{"J", "[", "t", "]"}], "2"]}], "-", 
  RowBox[{"\[Alpha]", " ", "\[Gamma]", " ", "\[Eta]", " ", 
   SuperscriptBox["\[Xi]2", "3"], " ", "\[Psi]1", " ", 
   SuperscriptBox[
    RowBox[{"J", "[", "t", "]"}], "2"]}], "+", 
  RowBox[{"\[Alpha]", " ", "\[Gamma]", " ", "\[Delta]1", " ", 
   SuperscriptBox["\[Xi]1", "2"], " ", "\[Psi]2", " ", 
   SuperscriptBox[
    RowBox[{"J", "[", "t", "]"}], "2"]}], "+", 
  RowBox[{"\[Alpha]", " ", "\[Gamma]", " ", "\[Delta]2", " ", 
   SuperscriptBox["\[Xi]1", "2"], " ", "\[Psi]2", " ", 
   SuperscriptBox[
    RowBox[{"J", "[", "t", "]"}], "2"]}], "+", 
  RowBox[{"\[Alpha]", " ", "\[Gamma]", " ", 
   SuperscriptBox["\[Xi]1", "3"], " ", "\[Psi]2", " ", 
   SuperscriptBox[
    RowBox[{"J", "[", "t", "]"}], "2"]}], "-", 
  RowBox[{"\[Alpha]", " ", "\[Gamma]", " ", "\[Eta]", " ", 
   SuperscriptBox["\[Xi]1", "3"], " ", "\[Psi]2", " ", 
   SuperscriptBox[
    RowBox[{"J", "[", "t", "]"}], "2"]}], "-", 
  RowBox[{
  "2", " ", "\[Alpha]", " ", "\[Gamma]", " ", "\[Delta]1", " ", "\[Xi]1", " ",
    "\[Xi]2", " ", "\[Psi]2", " ", 
   SuperscriptBox[
    RowBox[{"J", "[", "t", "]"}], "2"]}], "-", 
  RowBox[{
  "2", " ", "\[Alpha]", " ", "\[Gamma]", " ", "\[Delta]2", " ", "\[Xi]1", " ",
    "\[Xi]2", " ", "\[Psi]2", " ", 
   SuperscriptBox[
    RowBox[{"J", "[", "t", "]"}], "2"]}], "-", 
  RowBox[{"2", " ", "\[Alpha]", " ", "\[Gamma]", " ", 
   SuperscriptBox["\[Xi]1", "2"], " ", "\[Xi]2", " ", "\[Psi]2", " ", 
   SuperscriptBox[
    RowBox[{"J", "[", "t", "]"}], "2"]}], "+", 
  RowBox[{"3", " ", "\[Alpha]", " ", "\[Gamma]", " ", "\[Eta]", " ", 
   SuperscriptBox["\[Xi]1", "2"], " ", "\[Xi]2", " ", "\[Psi]2", " ", 
   SuperscriptBox[
    RowBox[{"J", "[", "t", "]"}], "2"]}], "+", 
  RowBox[{"\[Alpha]", " ", "\[Gamma]", " ", "\[Delta]1", " ", 
   SuperscriptBox["\[Xi]2", "2"], " ", "\[Psi]2", " ", 
   SuperscriptBox[
    RowBox[{"J", "[", "t", "]"}], "2"]}], "+", 
  RowBox[{"\[Alpha]", " ", "\[Gamma]", " ", "\[Delta]2", " ", 
   SuperscriptBox["\[Xi]2", "2"], " ", "\[Psi]2", " ", 
   SuperscriptBox[
    RowBox[{"J", "[", "t", "]"}], "2"]}], "+", 
  RowBox[{"\[Alpha]", " ", "\[Gamma]", " ", "\[Xi]1", " ", 
   SuperscriptBox["\[Xi]2", "2"], " ", "\[Psi]2", " ", 
   SuperscriptBox[
    RowBox[{"J", "[", "t", "]"}], "2"]}], "-", 
  RowBox[{
  "3", " ", "\[Alpha]", " ", "\[Gamma]", " ", "\[Eta]", " ", "\[Xi]1", " ", 
   SuperscriptBox["\[Xi]2", "2"], " ", "\[Psi]2", " ", 
   SuperscriptBox[
    RowBox[{"J", "[", "t", "]"}], "2"]}], "+", 
  RowBox[{"\[Alpha]", " ", "\[Gamma]", " ", "\[Eta]", " ", 
   SuperscriptBox["\[Xi]2", "3"], " ", "\[Psi]2", " ", 
   SuperscriptBox[
    RowBox[{"J", "[", "t", "]"}], "2"]}], "-", 
  RowBox[{
   SuperscriptBox["\[Alpha]", "2"], " ", "\[Gamma]", " ", "\[Kappa]\[Rho]", 
   " ", "\[Xi]1", " ", 
   SuperscriptBox["\[Psi]1", "2"], " ", 
   SuperscriptBox[
    RowBox[{"J", "[", "t", "]"}], "3"]}], "+", 
  RowBox[{
   SuperscriptBox["\[Alpha]", "2"], " ", "\[Gamma]", " ", "\[Kappa]\[Rho]", 
   " ", "\[Xi]2", " ", 
   SuperscriptBox["\[Psi]1", "2"], " ", 
   SuperscriptBox[
    RowBox[{"J", "[", "t", "]"}], "3"]}], "+", 
  RowBox[{"2", " ", 
   SuperscriptBox["\[Alpha]", "2"], " ", "\[Gamma]", " ", "\[Kappa]\[Rho]", 
   " ", "\[Xi]1", " ", "\[Psi]1", " ", "\[Psi]2", " ", 
   SuperscriptBox[
    RowBox[{"J", "[", "t", "]"}], "3"]}], "-", 
  RowBox[{"2", " ", 
   SuperscriptBox["\[Alpha]", "2"], " ", "\[Gamma]", " ", "\[Kappa]\[Rho]", 
   " ", "\[Xi]2", " ", "\[Psi]1", " ", "\[Psi]2", " ", 
   SuperscriptBox[
    RowBox[{"J", "[", "t", "]"}], "3"]}], "-", 
  RowBox[{
   SuperscriptBox["\[Alpha]", "2"], " ", "\[Gamma]", " ", "\[Kappa]\[Rho]", 
   " ", "\[Xi]1", " ", 
   SuperscriptBox["\[Psi]2", "2"], " ", 
   SuperscriptBox[
    RowBox[{"J", "[", "t", "]"}], "3"]}], "+", 
  RowBox[{
   SuperscriptBox["\[Alpha]", "2"], " ", "\[Gamma]", " ", "\[Kappa]\[Rho]", 
   " ", "\[Xi]2", " ", 
   SuperscriptBox["\[Psi]2", "2"], " ", 
   SuperscriptBox[
    RowBox[{"J", "[", "t", "]"}], "3"]}], "+", 
  RowBox[{"\[Gamma]", " ", "\[Delta]2", " ", 
   SuperscriptBox["\[Xi]1", "3"], " ", "\[Psi]1", " ", 
   RowBox[{"J", "[", "t", "]"}], " ", 
   RowBox[{"W", "[", "t", "]"}]}], "+", 
  RowBox[{"\[Gamma]", " ", "\[Delta]1", " ", 
   SuperscriptBox["\[Xi]1", "2"], " ", "\[Xi]2", " ", "\[Psi]1", " ", 
   RowBox[{"J", "[", "t", "]"}], " ", 
   RowBox[{"W", "[", "t", "]"}]}], "-", 
  RowBox[{"2", " ", "\[Gamma]", " ", "\[Delta]2", " ", 
   SuperscriptBox["\[Xi]1", "2"], " ", "\[Xi]2", " ", "\[Psi]1", " ", 
   RowBox[{"J", "[", "t", "]"}], " ", 
   RowBox[{"W", "[", "t", "]"}]}], "+", 
  RowBox[{"\[Gamma]", " ", 
   SuperscriptBox["\[Xi]1", "3"], " ", "\[Xi]2", " ", "\[Psi]1", " ", 
   RowBox[{"J", "[", "t", "]"}], " ", 
   RowBox[{"W", "[", "t", "]"}]}], "-", 
  RowBox[{"2", " ", "\[Gamma]", " ", "\[Delta]1", " ", "\[Xi]1", " ", 
   SuperscriptBox["\[Xi]2", "2"], " ", "\[Psi]1", " ", 
   RowBox[{"J", "[", "t", "]"}], " ", 
   RowBox[{"W", "[", "t", "]"}]}], "+", 
  RowBox[{"\[Gamma]", " ", "\[Delta]2", " ", "\[Xi]1", " ", 
   SuperscriptBox["\[Xi]2", "2"], " ", "\[Psi]1", " ", 
   RowBox[{"J", "[", "t", "]"}], " ", 
   RowBox[{"W", "[", "t", "]"}]}], "-", 
  RowBox[{"2", " ", "\[Gamma]", " ", 
   SuperscriptBox["\[Xi]1", "2"], " ", 
   SuperscriptBox["\[Xi]2", "2"], " ", "\[Psi]1", " ", 
   RowBox[{"J", "[", "t", "]"}], " ", 
   RowBox[{"W", "[", "t", "]"}]}], "+", 
  RowBox[{"\[Gamma]", " ", "\[Delta]1", " ", 
   SuperscriptBox["\[Xi]2", "3"], " ", "\[Psi]1", " ", 
   RowBox[{"J", "[", "t", "]"}], " ", 
   RowBox[{"W", "[", "t", "]"}]}], "+", 
  RowBox[{"\[Gamma]", " ", "\[Xi]1", " ", 
   SuperscriptBox["\[Xi]2", "3"], " ", "\[Psi]1", " ", 
   RowBox[{"J", "[", "t", "]"}], " ", 
   RowBox[{"W", "[", "t", "]"}]}], "-", 
  RowBox[{"\[Gamma]", " ", "\[Delta]2", " ", 
   SuperscriptBox["\[Xi]1", "3"], " ", "\[Psi]2", " ", 
   RowBox[{"J", "[", "t", "]"}], " ", 
   RowBox[{"W", "[", "t", "]"}]}], "-", 
  RowBox[{"\[Gamma]", " ", "\[Delta]1", " ", 
   SuperscriptBox["\[Xi]1", "2"], " ", "\[Xi]2", " ", "\[Psi]2", " ", 
   RowBox[{"J", "[", "t", "]"}], " ", 
   RowBox[{"W", "[", "t", "]"}]}], "+", 
  RowBox[{"2", " ", "\[Gamma]", " ", "\[Delta]2", " ", 
   SuperscriptBox["\[Xi]1", "2"], " ", "\[Xi]2", " ", "\[Psi]2", " ", 
   RowBox[{"J", "[", "t", "]"}], " ", 
   RowBox[{"W", "[", "t", "]"}]}], "-", 
  RowBox[{"\[Gamma]", " ", 
   SuperscriptBox["\[Xi]1", "3"], " ", "\[Xi]2", " ", "\[Psi]2", " ", 
   RowBox[{"J", "[", "t", "]"}], " ", 
   RowBox[{"W", "[", "t", "]"}]}], "+", 
  RowBox[{"2", " ", "\[Gamma]", " ", "\[Delta]1", " ", "\[Xi]1", " ", 
   SuperscriptBox["\[Xi]2", "2"], " ", "\[Psi]2", " ", 
   RowBox[{"J", "[", "t", "]"}], " ", 
   RowBox[{"W", "[", "t", "]"}]}], "-", 
  RowBox[{"\[Gamma]", " ", "\[Delta]2", " ", "\[Xi]1", " ", 
   SuperscriptBox["\[Xi]2", "2"], " ", "\[Psi]2", " ", 
   RowBox[{"J", "[", "t", "]"}], " ", 
   RowBox[{"W", "[", "t", "]"}]}], "+", 
  RowBox[{"2", " ", "\[Gamma]", " ", 
   SuperscriptBox["\[Xi]1", "2"], " ", 
   SuperscriptBox["\[Xi]2", "2"], " ", "\[Psi]2", " ", 
   RowBox[{"J", "[", "t", "]"}], " ", 
   RowBox[{"W", "[", "t", "]"}]}], "-", 
  RowBox[{"\[Gamma]", " ", "\[Delta]1", " ", 
   SuperscriptBox["\[Xi]2", "3"], " ", "\[Psi]2", " ", 
   RowBox[{"J", "[", "t", "]"}], " ", 
   RowBox[{"W", "[", "t", "]"}]}], "-", 
  RowBox[{"\[Gamma]", " ", "\[Xi]1", " ", 
   SuperscriptBox["\[Xi]2", "3"], " ", "\[Psi]2", " ", 
   RowBox[{"J", "[", "t", "]"}], " ", 
   RowBox[{"W", "[", "t", "]"}]}], "+", 
  RowBox[{
  "2", " ", "\[Alpha]", " ", "\[Gamma]", " ", "\[Kappa]\[Rho]", " ", "\[Xi]1",
    " ", "\[Xi]2", " ", 
   SuperscriptBox["\[Psi]1", "2"], " ", 
   SuperscriptBox[
    RowBox[{"J", "[", "t", "]"}], "2"], " ", 
   RowBox[{"W", "[", "t", "]"}]}], "-", 
  RowBox[{"2", " ", "\[Alpha]", " ", "\[Gamma]", " ", "\[Kappa]\[Rho]", " ", 
   SuperscriptBox["\[Xi]2", "2"], " ", 
   SuperscriptBox["\[Psi]1", "2"], " ", 
   SuperscriptBox[
    RowBox[{"J", "[", "t", "]"}], "2"], " ", 
   RowBox[{"W", "[", "t", "]"}]}], "-", 
  RowBox[{"2", " ", "\[Alpha]", " ", "\[Gamma]", " ", "\[Kappa]\[Rho]", " ", 
   SuperscriptBox["\[Xi]1", "2"], " ", "\[Psi]1", " ", "\[Psi]2", " ", 
   SuperscriptBox[
    RowBox[{"J", "[", "t", "]"}], "2"], " ", 
   RowBox[{"W", "[", "t", "]"}]}], "+", 
  RowBox[{"2", " ", "\[Alpha]", " ", "\[Gamma]", " ", "\[Kappa]\[Rho]", " ", 
   SuperscriptBox["\[Xi]2", "2"], " ", "\[Psi]1", " ", "\[Psi]2", " ", 
   SuperscriptBox[
    RowBox[{"J", "[", "t", "]"}], "2"], " ", 
   RowBox[{"W", "[", "t", "]"}]}], "+", 
  RowBox[{"2", " ", "\[Alpha]", " ", "\[Gamma]", " ", "\[Kappa]\[Rho]", " ", 
   SuperscriptBox["\[Xi]1", "2"], " ", 
   SuperscriptBox["\[Psi]2", "2"], " ", 
   SuperscriptBox[
    RowBox[{"J", "[", "t", "]"}], "2"], " ", 
   RowBox[{"W", "[", "t", "]"}]}], "-", 
  RowBox[{
  "2", " ", "\[Alpha]", " ", "\[Gamma]", " ", "\[Kappa]\[Rho]", " ", "\[Xi]1",
    " ", "\[Xi]2", " ", 
   SuperscriptBox["\[Psi]2", "2"], " ", 
   SuperscriptBox[
    RowBox[{"J", "[", "t", "]"}], "2"], " ", 
   RowBox[{"W", "[", "t", "]"}]}], "-", 
  RowBox[{"\[Gamma]", " ", "\[Kappa]\[Rho]", " ", "\[Xi]1", " ", 
   SuperscriptBox["\[Xi]2", "2"], " ", 
   SuperscriptBox["\[Psi]1", "2"], " ", 
   RowBox[{"J", "[", "t", "]"}], " ", 
   SuperscriptBox[
    RowBox[{"W", "[", "t", "]"}], "2"]}], "+", 
  RowBox[{"\[Gamma]", " ", "\[Kappa]\[Rho]", " ", 
   SuperscriptBox["\[Xi]2", "3"], " ", 
   SuperscriptBox["\[Psi]1", "2"], " ", 
   RowBox[{"J", "[", "t", "]"}], " ", 
   SuperscriptBox[
    RowBox[{"W", "[", "t", "]"}], "2"]}], "+", 
  RowBox[{"2", " ", "\[Gamma]", " ", "\[Kappa]\[Rho]", " ", 
   SuperscriptBox["\[Xi]1", "2"], " ", "\[Xi]2", " ", "\[Psi]1", " ", 
   "\[Psi]2", " ", 
   RowBox[{"J", "[", "t", "]"}], " ", 
   SuperscriptBox[
    RowBox[{"W", "[", "t", "]"}], "2"]}], "-", 
  RowBox[{"2", " ", "\[Gamma]", " ", "\[Kappa]\[Rho]", " ", "\[Xi]1", " ", 
   SuperscriptBox["\[Xi]2", "2"], " ", "\[Psi]1", " ", "\[Psi]2", " ", 
   RowBox[{"J", "[", "t", "]"}], " ", 
   SuperscriptBox[
    RowBox[{"W", "[", "t", "]"}], "2"]}], "-", 
  RowBox[{"\[Gamma]", " ", "\[Kappa]\[Rho]", " ", 
   SuperscriptBox["\[Xi]1", "3"], " ", 
   SuperscriptBox["\[Psi]2", "2"], " ", 
   RowBox[{"J", "[", "t", "]"}], " ", 
   SuperscriptBox[
    RowBox[{"W", "[", "t", "]"}], "2"]}], "+", 
  RowBox[{"\[Gamma]", " ", "\[Kappa]\[Rho]", " ", 
   SuperscriptBox["\[Xi]1", "2"], " ", "\[Xi]2", " ", 
   SuperscriptBox["\[Psi]2", "2"], " ", 
   RowBox[{"J", "[", "t", "]"}], " ", 
   SuperscriptBox[
    RowBox[{"W", "[", "t", "]"}], "2"]}], "-", 
  RowBox[{"\[Alpha]", " ", "\[Gamma]", " ", 
   SuperscriptBox["\[Xi]1", "2"], " ", "\[Psi]1", " ", 
   RowBox[{"J", "[", "t", "]"}], " ", 
   RowBox[{
    SuperscriptBox["J", "\[Prime]",
     MultilineFunction->None], "[", "t", "]"}]}], "-", 
  RowBox[{"\[Alpha]", " ", "\[Delta]1", " ", 
   SuperscriptBox["\[Xi]1", "2"], " ", "\[Psi]1", " ", 
   RowBox[{"J", "[", "t", "]"}], " ", 
   RowBox[{
    SuperscriptBox["J", "\[Prime]",
     MultilineFunction->None], "[", "t", "]"}]}], "-", 
  RowBox[{"\[Alpha]", " ", "\[Delta]2", " ", 
   SuperscriptBox["\[Xi]1", "2"], " ", "\[Psi]1", " ", 
   RowBox[{"J", "[", "t", "]"}], " ", 
   RowBox[{
    SuperscriptBox["J", "\[Prime]",
     MultilineFunction->None], "[", "t", "]"}]}], "-", 
  RowBox[{"\[Alpha]", " ", 
   SuperscriptBox["\[Xi]1", "3"], " ", "\[Psi]1", " ", 
   RowBox[{"J", "[", "t", "]"}], " ", 
   RowBox[{
    SuperscriptBox["J", "\[Prime]",
     MultilineFunction->None], "[", "t", "]"}]}], "+", 
  RowBox[{"\[Alpha]", " ", "\[Eta]", " ", 
   SuperscriptBox["\[Xi]1", "3"], " ", "\[Psi]1", " ", 
   RowBox[{"J", "[", "t", "]"}], " ", 
   RowBox[{
    SuperscriptBox["J", "\[Prime]",
     MultilineFunction->None], "[", "t", "]"}]}], "+", 
  RowBox[{
  "2", " ", "\[Alpha]", " ", "\[Gamma]", " ", "\[Xi]1", " ", "\[Xi]2", " ", 
   "\[Psi]1", " ", 
   RowBox[{"J", "[", "t", "]"}], " ", 
   RowBox[{
    SuperscriptBox["J", "\[Prime]",
     MultilineFunction->None], "[", "t", "]"}]}], "+", 
  RowBox[{
  "2", " ", "\[Alpha]", " ", "\[Delta]1", " ", "\[Xi]1", " ", "\[Xi]2", " ", 
   "\[Psi]1", " ", 
   RowBox[{"J", "[", "t", "]"}], " ", 
   RowBox[{
    SuperscriptBox["J", "\[Prime]",
     MultilineFunction->None], "[", "t", "]"}]}], "+", 
  RowBox[{
  "2", " ", "\[Alpha]", " ", "\[Delta]2", " ", "\[Xi]1", " ", "\[Xi]2", " ", 
   "\[Psi]1", " ", 
   RowBox[{"J", "[", "t", "]"}], " ", 
   RowBox[{
    SuperscriptBox["J", "\[Prime]",
     MultilineFunction->None], "[", "t", "]"}]}], "+", 
  RowBox[{"2", " ", "\[Alpha]", " ", 
   SuperscriptBox["\[Xi]1", "2"], " ", "\[Xi]2", " ", "\[Psi]1", " ", 
   RowBox[{"J", "[", "t", "]"}], " ", 
   RowBox[{
    SuperscriptBox["J", "\[Prime]",
     MultilineFunction->None], "[", "t", "]"}]}], "-", 
  RowBox[{"3", " ", "\[Alpha]", " ", "\[Eta]", " ", 
   SuperscriptBox["\[Xi]1", "2"], " ", "\[Xi]2", " ", "\[Psi]1", " ", 
   RowBox[{"J", "[", "t", "]"}], " ", 
   RowBox[{
    SuperscriptBox["J", "\[Prime]",
     MultilineFunction->None], "[", "t", "]"}]}], "-", 
  RowBox[{"\[Alpha]", " ", "\[Gamma]", " ", 
   SuperscriptBox["\[Xi]2", "2"], " ", "\[Psi]1", " ", 
   RowBox[{"J", "[", "t", "]"}], " ", 
   RowBox[{
    SuperscriptBox["J", "\[Prime]",
     MultilineFunction->None], "[", "t", "]"}]}], "-", 
  RowBox[{"\[Alpha]", " ", "\[Delta]1", " ", 
   SuperscriptBox["\[Xi]2", "2"], " ", "\[Psi]1", " ", 
   RowBox[{"J", "[", "t", "]"}], " ", 
   RowBox[{
    SuperscriptBox["J", "\[Prime]",
     MultilineFunction->None], "[", "t", "]"}]}], "-", 
  RowBox[{"\[Alpha]", " ", "\[Delta]2", " ", 
   SuperscriptBox["\[Xi]2", "2"], " ", "\[Psi]1", " ", 
   RowBox[{"J", "[", "t", "]"}], " ", 
   RowBox[{
    SuperscriptBox["J", "\[Prime]",
     MultilineFunction->None], "[", "t", "]"}]}], "-", 
  RowBox[{"\[Alpha]", " ", "\[Xi]1", " ", 
   SuperscriptBox["\[Xi]2", "2"], " ", "\[Psi]1", " ", 
   RowBox[{"J", "[", "t", "]"}], " ", 
   RowBox[{
    SuperscriptBox["J", "\[Prime]",
     MultilineFunction->None], "[", "t", "]"}]}], "+", 
  RowBox[{"3", " ", "\[Alpha]", " ", "\[Eta]", " ", "\[Xi]1", " ", 
   SuperscriptBox["\[Xi]2", "2"], " ", "\[Psi]1", " ", 
   RowBox[{"J", "[", "t", "]"}], " ", 
   RowBox[{
    SuperscriptBox["J", "\[Prime]",
     MultilineFunction->None], "[", "t", "]"}]}], "-", 
  RowBox[{"\[Alpha]", " ", "\[Eta]", " ", 
   SuperscriptBox["\[Xi]2", "3"], " ", "\[Psi]1", " ", 
   RowBox[{"J", "[", "t", "]"}], " ", 
   RowBox[{
    SuperscriptBox["J", "\[Prime]",
     MultilineFunction->None], "[", "t", "]"}]}], "+", 
  RowBox[{"\[Alpha]", " ", "\[Gamma]", " ", 
   SuperscriptBox["\[Xi]1", "2"], " ", "\[Psi]2", " ", 
   RowBox[{"J", "[", "t", "]"}], " ", 
   RowBox[{
    SuperscriptBox["J", "\[Prime]",
     MultilineFunction->None], "[", "t", "]"}]}], "+", 
  RowBox[{"\[Alpha]", " ", "\[Delta]1", " ", 
   SuperscriptBox["\[Xi]1", "2"], " ", "\[Psi]2", " ", 
   RowBox[{"J", "[", "t", "]"}], " ", 
   RowBox[{
    SuperscriptBox["J", "\[Prime]",
     MultilineFunction->None], "[", "t", "]"}]}], "+", 
  RowBox[{"\[Alpha]", " ", "\[Delta]2", " ", 
   SuperscriptBox["\[Xi]1", "2"], " ", "\[Psi]2", " ", 
   RowBox[{"J", "[", "t", "]"}], " ", 
   RowBox[{
    SuperscriptBox["J", "\[Prime]",
     MultilineFunction->None], "[", "t", "]"}]}], "+", 
  RowBox[{"\[Alpha]", " ", 
   SuperscriptBox["\[Xi]1", "3"], " ", "\[Psi]2", " ", 
   RowBox[{"J", "[", "t", "]"}], " ", 
   RowBox[{
    SuperscriptBox["J", "\[Prime]",
     MultilineFunction->None], "[", "t", "]"}]}], "-", 
  RowBox[{"\[Alpha]", " ", "\[Eta]", " ", 
   SuperscriptBox["\[Xi]1", "3"], " ", "\[Psi]2", " ", 
   RowBox[{"J", "[", "t", "]"}], " ", 
   RowBox[{
    SuperscriptBox["J", "\[Prime]",
     MultilineFunction->None], "[", "t", "]"}]}], "-", 
  RowBox[{
  "2", " ", "\[Alpha]", " ", "\[Gamma]", " ", "\[Xi]1", " ", "\[Xi]2", " ", 
   "\[Psi]2", " ", 
   RowBox[{"J", "[", "t", "]"}], " ", 
   RowBox[{
    SuperscriptBox["J", "\[Prime]",
     MultilineFunction->None], "[", "t", "]"}]}], "-", 
  RowBox[{
  "2", " ", "\[Alpha]", " ", "\[Delta]1", " ", "\[Xi]1", " ", "\[Xi]2", " ", 
   "\[Psi]2", " ", 
   RowBox[{"J", "[", "t", "]"}], " ", 
   RowBox[{
    SuperscriptBox["J", "\[Prime]",
     MultilineFunction->None], "[", "t", "]"}]}], "-", 
  RowBox[{
  "2", " ", "\[Alpha]", " ", "\[Delta]2", " ", "\[Xi]1", " ", "\[Xi]2", " ", 
   "\[Psi]2", " ", 
   RowBox[{"J", "[", "t", "]"}], " ", 
   RowBox[{
    SuperscriptBox["J", "\[Prime]",
     MultilineFunction->None], "[", "t", "]"}]}], "-", 
  RowBox[{"2", " ", "\[Alpha]", " ", 
   SuperscriptBox["\[Xi]1", "2"], " ", "\[Xi]2", " ", "\[Psi]2", " ", 
   RowBox[{"J", "[", "t", "]"}], " ", 
   RowBox[{
    SuperscriptBox["J", "\[Prime]",
     MultilineFunction->None], "[", "t", "]"}]}], "+", 
  RowBox[{"3", " ", "\[Alpha]", " ", "\[Eta]", " ", 
   SuperscriptBox["\[Xi]1", "2"], " ", "\[Xi]2", " ", "\[Psi]2", " ", 
   RowBox[{"J", "[", "t", "]"}], " ", 
   RowBox[{
    SuperscriptBox["J", "\[Prime]",
     MultilineFunction->None], "[", "t", "]"}]}], "+", 
  RowBox[{"\[Alpha]", " ", "\[Gamma]", " ", 
   SuperscriptBox["\[Xi]2", "2"], " ", "\[Psi]2", " ", 
   RowBox[{"J", "[", "t", "]"}], " ", 
   RowBox[{
    SuperscriptBox["J", "\[Prime]",
     MultilineFunction->None], "[", "t", "]"}]}], "+", 
  RowBox[{"\[Alpha]", " ", "\[Delta]1", " ", 
   SuperscriptBox["\[Xi]2", "2"], " ", "\[Psi]2", " ", 
   RowBox[{"J", "[", "t", "]"}], " ", 
   RowBox[{
    SuperscriptBox["J", "\[Prime]",
     MultilineFunction->None], "[", "t", "]"}]}], "+", 
  RowBox[{"\[Alpha]", " ", "\[Delta]2", " ", 
   SuperscriptBox["\[Xi]2", "2"], " ", "\[Psi]2", " ", 
   RowBox[{"J", "[", "t", "]"}], " ", 
   RowBox[{
    SuperscriptBox["J", "\[Prime]",
     MultilineFunction->None], "[", "t", "]"}]}], "+", 
  RowBox[{"\[Alpha]", " ", "\[Xi]1", " ", 
   SuperscriptBox["\[Xi]2", "2"], " ", "\[Psi]2", " ", 
   RowBox[{"J", "[", "t", "]"}], " ", 
   RowBox[{
    SuperscriptBox["J", "\[Prime]",
     MultilineFunction->None], "[", "t", "]"}]}], "-", 
  RowBox[{"3", " ", "\[Alpha]", " ", "\[Eta]", " ", "\[Xi]1", " ", 
   SuperscriptBox["\[Xi]2", "2"], " ", "\[Psi]2", " ", 
   RowBox[{"J", "[", "t", "]"}], " ", 
   RowBox[{
    SuperscriptBox["J", "\[Prime]",
     MultilineFunction->None], "[", "t", "]"}]}], "+", 
  RowBox[{"\[Alpha]", " ", "\[Eta]", " ", 
   SuperscriptBox["\[Xi]2", "3"], " ", "\[Psi]2", " ", 
   RowBox[{"J", "[", "t", "]"}], " ", 
   RowBox[{
    SuperscriptBox["J", "\[Prime]",
     MultilineFunction->None], "[", "t", "]"}]}], "-", 
  RowBox[{
   SuperscriptBox["\[Alpha]", "2"], " ", "\[Kappa]\[Rho]", " ", "\[Xi]1", " ", 
   SuperscriptBox["\[Psi]1", "2"], " ", 
   SuperscriptBox[
    RowBox[{"J", "[", "t", "]"}], "2"], " ", 
   RowBox[{
    SuperscriptBox["J", "\[Prime]",
     MultilineFunction->None], "[", "t", "]"}]}], "+", 
  RowBox[{
   SuperscriptBox["\[Alpha]", "2"], " ", "\[Kappa]\[Rho]", " ", "\[Xi]2", " ", 
   SuperscriptBox["\[Psi]1", "2"], " ", 
   SuperscriptBox[
    RowBox[{"J", "[", "t", "]"}], "2"], " ", 
   RowBox[{
    SuperscriptBox["J", "\[Prime]",
     MultilineFunction->None], "[", "t", "]"}]}], "+", 
  RowBox[{"2", " ", 
   SuperscriptBox["\[Alpha]", "2"], " ", "\[Kappa]\[Rho]", " ", "\[Xi]1", " ",
    "\[Psi]1", " ", "\[Psi]2", " ", 
   SuperscriptBox[
    RowBox[{"J", "[", "t", "]"}], "2"], " ", 
   RowBox[{
    SuperscriptBox["J", "\[Prime]",
     MultilineFunction->None], "[", "t", "]"}]}], "-", 
  RowBox[{"2", " ", 
   SuperscriptBox["\[Alpha]", "2"], " ", "\[Kappa]\[Rho]", " ", "\[Xi]2", " ",
    "\[Psi]1", " ", "\[Psi]2", " ", 
   SuperscriptBox[
    RowBox[{"J", "[", "t", "]"}], "2"], " ", 
   RowBox[{
    SuperscriptBox["J", "\[Prime]",
     MultilineFunction->None], "[", "t", "]"}]}], "-", 
  RowBox[{
   SuperscriptBox["\[Alpha]", "2"], " ", "\[Kappa]\[Rho]", " ", "\[Xi]1", " ", 
   SuperscriptBox["\[Psi]2", "2"], " ", 
   SuperscriptBox[
    RowBox[{"J", "[", "t", "]"}], "2"], " ", 
   RowBox[{
    SuperscriptBox["J", "\[Prime]",
     MultilineFunction->None], "[", "t", "]"}]}], "+", 
  RowBox[{
   SuperscriptBox["\[Alpha]", "2"], " ", "\[Kappa]\[Rho]", " ", "\[Xi]2", " ", 
   SuperscriptBox["\[Psi]2", "2"], " ", 
   SuperscriptBox[
    RowBox[{"J", "[", "t", "]"}], "2"], " ", 
   RowBox[{
    SuperscriptBox["J", "\[Prime]",
     MultilineFunction->None], "[", "t", "]"}]}], "+", 
  RowBox[{"\[Delta]2", " ", 
   SuperscriptBox["\[Xi]1", "3"], " ", "\[Psi]1", " ", 
   RowBox[{"W", "[", "t", "]"}], " ", 
   RowBox[{
    SuperscriptBox["J", "\[Prime]",
     MultilineFunction->None], "[", "t", "]"}]}], "+", 
  RowBox[{"\[Gamma]", " ", 
   SuperscriptBox["\[Xi]1", "2"], " ", "\[Xi]2", " ", "\[Psi]1", " ", 
   RowBox[{"W", "[", "t", "]"}], " ", 
   RowBox[{
    SuperscriptBox["J", "\[Prime]",
     MultilineFunction->None], "[", "t", "]"}]}], "+", 
  RowBox[{"\[Delta]1", " ", 
   SuperscriptBox["\[Xi]1", "2"], " ", "\[Xi]2", " ", "\[Psi]1", " ", 
   RowBox[{"W", "[", "t", "]"}], " ", 
   RowBox[{
    SuperscriptBox["J", "\[Prime]",
     MultilineFunction->None], "[", "t", "]"}]}], "-", 
  RowBox[{"2", " ", "\[Delta]2", " ", 
   SuperscriptBox["\[Xi]1", "2"], " ", "\[Xi]2", " ", "\[Psi]1", " ", 
   RowBox[{"W", "[", "t", "]"}], " ", 
   RowBox[{
    SuperscriptBox["J", "\[Prime]",
     MultilineFunction->None], "[", "t", "]"}]}], "+", 
  RowBox[{
   SuperscriptBox["\[Xi]1", "3"], " ", "\[Xi]2", " ", "\[Psi]1", " ", 
   RowBox[{"W", "[", "t", "]"}], " ", 
   RowBox[{
    SuperscriptBox["J", "\[Prime]",
     MultilineFunction->None], "[", "t", "]"}]}], "-", 
  RowBox[{"2", " ", "\[Gamma]", " ", "\[Xi]1", " ", 
   SuperscriptBox["\[Xi]2", "2"], " ", "\[Psi]1", " ", 
   RowBox[{"W", "[", "t", "]"}], " ", 
   RowBox[{
    SuperscriptBox["J", "\[Prime]",
     MultilineFunction->None], "[", "t", "]"}]}], "-", 
  RowBox[{"2", " ", "\[Delta]1", " ", "\[Xi]1", " ", 
   SuperscriptBox["\[Xi]2", "2"], " ", "\[Psi]1", " ", 
   RowBox[{"W", "[", "t", "]"}], " ", 
   RowBox[{
    SuperscriptBox["J", "\[Prime]",
     MultilineFunction->None], "[", "t", "]"}]}], "+", 
  RowBox[{"\[Delta]2", " ", "\[Xi]1", " ", 
   SuperscriptBox["\[Xi]2", "2"], " ", "\[Psi]1", " ", 
   RowBox[{"W", "[", "t", "]"}], " ", 
   RowBox[{
    SuperscriptBox["J", "\[Prime]",
     MultilineFunction->None], "[", "t", "]"}]}], "-", 
  RowBox[{"2", " ", 
   SuperscriptBox["\[Xi]1", "2"], " ", 
   SuperscriptBox["\[Xi]2", "2"], " ", "\[Psi]1", " ", 
   RowBox[{"W", "[", "t", "]"}], " ", 
   RowBox[{
    SuperscriptBox["J", "\[Prime]",
     MultilineFunction->None], "[", "t", "]"}]}], "+", 
  RowBox[{"\[Gamma]", " ", 
   SuperscriptBox["\[Xi]2", "3"], " ", "\[Psi]1", " ", 
   RowBox[{"W", "[", "t", "]"}], " ", 
   RowBox[{
    SuperscriptBox["J", "\[Prime]",
     MultilineFunction->None], "[", "t", "]"}]}], "+", 
  RowBox[{"\[Delta]1", " ", 
   SuperscriptBox["\[Xi]2", "3"], " ", "\[Psi]1", " ", 
   RowBox[{"W", "[", "t", "]"}], " ", 
   RowBox[{
    SuperscriptBox["J", "\[Prime]",
     MultilineFunction->None], "[", "t", "]"}]}], "+", 
  RowBox[{"\[Xi]1", " ", 
   SuperscriptBox["\[Xi]2", "3"], " ", "\[Psi]1", " ", 
   RowBox[{"W", "[", "t", "]"}], " ", 
   RowBox[{
    SuperscriptBox["J", "\[Prime]",
     MultilineFunction->None], "[", "t", "]"}]}], "-", 
  RowBox[{"\[Gamma]", " ", 
   SuperscriptBox["\[Xi]1", "3"], " ", "\[Psi]2", " ", 
   RowBox[{"W", "[", "t", "]"}], " ", 
   RowBox[{
    SuperscriptBox["J", "\[Prime]",
     MultilineFunction->None], "[", "t", "]"}]}], "-", 
  RowBox[{"\[Delta]2", " ", 
   SuperscriptBox["\[Xi]1", "3"], " ", "\[Psi]2", " ", 
   RowBox[{"W", "[", "t", "]"}], " ", 
   RowBox[{
    SuperscriptBox["J", "\[Prime]",
     MultilineFunction->None], "[", "t", "]"}]}], "+", 
  RowBox[{"2", " ", "\[Gamma]", " ", 
   SuperscriptBox["\[Xi]1", "2"], " ", "\[Xi]2", " ", "\[Psi]2", " ", 
   RowBox[{"W", "[", "t", "]"}], " ", 
   RowBox[{
    SuperscriptBox["J", "\[Prime]",
     MultilineFunction->None], "[", "t", "]"}]}], "-", 
  RowBox[{"\[Delta]1", " ", 
   SuperscriptBox["\[Xi]1", "2"], " ", "\[Xi]2", " ", "\[Psi]2", " ", 
   RowBox[{"W", "[", "t", "]"}], " ", 
   RowBox[{
    SuperscriptBox["J", "\[Prime]",
     MultilineFunction->None], "[", "t", "]"}]}], "+", 
  RowBox[{"2", " ", "\[Delta]2", " ", 
   SuperscriptBox["\[Xi]1", "2"], " ", "\[Xi]2", " ", "\[Psi]2", " ", 
   RowBox[{"W", "[", "t", "]"}], " ", 
   RowBox[{
    SuperscriptBox["J", "\[Prime]",
     MultilineFunction->None], "[", "t", "]"}]}], "-", 
  RowBox[{
   SuperscriptBox["\[Xi]1", "3"], " ", "\[Xi]2", " ", "\[Psi]2", " ", 
   RowBox[{"W", "[", "t", "]"}], " ", 
   RowBox[{
    SuperscriptBox["J", "\[Prime]",
     MultilineFunction->None], "[", "t", "]"}]}], "-", 
  RowBox[{"\[Gamma]", " ", "\[Xi]1", " ", 
   SuperscriptBox["\[Xi]2", "2"], " ", "\[Psi]2", " ", 
   RowBox[{"W", "[", "t", "]"}], " ", 
   RowBox[{
    SuperscriptBox["J", "\[Prime]",
     MultilineFunction->None], "[", "t", "]"}]}], "+", 
  RowBox[{"2", " ", "\[Delta]1", " ", "\[Xi]1", " ", 
   SuperscriptBox["\[Xi]2", "2"], " ", "\[Psi]2", " ", 
   RowBox[{"W", "[", "t", "]"}], " ", 
   RowBox[{
    SuperscriptBox["J", "\[Prime]",
     MultilineFunction->None], "[", "t", "]"}]}], "-", 
  RowBox[{"\[Delta]2", " ", "\[Xi]1", " ", 
   SuperscriptBox["\[Xi]2", "2"], " ", "\[Psi]2", " ", 
   RowBox[{"W", "[", "t", "]"}], " ", 
   RowBox[{
    SuperscriptBox["J", "\[Prime]",
     MultilineFunction->None], "[", "t", "]"}]}], "+", 
  RowBox[{"2", " ", 
   SuperscriptBox["\[Xi]1", "2"], " ", 
   SuperscriptBox["\[Xi]2", "2"], " ", "\[Psi]2", " ", 
   RowBox[{"W", "[", "t", "]"}], " ", 
   RowBox[{
    SuperscriptBox["J", "\[Prime]",
     MultilineFunction->None], "[", "t", "]"}]}], "-", 
  RowBox[{"\[Delta]1", " ", 
   SuperscriptBox["\[Xi]2", "3"], " ", "\[Psi]2", " ", 
   RowBox[{"W", "[", "t", "]"}], " ", 
   RowBox[{
    SuperscriptBox["J", "\[Prime]",
     MultilineFunction->None], "[", "t", "]"}]}], "-", 
  RowBox[{"\[Xi]1", " ", 
   SuperscriptBox["\[Xi]2", "3"], " ", "\[Psi]2", " ", 
   RowBox[{"W", "[", "t", "]"}], " ", 
   RowBox[{
    SuperscriptBox["J", "\[Prime]",
     MultilineFunction->None], "[", "t", "]"}]}], "+", 
  RowBox[{
  "2", " ", "\[Alpha]", " ", "\[Kappa]\[Rho]", " ", "\[Xi]1", " ", "\[Xi]2", 
   " ", 
   SuperscriptBox["\[Psi]1", "2"], " ", 
   RowBox[{"J", "[", "t", "]"}], " ", 
   RowBox[{"W", "[", "t", "]"}], " ", 
   RowBox[{
    SuperscriptBox["J", "\[Prime]",
     MultilineFunction->None], "[", "t", "]"}]}], "-", 
  RowBox[{"2", " ", "\[Alpha]", " ", "\[Kappa]\[Rho]", " ", 
   SuperscriptBox["\[Xi]2", "2"], " ", 
   SuperscriptBox["\[Psi]1", "2"], " ", 
   RowBox[{"J", "[", "t", "]"}], " ", 
   RowBox[{"W", "[", "t", "]"}], " ", 
   RowBox[{
    SuperscriptBox["J", "\[Prime]",
     MultilineFunction->None], "[", "t", "]"}]}], "-", 
  RowBox[{"2", " ", "\[Alpha]", " ", "\[Kappa]\[Rho]", " ", 
   SuperscriptBox["\[Xi]1", "2"], " ", "\[Psi]1", " ", "\[Psi]2", " ", 
   RowBox[{"J", "[", "t", "]"}], " ", 
   RowBox[{"W", "[", "t", "]"}], " ", 
   RowBox[{
    SuperscriptBox["J", "\[Prime]",
     MultilineFunction->None], "[", "t", "]"}]}], "+", 
  RowBox[{"2", " ", "\[Alpha]", " ", "\[Kappa]\[Rho]", " ", 
   SuperscriptBox["\[Xi]2", "2"], " ", "\[Psi]1", " ", "\[Psi]2", " ", 
   RowBox[{"J", "[", "t", "]"}], " ", 
   RowBox[{"W", "[", "t", "]"}], " ", 
   RowBox[{
    SuperscriptBox["J", "\[Prime]",
     MultilineFunction->None], "[", "t", "]"}]}], "+", 
  RowBox[{"2", " ", "\[Alpha]", " ", "\[Kappa]\[Rho]", " ", 
   SuperscriptBox["\[Xi]1", "2"], " ", 
   SuperscriptBox["\[Psi]2", "2"], " ", 
   RowBox[{"J", "[", "t", "]"}], " ", 
   RowBox[{"W", "[", "t", "]"}], " ", 
   RowBox[{
    SuperscriptBox["J", "\[Prime]",
     MultilineFunction->None], "[", "t", "]"}]}], "-", 
  RowBox[{
  "2", " ", "\[Alpha]", " ", "\[Kappa]\[Rho]", " ", "\[Xi]1", " ", "\[Xi]2", 
   " ", 
   SuperscriptBox["\[Psi]2", "2"], " ", 
   RowBox[{"J", "[", "t", "]"}], " ", 
   RowBox[{"W", "[", "t", "]"}], " ", 
   RowBox[{
    SuperscriptBox["J", "\[Prime]",
     MultilineFunction->None], "[", "t", "]"}]}], "-", 
  RowBox[{"\[Kappa]\[Rho]", " ", "\[Xi]1", " ", 
   SuperscriptBox["\[Xi]2", "2"], " ", 
   SuperscriptBox["\[Psi]1", "2"], " ", 
   SuperscriptBox[
    RowBox[{"W", "[", "t", "]"}], "2"], " ", 
   RowBox[{
    SuperscriptBox["J", "\[Prime]",
     MultilineFunction->None], "[", "t", "]"}]}], "+", 
  RowBox[{"\[Kappa]\[Rho]", " ", 
   SuperscriptBox["\[Xi]2", "3"], " ", 
   SuperscriptBox["\[Psi]1", "2"], " ", 
   SuperscriptBox[
    RowBox[{"W", "[", "t", "]"}], "2"], " ", 
   RowBox[{
    SuperscriptBox["J", "\[Prime]",
     MultilineFunction->None], "[", "t", "]"}]}], "+", 
  RowBox[{"2", " ", "\[Kappa]\[Rho]", " ", 
   SuperscriptBox["\[Xi]1", "2"], " ", "\[Xi]2", " ", "\[Psi]1", " ", 
   "\[Psi]2", " ", 
   SuperscriptBox[
    RowBox[{"W", "[", "t", "]"}], "2"], " ", 
   RowBox[{
    SuperscriptBox["J", "\[Prime]",
     MultilineFunction->None], "[", "t", "]"}]}], "-", 
  RowBox[{"2", " ", "\[Kappa]\[Rho]", " ", "\[Xi]1", " ", 
   SuperscriptBox["\[Xi]2", "2"], " ", "\[Psi]1", " ", "\[Psi]2", " ", 
   SuperscriptBox[
    RowBox[{"W", "[", "t", "]"}], "2"], " ", 
   RowBox[{
    SuperscriptBox["J", "\[Prime]",
     MultilineFunction->None], "[", "t", "]"}]}], "-", 
  RowBox[{"\[Kappa]\[Rho]", " ", 
   SuperscriptBox["\[Xi]1", "3"], " ", 
   SuperscriptBox["\[Psi]2", "2"], " ", 
   SuperscriptBox[
    RowBox[{"W", "[", "t", "]"}], "2"], " ", 
   RowBox[{
    SuperscriptBox["J", "\[Prime]",
     MultilineFunction->None], "[", "t", "]"}]}], "+", 
  RowBox[{"\[Kappa]\[Rho]", " ", 
   SuperscriptBox["\[Xi]1", "2"], " ", "\[Xi]2", " ", 
   SuperscriptBox["\[Psi]2", "2"], " ", 
   SuperscriptBox[
    RowBox[{"W", "[", "t", "]"}], "2"], " ", 
   RowBox[{
    SuperscriptBox["J", "\[Prime]",
     MultilineFunction->None], "[", "t", "]"}]}], "+", 
  RowBox[{"\[Gamma]", " ", "\[Delta]1", " ", 
   SuperscriptBox["\[Xi]1", "2"], " ", "\[Psi]1", " ", 
   RowBox[{"J", "[", "t", "]"}], " ", 
   RowBox[{
    SuperscriptBox["W", "\[Prime]",
     MultilineFunction->None], "[", "t", "]"}]}], "+", 
  RowBox[{"\[Gamma]", " ", "\[Delta]2", " ", 
   SuperscriptBox["\[Xi]1", "2"], " ", "\[Psi]1", " ", 
   RowBox[{"J", "[", "t", "]"}], " ", 
   RowBox[{
    SuperscriptBox["W", "\[Prime]",
     MultilineFunction->None], "[", "t", "]"}]}], "+", 
  RowBox[{"\[Gamma]", " ", 
   SuperscriptBox["\[Xi]1", "3"], " ", "\[Psi]1", " ", 
   RowBox[{"J", "[", "t", "]"}], " ", 
   RowBox[{
    SuperscriptBox["W", "\[Prime]",
     MultilineFunction->None], "[", "t", "]"}]}], "-", 
  RowBox[{
  "2", " ", "\[Gamma]", " ", "\[Delta]1", " ", "\[Xi]1", " ", "\[Xi]2", " ", 
   "\[Psi]1", " ", 
   RowBox[{"J", "[", "t", "]"}], " ", 
   RowBox[{
    SuperscriptBox["W", "\[Prime]",
     MultilineFunction->None], "[", "t", "]"}]}], "-", 
  RowBox[{
  "2", " ", "\[Gamma]", " ", "\[Delta]2", " ", "\[Xi]1", " ", "\[Xi]2", " ", 
   "\[Psi]1", " ", 
   RowBox[{"J", "[", "t", "]"}], " ", 
   RowBox[{
    SuperscriptBox["W", "\[Prime]",
     MultilineFunction->None], "[", "t", "]"}]}], "-", 
  RowBox[{"2", " ", "\[Gamma]", " ", 
   SuperscriptBox["\[Xi]1", "2"], " ", "\[Xi]2", " ", "\[Psi]1", " ", 
   RowBox[{"J", "[", "t", "]"}], " ", 
   RowBox[{
    SuperscriptBox["W", "\[Prime]",
     MultilineFunction->None], "[", "t", "]"}]}], "+", 
  RowBox[{"\[Gamma]", " ", "\[Delta]1", " ", 
   SuperscriptBox["\[Xi]2", "2"], " ", "\[Psi]1", " ", 
   RowBox[{"J", "[", "t", "]"}], " ", 
   RowBox[{
    SuperscriptBox["W", "\[Prime]",
     MultilineFunction->None], "[", "t", "]"}]}], "+", 
  RowBox[{"\[Gamma]", " ", "\[Delta]2", " ", 
   SuperscriptBox["\[Xi]2", "2"], " ", "\[Psi]1", " ", 
   RowBox[{"J", "[", "t", "]"}], " ", 
   RowBox[{
    SuperscriptBox["W", "\[Prime]",
     MultilineFunction->None], "[", "t", "]"}]}], "+", 
  RowBox[{"\[Gamma]", " ", "\[Xi]1", " ", 
   SuperscriptBox["\[Xi]2", "2"], " ", "\[Psi]1", " ", 
   RowBox[{"J", "[", "t", "]"}], " ", 
   RowBox[{
    SuperscriptBox["W", "\[Prime]",
     MultilineFunction->None], "[", "t", "]"}]}], "-", 
  RowBox[{"\[Gamma]", " ", "\[Delta]1", " ", 
   SuperscriptBox["\[Xi]1", "2"], " ", "\[Psi]2", " ", 
   RowBox[{"J", "[", "t", "]"}], " ", 
   RowBox[{
    SuperscriptBox["W", "\[Prime]",
     MultilineFunction->None], "[", "t", "]"}]}], "-", 
  RowBox[{"\[Gamma]", " ", "\[Delta]2", " ", 
   SuperscriptBox["\[Xi]1", "2"], " ", "\[Psi]2", " ", 
   RowBox[{"J", "[", "t", "]"}], " ", 
   RowBox[{
    SuperscriptBox["W", "\[Prime]",
     MultilineFunction->None], "[", "t", "]"}]}], "+", 
  RowBox[{
  "2", " ", "\[Gamma]", " ", "\[Delta]1", " ", "\[Xi]1", " ", "\[Xi]2", " ", 
   "\[Psi]2", " ", 
   RowBox[{"J", "[", "t", "]"}], " ", 
   RowBox[{
    SuperscriptBox["W", "\[Prime]",
     MultilineFunction->None], "[", "t", "]"}]}], "+", 
  RowBox[{
  "2", " ", "\[Gamma]", " ", "\[Delta]2", " ", "\[Xi]1", " ", "\[Xi]2", " ", 
   "\[Psi]2", " ", 
   RowBox[{"J", "[", "t", "]"}], " ", 
   RowBox[{
    SuperscriptBox["W", "\[Prime]",
     MultilineFunction->None], "[", "t", "]"}]}], "-", 
  RowBox[{"\[Gamma]", " ", 
   SuperscriptBox["\[Xi]1", "2"], " ", "\[Xi]2", " ", "\[Psi]2", " ", 
   RowBox[{"J", "[", "t", "]"}], " ", 
   RowBox[{
    SuperscriptBox["W", "\[Prime]",
     MultilineFunction->None], "[", "t", "]"}]}], "-", 
  RowBox[{"\[Gamma]", " ", "\[Delta]1", " ", 
   SuperscriptBox["\[Xi]2", "2"], " ", "\[Psi]2", " ", 
   RowBox[{"J", "[", "t", "]"}], " ", 
   RowBox[{
    SuperscriptBox["W", "\[Prime]",
     MultilineFunction->None], "[", "t", "]"}]}], "-", 
  RowBox[{"\[Gamma]", " ", "\[Delta]2", " ", 
   SuperscriptBox["\[Xi]2", "2"], " ", "\[Psi]2", " ", 
   RowBox[{"J", "[", "t", "]"}], " ", 
   RowBox[{
    SuperscriptBox["W", "\[Prime]",
     MultilineFunction->None], "[", "t", "]"}]}], "+", 
  RowBox[{"2", " ", "\[Gamma]", " ", "\[Xi]1", " ", 
   SuperscriptBox["\[Xi]2", "2"], " ", "\[Psi]2", " ", 
   RowBox[{"J", "[", "t", "]"}], " ", 
   RowBox[{
    SuperscriptBox["W", "\[Prime]",
     MultilineFunction->None], "[", "t", "]"}]}], "-", 
  RowBox[{"\[Gamma]", " ", 
   SuperscriptBox["\[Xi]2", "3"], " ", "\[Psi]2", " ", 
   RowBox[{"J", "[", "t", "]"}], " ", 
   RowBox[{
    SuperscriptBox["W", "\[Prime]",
     MultilineFunction->None], "[", "t", "]"}]}], "+", 
  RowBox[{
  "2", " ", "\[Alpha]", " ", "\[Gamma]", " ", "\[Kappa]\[Rho]", " ", "\[Xi]1",
    " ", 
   SuperscriptBox["\[Psi]1", "2"], " ", 
   SuperscriptBox[
    RowBox[{"J", "[", "t", "]"}], "2"], " ", 
   RowBox[{
    SuperscriptBox["W", "\[Prime]",
     MultilineFunction->None], "[", "t", "]"}]}], "-", 
  RowBox[{
  "2", " ", "\[Alpha]", " ", "\[Gamma]", " ", "\[Kappa]\[Rho]", " ", "\[Xi]2",
    " ", 
   SuperscriptBox["\[Psi]1", "2"], " ", 
   SuperscriptBox[
    RowBox[{"J", "[", "t", "]"}], "2"], " ", 
   RowBox[{
    SuperscriptBox["W", "\[Prime]",
     MultilineFunction->None], "[", "t", "]"}]}], "-", 
  RowBox[{
  "4", " ", "\[Alpha]", " ", "\[Gamma]", " ", "\[Kappa]\[Rho]", " ", "\[Xi]1",
    " ", "\[Psi]1", " ", "\[Psi]2", " ", 
   SuperscriptBox[
    RowBox[{"J", "[", "t", "]"}], "2"], " ", 
   RowBox[{
    SuperscriptBox["W", "\[Prime]",
     MultilineFunction->None], "[", "t", "]"}]}], "+", 
  RowBox[{
  "4", " ", "\[Alpha]", " ", "\[Gamma]", " ", "\[Kappa]\[Rho]", " ", "\[Xi]2",
    " ", "\[Psi]1", " ", "\[Psi]2", " ", 
   SuperscriptBox[
    RowBox[{"J", "[", "t", "]"}], "2"], " ", 
   RowBox[{
    SuperscriptBox["W", "\[Prime]",
     MultilineFunction->None], "[", "t", "]"}]}], "+", 
  RowBox[{
  "2", " ", "\[Alpha]", " ", "\[Gamma]", " ", "\[Kappa]\[Rho]", " ", "\[Xi]1",
    " ", 
   SuperscriptBox["\[Psi]2", "2"], " ", 
   SuperscriptBox[
    RowBox[{"J", "[", "t", "]"}], "2"], " ", 
   RowBox[{
    SuperscriptBox["W", "\[Prime]",
     MultilineFunction->None], "[", "t", "]"}]}], "-", 
  RowBox[{
  "2", " ", "\[Alpha]", " ", "\[Gamma]", " ", "\[Kappa]\[Rho]", " ", "\[Xi]2",
    " ", 
   SuperscriptBox["\[Psi]2", "2"], " ", 
   SuperscriptBox[
    RowBox[{"J", "[", "t", "]"}], "2"], " ", 
   RowBox[{
    SuperscriptBox["W", "\[Prime]",
     MultilineFunction->None], "[", "t", "]"}]}], "-", 
  RowBox[{
  "2", " ", "\[Gamma]", " ", "\[Kappa]\[Rho]", " ", "\[Xi]1", " ", "\[Xi]2", 
   " ", 
   SuperscriptBox["\[Psi]1", "2"], " ", 
   RowBox[{"J", "[", "t", "]"}], " ", 
   RowBox[{"W", "[", "t", "]"}], " ", 
   RowBox[{
    SuperscriptBox["W", "\[Prime]",
     MultilineFunction->None], "[", "t", "]"}]}], "+", 
  RowBox[{"2", " ", "\[Gamma]", " ", "\[Kappa]\[Rho]", " ", 
   SuperscriptBox["\[Xi]2", "2"], " ", 
   SuperscriptBox["\[Psi]1", "2"], " ", 
   RowBox[{"J", "[", "t", "]"}], " ", 
   RowBox[{"W", "[", "t", "]"}], " ", 
   RowBox[{
    SuperscriptBox["W", "\[Prime]",
     MultilineFunction->None], "[", "t", "]"}]}], "+", 
  RowBox[{"2", " ", "\[Gamma]", " ", "\[Kappa]\[Rho]", " ", 
   SuperscriptBox["\[Xi]1", "2"], " ", "\[Psi]1", " ", "\[Psi]2", " ", 
   RowBox[{"J", "[", "t", "]"}], " ", 
   RowBox[{"W", "[", "t", "]"}], " ", 
   RowBox[{
    SuperscriptBox["W", "\[Prime]",
     MultilineFunction->None], "[", "t", "]"}]}], "-", 
  RowBox[{"2", " ", "\[Gamma]", " ", "\[Kappa]\[Rho]", " ", 
   SuperscriptBox["\[Xi]2", "2"], " ", "\[Psi]1", " ", "\[Psi]2", " ", 
   RowBox[{"J", "[", "t", "]"}], " ", 
   RowBox[{"W", "[", "t", "]"}], " ", 
   RowBox[{
    SuperscriptBox["W", "\[Prime]",
     MultilineFunction->None], "[", "t", "]"}]}], "-", 
  RowBox[{"2", " ", "\[Gamma]", " ", "\[Kappa]\[Rho]", " ", 
   SuperscriptBox["\[Xi]1", "2"], " ", 
   SuperscriptBox["\[Psi]2", "2"], " ", 
   RowBox[{"J", "[", "t", "]"}], " ", 
   RowBox[{"W", "[", "t", "]"}], " ", 
   RowBox[{
    SuperscriptBox["W", "\[Prime]",
     MultilineFunction->None], "[", "t", "]"}]}], "+", 
  RowBox[{
  "2", " ", "\[Gamma]", " ", "\[Kappa]\[Rho]", " ", "\[Xi]1", " ", "\[Xi]2", 
   " ", 
   SuperscriptBox["\[Psi]2", "2"], " ", 
   RowBox[{"J", "[", "t", "]"}], " ", 
   RowBox[{"W", "[", "t", "]"}], " ", 
   RowBox[{
    SuperscriptBox["W", "\[Prime]",
     MultilineFunction->None], "[", "t", "]"}]}], "+", 
  RowBox[{"\[Gamma]", " ", 
   SuperscriptBox["\[Xi]1", "2"], " ", "\[Psi]1", " ", 
   RowBox[{
    SuperscriptBox["J", "\[Prime]",
     MultilineFunction->None], "[", "t", "]"}], " ", 
   RowBox[{
    SuperscriptBox["W", "\[Prime]",
     MultilineFunction->None], "[", "t", "]"}]}], "+", 
  RowBox[{"\[Delta]1", " ", 
   SuperscriptBox["\[Xi]1", "2"], " ", "\[Psi]1", " ", 
   RowBox[{
    SuperscriptBox["J", "\[Prime]",
     MultilineFunction->None], "[", "t", "]"}], " ", 
   RowBox[{
    SuperscriptBox["W", "\[Prime]",
     MultilineFunction->None], "[", "t", "]"}]}], "+", 
  RowBox[{"\[Delta]2", " ", 
   SuperscriptBox["\[Xi]1", "2"], " ", "\[Psi]1", " ", 
   RowBox[{
    SuperscriptBox["J", "\[Prime]",
     MultilineFunction->None], "[", "t", "]"}], " ", 
   RowBox[{
    SuperscriptBox["W", "\[Prime]",
     MultilineFunction->None], "[", "t", "]"}]}], "+", 
  RowBox[{
   SuperscriptBox["\[Xi]1", "3"], " ", "\[Psi]1", " ", 
   RowBox[{
    SuperscriptBox["J", "\[Prime]",
     MultilineFunction->None], "[", "t", "]"}], " ", 
   RowBox[{
    SuperscriptBox["W", "\[Prime]",
     MultilineFunction->None], "[", "t", "]"}]}], "-", 
  RowBox[{
  "2", " ", "\[Gamma]", " ", "\[Xi]1", " ", "\[Xi]2", " ", "\[Psi]1", " ", 
   RowBox[{
    SuperscriptBox["J", "\[Prime]",
     MultilineFunction->None], "[", "t", "]"}], " ", 
   RowBox[{
    SuperscriptBox["W", "\[Prime]",
     MultilineFunction->None], "[", "t", "]"}]}], "-", 
  RowBox[{
  "2", " ", "\[Delta]1", " ", "\[Xi]1", " ", "\[Xi]2", " ", "\[Psi]1", " ", 
   RowBox[{
    SuperscriptBox["J", "\[Prime]",
     MultilineFunction->None], "[", "t", "]"}], " ", 
   RowBox[{
    SuperscriptBox["W", "\[Prime]",
     MultilineFunction->None], "[", "t", "]"}]}], "-", 
  RowBox[{
  "2", " ", "\[Delta]2", " ", "\[Xi]1", " ", "\[Xi]2", " ", "\[Psi]1", " ", 
   RowBox[{
    SuperscriptBox["J", "\[Prime]",
     MultilineFunction->None], "[", "t", "]"}], " ", 
   RowBox[{
    SuperscriptBox["W", "\[Prime]",
     MultilineFunction->None], "[", "t", "]"}]}], "-", 
  RowBox[{"2", " ", 
   SuperscriptBox["\[Xi]1", "2"], " ", "\[Xi]2", " ", "\[Psi]1", " ", 
   RowBox[{
    SuperscriptBox["J", "\[Prime]",
     MultilineFunction->None], "[", "t", "]"}], " ", 
   RowBox[{
    SuperscriptBox["W", "\[Prime]",
     MultilineFunction->None], "[", "t", "]"}]}], "+", 
  RowBox[{"\[Gamma]", " ", 
   SuperscriptBox["\[Xi]2", "2"], " ", "\[Psi]1", " ", 
   RowBox[{
    SuperscriptBox["J", "\[Prime]",
     MultilineFunction->None], "[", "t", "]"}], " ", 
   RowBox[{
    SuperscriptBox["W", "\[Prime]",
     MultilineFunction->None], "[", "t", "]"}]}], "+", 
  RowBox[{"\[Delta]1", " ", 
   SuperscriptBox["\[Xi]2", "2"], " ", "\[Psi]1", " ", 
   RowBox[{
    SuperscriptBox["J", "\[Prime]",
     MultilineFunction->None], "[", "t", "]"}], " ", 
   RowBox[{
    SuperscriptBox["W", "\[Prime]",
     MultilineFunction->None], "[", "t", "]"}]}], "+", 
  RowBox[{"\[Delta]2", " ", 
   SuperscriptBox["\[Xi]2", "2"], " ", "\[Psi]1", " ", 
   RowBox[{
    SuperscriptBox["J", "\[Prime]",
     MultilineFunction->None], "[", "t", "]"}], " ", 
   RowBox[{
    SuperscriptBox["W", "\[Prime]",
     MultilineFunction->None], "[", "t", "]"}]}], "+", 
  RowBox[{"\[Xi]1", " ", 
   SuperscriptBox["\[Xi]2", "2"], " ", "\[Psi]1", " ", 
   RowBox[{
    SuperscriptBox["J", "\[Prime]",
     MultilineFunction->None], "[", "t", "]"}], " ", 
   RowBox[{
    SuperscriptBox["W", "\[Prime]",
     MultilineFunction->None], "[", "t", "]"}]}], "-", 
  RowBox[{"\[Gamma]", " ", 
   SuperscriptBox["\[Xi]1", "2"], " ", "\[Psi]2", " ", 
   RowBox[{
    SuperscriptBox["J", "\[Prime]",
     MultilineFunction->None], "[", "t", "]"}], " ", 
   RowBox[{
    SuperscriptBox["W", "\[Prime]",
     MultilineFunction->None], "[", "t", "]"}]}], "-", 
  RowBox[{"\[Delta]1", " ", 
   SuperscriptBox["\[Xi]1", "2"], " ", "\[Psi]2", " ", 
   RowBox[{
    SuperscriptBox["J", "\[Prime]",
     MultilineFunction->None], "[", "t", "]"}], " ", 
   RowBox[{
    SuperscriptBox["W", "\[Prime]",
     MultilineFunction->None], "[", "t", "]"}]}], "-", 
  RowBox[{"\[Delta]2", " ", 
   SuperscriptBox["\[Xi]1", "2"], " ", "\[Psi]2", " ", 
   RowBox[{
    SuperscriptBox["J", "\[Prime]",
     MultilineFunction->None], "[", "t", "]"}], " ", 
   RowBox[{
    SuperscriptBox["W", "\[Prime]",
     MultilineFunction->None], "[", "t", "]"}]}], "+", 
  RowBox[{
  "2", " ", "\[Gamma]", " ", "\[Xi]1", " ", "\[Xi]2", " ", "\[Psi]2", " ", 
   RowBox[{
    SuperscriptBox["J", "\[Prime]",
     MultilineFunction->None], "[", "t", "]"}], " ", 
   RowBox[{
    SuperscriptBox["W", "\[Prime]",
     MultilineFunction->None], "[", "t", "]"}]}], "+", 
  RowBox[{
  "2", " ", "\[Delta]1", " ", "\[Xi]1", " ", "\[Xi]2", " ", "\[Psi]2", " ", 
   RowBox[{
    SuperscriptBox["J", "\[Prime]",
     MultilineFunction->None], "[", "t", "]"}], " ", 
   RowBox[{
    SuperscriptBox["W", "\[Prime]",
     MultilineFunction->None], "[", "t", "]"}]}], "+", 
  RowBox[{
  "2", " ", "\[Delta]2", " ", "\[Xi]1", " ", "\[Xi]2", " ", "\[Psi]2", " ", 
   RowBox[{
    SuperscriptBox["J", "\[Prime]",
     MultilineFunction->None], "[", "t", "]"}], " ", 
   RowBox[{
    SuperscriptBox["W", "\[Prime]",
     MultilineFunction->None], "[", "t", "]"}]}], "-", 
  RowBox[{
   SuperscriptBox["\[Xi]1", "2"], " ", "\[Xi]2", " ", "\[Psi]2", " ", 
   RowBox[{
    SuperscriptBox["J", "\[Prime]",
     MultilineFunction->None], "[", "t", "]"}], " ", 
   RowBox[{
    SuperscriptBox["W", "\[Prime]",
     MultilineFunction->None], "[", "t", "]"}]}], "-", 
  RowBox[{"\[Gamma]", " ", 
   SuperscriptBox["\[Xi]2", "2"], " ", "\[Psi]2", " ", 
   RowBox[{
    SuperscriptBox["J", "\[Prime]",
     MultilineFunction->None], "[", "t", "]"}], " ", 
   RowBox[{
    SuperscriptBox["W", "\[Prime]",
     MultilineFunction->None], "[", "t", "]"}]}], "-", 
  RowBox[{"\[Delta]1", " ", 
   SuperscriptBox["\[Xi]2", "2"], " ", "\[Psi]2", " ", 
   RowBox[{
    SuperscriptBox["J", "\[Prime]",
     MultilineFunction->None], "[", "t", "]"}], " ", 
   RowBox[{
    SuperscriptBox["W", "\[Prime]",
     MultilineFunction->None], "[", "t", "]"}]}], "-", 
  RowBox[{"\[Delta]2", " ", 
   SuperscriptBox["\[Xi]2", "2"], " ", "\[Psi]2", " ", 
   RowBox[{
    SuperscriptBox["J", "\[Prime]",
     MultilineFunction->None], "[", "t", "]"}], " ", 
   RowBox[{
    SuperscriptBox["W", "\[Prime]",
     MultilineFunction->None], "[", "t", "]"}]}], "+", 
  RowBox[{"2", " ", "\[Xi]1", " ", 
   SuperscriptBox["\[Xi]2", "2"], " ", "\[Psi]2", " ", 
   RowBox[{
    SuperscriptBox["J", "\[Prime]",
     MultilineFunction->None], "[", "t", "]"}], " ", 
   RowBox[{
    SuperscriptBox["W", "\[Prime]",
     MultilineFunction->None], "[", "t", "]"}]}], "-", 
  RowBox[{
   SuperscriptBox["\[Xi]2", "3"], " ", "\[Psi]2", " ", 
   RowBox[{
    SuperscriptBox["J", "\[Prime]",
     MultilineFunction->None], "[", "t", "]"}], " ", 
   RowBox[{
    SuperscriptBox["W", "\[Prime]",
     MultilineFunction->None], "[", "t", "]"}]}], "+", 
  RowBox[{"2", " ", "\[Alpha]", " ", "\[Kappa]\[Rho]", " ", "\[Xi]1", " ", 
   SuperscriptBox["\[Psi]1", "2"], " ", 
   RowBox[{"J", "[", "t", "]"}], " ", 
   RowBox[{
    SuperscriptBox["J", "\[Prime]",
     MultilineFunction->None], "[", "t", "]"}], " ", 
   RowBox[{
    SuperscriptBox["W", "\[Prime]",
     MultilineFunction->None], "[", "t", "]"}]}], "-", 
  RowBox[{"2", " ", "\[Alpha]", " ", "\[Kappa]\[Rho]", " ", "\[Xi]2", " ", 
   SuperscriptBox["\[Psi]1", "2"], " ", 
   RowBox[{"J", "[", "t", "]"}], " ", 
   RowBox[{
    SuperscriptBox["J", "\[Prime]",
     MultilineFunction->None], "[", "t", "]"}], " ", 
   RowBox[{
    SuperscriptBox["W", "\[Prime]",
     MultilineFunction->None], "[", "t", "]"}]}], "-", 
  RowBox[{
  "4", " ", "\[Alpha]", " ", "\[Kappa]\[Rho]", " ", "\[Xi]1", " ", "\[Psi]1", 
   " ", "\[Psi]2", " ", 
   RowBox[{"J", "[", "t", "]"}], " ", 
   RowBox[{
    SuperscriptBox["J", "\[Prime]",
     MultilineFunction->None], "[", "t", "]"}], " ", 
   RowBox[{
    SuperscriptBox["W", "\[Prime]",
     MultilineFunction->None], "[", "t", "]"}]}], "+", 
  RowBox[{
  "4", " ", "\[Alpha]", " ", "\[Kappa]\[Rho]", " ", "\[Xi]2", " ", "\[Psi]1", 
   " ", "\[Psi]2", " ", 
   RowBox[{"J", "[", "t", "]"}], " ", 
   RowBox[{
    SuperscriptBox["J", "\[Prime]",
     MultilineFunction->None], "[", "t", "]"}], " ", 
   RowBox[{
    SuperscriptBox["W", "\[Prime]",
     MultilineFunction->None], "[", "t", "]"}]}], "+", 
  RowBox[{"2", " ", "\[Alpha]", " ", "\[Kappa]\[Rho]", " ", "\[Xi]1", " ", 
   SuperscriptBox["\[Psi]2", "2"], " ", 
   RowBox[{"J", "[", "t", "]"}], " ", 
   RowBox[{
    SuperscriptBox["J", "\[Prime]",
     MultilineFunction->None], "[", "t", "]"}], " ", 
   RowBox[{
    SuperscriptBox["W", "\[Prime]",
     MultilineFunction->None], "[", "t", "]"}]}], "-", 
  RowBox[{"2", " ", "\[Alpha]", " ", "\[Kappa]\[Rho]", " ", "\[Xi]2", " ", 
   SuperscriptBox["\[Psi]2", "2"], " ", 
   RowBox[{"J", "[", "t", "]"}], " ", 
   RowBox[{
    SuperscriptBox["J", "\[Prime]",
     MultilineFunction->None], "[", "t", "]"}], " ", 
   RowBox[{
    SuperscriptBox["W", "\[Prime]",
     MultilineFunction->None], "[", "t", "]"}]}], "-", 
  RowBox[{"2", " ", "\[Kappa]\[Rho]", " ", "\[Xi]1", " ", "\[Xi]2", " ", 
   SuperscriptBox["\[Psi]1", "2"], " ", 
   RowBox[{"W", "[", "t", "]"}], " ", 
   RowBox[{
    SuperscriptBox["J", "\[Prime]",
     MultilineFunction->None], "[", "t", "]"}], " ", 
   RowBox[{
    SuperscriptBox["W", "\[Prime]",
     MultilineFunction->None], "[", "t", "]"}]}], "+", 
  RowBox[{"2", " ", "\[Kappa]\[Rho]", " ", 
   SuperscriptBox["\[Xi]2", "2"], " ", 
   SuperscriptBox["\[Psi]1", "2"], " ", 
   RowBox[{"W", "[", "t", "]"}], " ", 
   RowBox[{
    SuperscriptBox["J", "\[Prime]",
     MultilineFunction->None], "[", "t", "]"}], " ", 
   RowBox[{
    SuperscriptBox["W", "\[Prime]",
     MultilineFunction->None], "[", "t", "]"}]}], "+", 
  RowBox[{"2", " ", "\[Kappa]\[Rho]", " ", 
   SuperscriptBox["\[Xi]1", "2"], " ", "\[Psi]1", " ", "\[Psi]2", " ", 
   RowBox[{"W", "[", "t", "]"}], " ", 
   RowBox[{
    SuperscriptBox["J", "\[Prime]",
     MultilineFunction->None], "[", "t", "]"}], " ", 
   RowBox[{
    SuperscriptBox["W", "\[Prime]",
     MultilineFunction->None], "[", "t", "]"}]}], "-", 
  RowBox[{"2", " ", "\[Kappa]\[Rho]", " ", 
   SuperscriptBox["\[Xi]2", "2"], " ", "\[Psi]1", " ", "\[Psi]2", " ", 
   RowBox[{"W", "[", "t", "]"}], " ", 
   RowBox[{
    SuperscriptBox["J", "\[Prime]",
     MultilineFunction->None], "[", "t", "]"}], " ", 
   RowBox[{
    SuperscriptBox["W", "\[Prime]",
     MultilineFunction->None], "[", "t", "]"}]}], "-", 
  RowBox[{"2", " ", "\[Kappa]\[Rho]", " ", 
   SuperscriptBox["\[Xi]1", "2"], " ", 
   SuperscriptBox["\[Psi]2", "2"], " ", 
   RowBox[{"W", "[", "t", "]"}], " ", 
   RowBox[{
    SuperscriptBox["J", "\[Prime]",
     MultilineFunction->None], "[", "t", "]"}], " ", 
   RowBox[{
    SuperscriptBox["W", "\[Prime]",
     MultilineFunction->None], "[", "t", "]"}]}], "+", 
  RowBox[{"2", " ", "\[Kappa]\[Rho]", " ", "\[Xi]1", " ", "\[Xi]2", " ", 
   SuperscriptBox["\[Psi]2", "2"], " ", 
   RowBox[{"W", "[", "t", "]"}], " ", 
   RowBox[{
    SuperscriptBox["J", "\[Prime]",
     MultilineFunction->None], "[", "t", "]"}], " ", 
   RowBox[{
    SuperscriptBox["W", "\[Prime]",
     MultilineFunction->None], "[", "t", "]"}]}], "-", 
  RowBox[{"\[Gamma]", " ", "\[Kappa]\[Rho]", " ", "\[Xi]1", " ", 
   SuperscriptBox["\[Psi]1", "2"], " ", 
   RowBox[{"J", "[", "t", "]"}], " ", 
   SuperscriptBox[
    RowBox[{
     SuperscriptBox["W", "\[Prime]",
      MultilineFunction->None], "[", "t", "]"}], "2"]}], "+", 
  RowBox[{"\[Gamma]", " ", "\[Kappa]\[Rho]", " ", "\[Xi]2", " ", 
   SuperscriptBox["\[Psi]1", "2"], " ", 
   RowBox[{"J", "[", "t", "]"}], " ", 
   SuperscriptBox[
    RowBox[{
     SuperscriptBox["W", "\[Prime]",
      MultilineFunction->None], "[", "t", "]"}], "2"]}], "+", 
  RowBox[{
  "2", " ", "\[Gamma]", " ", "\[Kappa]\[Rho]", " ", "\[Xi]1", " ", "\[Psi]1", 
   " ", "\[Psi]2", " ", 
   RowBox[{"J", "[", "t", "]"}], " ", 
   SuperscriptBox[
    RowBox[{
     SuperscriptBox["W", "\[Prime]",
      MultilineFunction->None], "[", "t", "]"}], "2"]}], "-", 
  RowBox[{
  "2", " ", "\[Gamma]", " ", "\[Kappa]\[Rho]", " ", "\[Xi]2", " ", "\[Psi]1", 
   " ", "\[Psi]2", " ", 
   RowBox[{"J", "[", "t", "]"}], " ", 
   SuperscriptBox[
    RowBox[{
     SuperscriptBox["W", "\[Prime]",
      MultilineFunction->None], "[", "t", "]"}], "2"]}], "-", 
  RowBox[{"\[Gamma]", " ", "\[Kappa]\[Rho]", " ", "\[Xi]1", " ", 
   SuperscriptBox["\[Psi]2", "2"], " ", 
   RowBox[{"J", "[", "t", "]"}], " ", 
   SuperscriptBox[
    RowBox[{
     SuperscriptBox["W", "\[Prime]",
      MultilineFunction->None], "[", "t", "]"}], "2"]}], "+", 
  RowBox[{"\[Gamma]", " ", "\[Kappa]\[Rho]", " ", "\[Xi]2", " ", 
   SuperscriptBox["\[Psi]2", "2"], " ", 
   RowBox[{"J", "[", "t", "]"}], " ", 
   SuperscriptBox[
    RowBox[{
     SuperscriptBox["W", "\[Prime]",
      MultilineFunction->None], "[", "t", "]"}], "2"]}], "-", 
  RowBox[{"\[Kappa]\[Rho]", " ", "\[Xi]1", " ", 
   SuperscriptBox["\[Psi]1", "2"], " ", 
   RowBox[{
    SuperscriptBox["J", "\[Prime]",
     MultilineFunction->None], "[", "t", "]"}], " ", 
   SuperscriptBox[
    RowBox[{
     SuperscriptBox["W", "\[Prime]",
      MultilineFunction->None], "[", "t", "]"}], "2"]}], "+", 
  RowBox[{"\[Kappa]\[Rho]", " ", "\[Xi]2", " ", 
   SuperscriptBox["\[Psi]1", "2"], " ", 
   RowBox[{
    SuperscriptBox["J", "\[Prime]",
     MultilineFunction->None], "[", "t", "]"}], " ", 
   SuperscriptBox[
    RowBox[{
     SuperscriptBox["W", "\[Prime]",
      MultilineFunction->None], "[", "t", "]"}], "2"]}], "+", 
  RowBox[{
  "2", " ", "\[Kappa]\[Rho]", " ", "\[Xi]1", " ", "\[Psi]1", " ", "\[Psi]2", 
   " ", 
   RowBox[{
    SuperscriptBox["J", "\[Prime]",
     MultilineFunction->None], "[", "t", "]"}], " ", 
   SuperscriptBox[
    RowBox[{
     SuperscriptBox["W", "\[Prime]",
      MultilineFunction->None], "[", "t", "]"}], "2"]}], "-", 
  RowBox[{
  "2", " ", "\[Kappa]\[Rho]", " ", "\[Xi]2", " ", "\[Psi]1", " ", "\[Psi]2", 
   " ", 
   RowBox[{
    SuperscriptBox["J", "\[Prime]",
     MultilineFunction->None], "[", "t", "]"}], " ", 
   SuperscriptBox[
    RowBox[{
     SuperscriptBox["W", "\[Prime]",
      MultilineFunction->None], "[", "t", "]"}], "2"]}], "-", 
  RowBox[{"\[Kappa]\[Rho]", " ", "\[Xi]1", " ", 
   SuperscriptBox["\[Psi]2", "2"], " ", 
   RowBox[{
    SuperscriptBox["J", "\[Prime]",
     MultilineFunction->None], "[", "t", "]"}], " ", 
   SuperscriptBox[
    RowBox[{
     SuperscriptBox["W", "\[Prime]",
      MultilineFunction->None], "[", "t", "]"}], "2"]}], "+", 
  RowBox[{"\[Kappa]\[Rho]", " ", "\[Xi]2", " ", 
   SuperscriptBox["\[Psi]2", "2"], " ", 
   RowBox[{
    SuperscriptBox["J", "\[Prime]",
     MultilineFunction->None], "[", "t", "]"}], " ", 
   SuperscriptBox[
    RowBox[{
     SuperscriptBox["W", "\[Prime]",
      MultilineFunction->None], "[", "t", "]"}], "2"]}], "-", 
  RowBox[{"\[Alpha]", " ", 
   SuperscriptBox["\[Xi]1", "2"], " ", "\[Psi]1", " ", 
   RowBox[{"J", "[", "t", "]"}], " ", 
   RowBox[{
    SuperscriptBox["J", "\[Prime]\[Prime]",
     MultilineFunction->None], "[", "t", "]"}]}], "+", 
  RowBox[{
  "2", " ", "\[Alpha]", " ", "\[Xi]1", " ", "\[Xi]2", " ", "\[Psi]1", " ", 
   RowBox[{"J", "[", "t", "]"}], " ", 
   RowBox[{
    SuperscriptBox["J", "\[Prime]\[Prime]",
     MultilineFunction->None], "[", "t", "]"}]}], "-", 
  RowBox[{"\[Alpha]", " ", 
   SuperscriptBox["\[Xi]2", "2"], " ", "\[Psi]1", " ", 
   RowBox[{"J", "[", "t", "]"}], " ", 
   RowBox[{
    SuperscriptBox["J", "\[Prime]\[Prime]",
     MultilineFunction->None], "[", "t", "]"}]}], "+", 
  RowBox[{"\[Alpha]", " ", 
   SuperscriptBox["\[Xi]1", "2"], " ", "\[Psi]2", " ", 
   RowBox[{"J", "[", "t", "]"}], " ", 
   RowBox[{
    SuperscriptBox["J", "\[Prime]\[Prime]",
     MultilineFunction->None], "[", "t", "]"}]}], "-", 
  RowBox[{
  "2", " ", "\[Alpha]", " ", "\[Xi]1", " ", "\[Xi]2", " ", "\[Psi]2", " ", 
   RowBox[{"J", "[", "t", "]"}], " ", 
   RowBox[{
    SuperscriptBox["J", "\[Prime]\[Prime]",
     MultilineFunction->None], "[", "t", "]"}]}], "+", 
  RowBox[{"\[Alpha]", " ", 
   SuperscriptBox["\[Xi]2", "2"], " ", "\[Psi]2", " ", 
   RowBox[{"J", "[", "t", "]"}], " ", 
   RowBox[{
    SuperscriptBox["J", "\[Prime]\[Prime]",
     MultilineFunction->None], "[", "t", "]"}]}], "+", 
  RowBox[{
   SuperscriptBox["\[Xi]1", "2"], " ", "\[Xi]2", " ", "\[Psi]1", " ", 
   RowBox[{"W", "[", "t", "]"}], " ", 
   RowBox[{
    SuperscriptBox["J", "\[Prime]\[Prime]",
     MultilineFunction->None], "[", "t", "]"}]}], "-", 
  RowBox[{"2", " ", "\[Xi]1", " ", 
   SuperscriptBox["\[Xi]2", "2"], " ", "\[Psi]1", " ", 
   RowBox[{"W", "[", "t", "]"}], " ", 
   RowBox[{
    SuperscriptBox["J", "\[Prime]\[Prime]",
     MultilineFunction->None], "[", "t", "]"}]}], "+", 
  RowBox[{
   SuperscriptBox["\[Xi]2", "3"], " ", "\[Psi]1", " ", 
   RowBox[{"W", "[", "t", "]"}], " ", 
   RowBox[{
    SuperscriptBox["J", "\[Prime]\[Prime]",
     MultilineFunction->None], "[", "t", "]"}]}], "-", 
  RowBox[{
   SuperscriptBox["\[Xi]1", "3"], " ", "\[Psi]2", " ", 
   RowBox[{"W", "[", "t", "]"}], " ", 
   RowBox[{
    SuperscriptBox["J", "\[Prime]\[Prime]",
     MultilineFunction->None], "[", "t", "]"}]}], "+", 
  RowBox[{"2", " ", 
   SuperscriptBox["\[Xi]1", "2"], " ", "\[Xi]2", " ", "\[Psi]2", " ", 
   RowBox[{"W", "[", "t", "]"}], " ", 
   RowBox[{
    SuperscriptBox["J", "\[Prime]\[Prime]",
     MultilineFunction->None], "[", "t", "]"}]}], "-", 
  RowBox[{"\[Xi]1", " ", 
   SuperscriptBox["\[Xi]2", "2"], " ", "\[Psi]2", " ", 
   RowBox[{"W", "[", "t", "]"}], " ", 
   RowBox[{
    SuperscriptBox["J", "\[Prime]\[Prime]",
     MultilineFunction->None], "[", "t", "]"}]}], "+", 
  RowBox[{
   SuperscriptBox["\[Xi]1", "2"], " ", "\[Psi]1", " ", 
   RowBox[{
    SuperscriptBox["W", "\[Prime]",
     MultilineFunction->None], "[", "t", "]"}], " ", 
   RowBox[{
    SuperscriptBox["J", "\[Prime]\[Prime]",
     MultilineFunction->None], "[", "t", "]"}]}], "-", 
  RowBox[{"2", " ", "\[Xi]1", " ", "\[Xi]2", " ", "\[Psi]1", " ", 
   RowBox[{
    SuperscriptBox["W", "\[Prime]",
     MultilineFunction->None], "[", "t", "]"}], " ", 
   RowBox[{
    SuperscriptBox["J", "\[Prime]\[Prime]",
     MultilineFunction->None], "[", "t", "]"}]}], "+", 
  RowBox[{
   SuperscriptBox["\[Xi]2", "2"], " ", "\[Psi]1", " ", 
   RowBox[{
    SuperscriptBox["W", "\[Prime]",
     MultilineFunction->None], "[", "t", "]"}], " ", 
   RowBox[{
    SuperscriptBox["J", "\[Prime]\[Prime]",
     MultilineFunction->None], "[", "t", "]"}]}], "-", 
  RowBox[{
   SuperscriptBox["\[Xi]1", "2"], " ", "\[Psi]2", " ", 
   RowBox[{
    SuperscriptBox["W", "\[Prime]",
     MultilineFunction->None], "[", "t", "]"}], " ", 
   RowBox[{
    SuperscriptBox["J", "\[Prime]\[Prime]",
     MultilineFunction->None], "[", "t", "]"}]}], "+", 
  RowBox[{"2", " ", "\[Xi]1", " ", "\[Xi]2", " ", "\[Psi]2", " ", 
   RowBox[{
    SuperscriptBox["W", "\[Prime]",
     MultilineFunction->None], "[", "t", "]"}], " ", 
   RowBox[{
    SuperscriptBox["J", "\[Prime]\[Prime]",
     MultilineFunction->None], "[", "t", "]"}]}], "-", 
  RowBox[{
   SuperscriptBox["\[Xi]2", "2"], " ", "\[Psi]2", " ", 
   RowBox[{
    SuperscriptBox["W", "\[Prime]",
     MultilineFunction->None], "[", "t", "]"}], " ", 
   RowBox[{
    SuperscriptBox["J", "\[Prime]\[Prime]",
     MultilineFunction->None], "[", "t", "]"}]}]}]], "Output",
 CellChangeTimes->{3.7183776018616505`*^9, 
  3.7183797436014223`*^9},ExpressionUUID->"ad05e583-fa2c-4abe-918a-\
6497e536a4b3"]
}, Open  ]],

Cell[CellGroupData[{

Cell[BoxData[{
 RowBox[{
  RowBox[{"Seq5", "[", "t", "]"}], "=", 
  RowBox[{
   RowBox[{"Factor", "[", 
    RowBox[{
     RowBox[{"Seq4", "[", "t", "]"}], "/.", "Z"}], "]"}], "/", 
   RowBox[{"(", 
    RowBox[{
     FractionBox["1", 
      RowBox[{
       SuperscriptBox["p6", "2"], " ", 
       SuperscriptBox[
        RowBox[{"(", 
         RowBox[{"p5", "-", 
          RowBox[{"p4", " ", "p7"}]}], ")"}], "3"], " ", 
       SuperscriptBox["\[Eta]", "3"], " ", "\[Kappa]\[Rho]"}]], 
     RowBox[{"(", 
      RowBox[{"p3", "-", 
       RowBox[{"p2", " ", "p7"}], "+", 
       SuperscriptBox["p7", "2"]}], ")"}], " ", 
     SuperscriptBox[
      RowBox[{"(", 
       RowBox[{
        RowBox[{"-", "p4"}], "+", 
        RowBox[{"p6", " ", "\[Kappa]\[Rho]", " ", "\[Psi]2"}]}], ")"}], 
      "3"]}], " ", ")"}]}]}], "\[IndentingNewLine]", 
 RowBox[{
  RowBox[{"Weq4", "[", "t", "]"}], "=", 
  RowBox[{"Together", "[", 
   RowBox[{
    RowBox[{"W2eq3", "[", "t", "]"}], "/.", "Z"}], "]"}], " "}]}], "Input",
 CellChangeTimes->{{3.689512343958495*^9, 3.689512444499548*^9}, 
   3.7002353864268713`*^9, 3.7183769724466505`*^9, 
   3.718377197893651*^9},ExpressionUUID->"66ea002e-5332-4277-b2b8-\
d8324b467e27"],

Cell[BoxData[
 RowBox[{
  RowBox[{"p1", " ", "p3", " ", "p5", " ", 
   SuperscriptBox["p6", "2"], " ", "p7", " ", 
   SuperscriptBox[
    RowBox[{"J", "[", "t", "]"}], "2"]}], "-", 
  RowBox[{"p1", " ", "p3", " ", "p4", " ", 
   SuperscriptBox["p6", "2"], " ", 
   SuperscriptBox["p7", "2"], " ", 
   SuperscriptBox[
    RowBox[{"J", "[", "t", "]"}], "2"]}], "-", 
  RowBox[{"p1", " ", "p2", " ", "p5", " ", 
   SuperscriptBox["p6", "2"], " ", 
   SuperscriptBox["p7", "2"], " ", 
   SuperscriptBox[
    RowBox[{"J", "[", "t", "]"}], "2"]}], "+", 
  RowBox[{"p1", " ", "p2", " ", "p4", " ", 
   SuperscriptBox["p6", "2"], " ", 
   SuperscriptBox["p7", "3"], " ", 
   SuperscriptBox[
    RowBox[{"J", "[", "t", "]"}], "2"]}], "+", 
  RowBox[{"p1", " ", "p5", " ", 
   SuperscriptBox["p6", "2"], " ", 
   SuperscriptBox["p7", "3"], " ", 
   SuperscriptBox[
    RowBox[{"J", "[", "t", "]"}], "2"]}], "-", 
  RowBox[{"p1", " ", "p4", " ", 
   SuperscriptBox["p6", "2"], " ", 
   SuperscriptBox["p7", "4"], " ", 
   SuperscriptBox[
    RowBox[{"J", "[", "t", "]"}], "2"]}], "+", 
  RowBox[{"p1", " ", 
   SuperscriptBox["p5", "2"], " ", 
   SuperscriptBox["p6", "2"], " ", 
   SuperscriptBox[
    RowBox[{"J", "[", "t", "]"}], "3"]}], "-", 
  RowBox[{"2", " ", "p1", " ", "p4", " ", "p5", " ", 
   SuperscriptBox["p6", "2"], " ", "p7", " ", 
   SuperscriptBox[
    RowBox[{"J", "[", "t", "]"}], "3"]}], "+", 
  RowBox[{"p1", " ", 
   SuperscriptBox["p4", "2"], " ", 
   SuperscriptBox["p6", "2"], " ", 
   SuperscriptBox["p7", "2"], " ", 
   SuperscriptBox[
    RowBox[{"J", "[", "t", "]"}], "3"]}], "-", 
  RowBox[{"p1", " ", 
   SuperscriptBox["p3", "2"], " ", "p5", " ", "p6", " ", 
   RowBox[{"J", "[", "t", "]"}], " ", 
   RowBox[{"W", "[", "t", "]"}]}], "+", 
  RowBox[{"p1", " ", 
   SuperscriptBox["p3", "2"], " ", "p4", " ", "p6", " ", "p7", " ", 
   RowBox[{"J", "[", "t", "]"}], " ", 
   RowBox[{"W", "[", "t", "]"}]}], "+", 
  RowBox[{"p1", " ", "p2", " ", "p3", " ", "p5", " ", "p6", " ", "p7", " ", 
   RowBox[{"J", "[", "t", "]"}], " ", 
   RowBox[{"W", "[", "t", "]"}]}], "-", 
  RowBox[{"p1", " ", "p2", " ", "p3", " ", "p4", " ", "p6", " ", 
   SuperscriptBox["p7", "2"], " ", 
   RowBox[{"J", "[", "t", "]"}], " ", 
   RowBox[{"W", "[", "t", "]"}]}], "-", 
  RowBox[{"p1", " ", "p3", " ", "p5", " ", "p6", " ", 
   SuperscriptBox["p7", "2"], " ", 
   RowBox[{"J", "[", "t", "]"}], " ", 
   RowBox[{"W", "[", "t", "]"}]}], "+", 
  RowBox[{"p1", " ", "p3", " ", "p4", " ", "p6", " ", 
   SuperscriptBox["p7", "3"], " ", 
   RowBox[{"J", "[", "t", "]"}], " ", 
   RowBox[{"W", "[", "t", "]"}]}], "+", 
  RowBox[{"2", " ", "p1", " ", "p3", " ", "p4", " ", "p5", " ", "p6", " ", 
   SuperscriptBox[
    RowBox[{"J", "[", "t", "]"}], "2"], " ", 
   RowBox[{"W", "[", "t", "]"}]}], "-", 
  RowBox[{"2", " ", "p1", " ", "p2", " ", 
   SuperscriptBox["p5", "2"], " ", "p6", " ", 
   SuperscriptBox[
    RowBox[{"J", "[", "t", "]"}], "2"], " ", 
   RowBox[{"W", "[", "t", "]"}]}], "-", 
  RowBox[{"2", " ", "p1", " ", "p3", " ", 
   SuperscriptBox["p4", "2"], " ", "p6", " ", "p7", " ", 
   SuperscriptBox[
    RowBox[{"J", "[", "t", "]"}], "2"], " ", 
   RowBox[{"W", "[", "t", "]"}]}], "+", 
  RowBox[{
  "2", " ", "p1", " ", "p2", " ", "p4", " ", "p5", " ", "p6", " ", "p7", " ", 
   SuperscriptBox[
    RowBox[{"J", "[", "t", "]"}], "2"], " ", 
   RowBox[{"W", "[", "t", "]"}]}], "+", 
  RowBox[{"2", " ", "p1", " ", 
   SuperscriptBox["p5", "2"], " ", "p6", " ", "p7", " ", 
   SuperscriptBox[
    RowBox[{"J", "[", "t", "]"}], "2"], " ", 
   RowBox[{"W", "[", "t", "]"}]}], "-", 
  RowBox[{"2", " ", "p1", " ", "p4", " ", "p5", " ", "p6", " ", 
   SuperscriptBox["p7", "2"], " ", 
   SuperscriptBox[
    RowBox[{"J", "[", "t", "]"}], "2"], " ", 
   RowBox[{"W", "[", "t", "]"}]}], "+", 
  RowBox[{"p1", " ", 
   SuperscriptBox["p3", "2"], " ", 
   SuperscriptBox["p4", "2"], " ", 
   RowBox[{"J", "[", "t", "]"}], " ", 
   SuperscriptBox[
    RowBox[{"W", "[", "t", "]"}], "2"]}], "-", 
  RowBox[{"2", " ", "p1", " ", "p2", " ", "p3", " ", "p4", " ", "p5", " ", 
   RowBox[{"J", "[", "t", "]"}], " ", 
   SuperscriptBox[
    RowBox[{"W", "[", "t", "]"}], "2"]}], "+", 
  RowBox[{"p1", " ", 
   SuperscriptBox["p2", "2"], " ", 
   SuperscriptBox["p5", "2"], " ", 
   RowBox[{"J", "[", "t", "]"}], " ", 
   SuperscriptBox[
    RowBox[{"W", "[", "t", "]"}], "2"]}], "+", 
  RowBox[{"2", " ", "p1", " ", "p3", " ", "p4", " ", "p5", " ", "p7", " ", 
   RowBox[{"J", "[", "t", "]"}], " ", 
   SuperscriptBox[
    RowBox[{"W", "[", "t", "]"}], "2"]}], "-", 
  RowBox[{"2", " ", "p1", " ", "p2", " ", 
   SuperscriptBox["p5", "2"], " ", "p7", " ", 
   RowBox[{"J", "[", "t", "]"}], " ", 
   SuperscriptBox[
    RowBox[{"W", "[", "t", "]"}], "2"]}], "+", 
  RowBox[{"p1", " ", 
   SuperscriptBox["p5", "2"], " ", 
   SuperscriptBox["p7", "2"], " ", 
   RowBox[{"J", "[", "t", "]"}], " ", 
   SuperscriptBox[
    RowBox[{"W", "[", "t", "]"}], "2"]}], "+", 
  RowBox[{"p1", " ", "p3", " ", "p5", " ", 
   SuperscriptBox["p6", "2"], " ", 
   RowBox[{"J", "[", "t", "]"}], " ", 
   RowBox[{
    SuperscriptBox["J", "\[Prime]",
     MultilineFunction->None], "[", "t", "]"}]}], "-", 
  RowBox[{"p1", " ", "p3", " ", "p4", " ", 
   SuperscriptBox["p6", "2"], " ", "p7", " ", 
   RowBox[{"J", "[", "t", "]"}], " ", 
   RowBox[{
    SuperscriptBox["J", "\[Prime]",
     MultilineFunction->None], "[", "t", "]"}]}], "-", 
  RowBox[{"p1", " ", "p2", " ", "p5", " ", 
   SuperscriptBox["p6", "2"], " ", "p7", " ", 
   RowBox[{"J", "[", "t", "]"}], " ", 
   RowBox[{
    SuperscriptBox["J", "\[Prime]",
     MultilineFunction->None], "[", "t", "]"}]}], "+", 
  RowBox[{"p3", " ", "p5", " ", 
   SuperscriptBox["p6", "2"], " ", "p7", " ", 
   RowBox[{"J", "[", "t", "]"}], " ", 
   RowBox[{
    SuperscriptBox["J", "\[Prime]",
     MultilineFunction->None], "[", "t", "]"}]}], "+", 
  RowBox[{"p1", " ", "p2", " ", "p4", " ", 
   SuperscriptBox["p6", "2"], " ", 
   SuperscriptBox["p7", "2"], " ", 
   RowBox[{"J", "[", "t", "]"}], " ", 
   RowBox[{
    SuperscriptBox["J", "\[Prime]",
     MultilineFunction->None], "[", "t", "]"}]}], "-", 
  RowBox[{"p3", " ", "p4", " ", 
   SuperscriptBox["p6", "2"], " ", 
   SuperscriptBox["p7", "2"], " ", 
   RowBox[{"J", "[", "t", "]"}], " ", 
   RowBox[{
    SuperscriptBox["J", "\[Prime]",
     MultilineFunction->None], "[", "t", "]"}]}], "+", 
  RowBox[{"p1", " ", "p5", " ", 
   SuperscriptBox["p6", "2"], " ", 
   SuperscriptBox["p7", "2"], " ", 
   RowBox[{"J", "[", "t", "]"}], " ", 
   RowBox[{
    SuperscriptBox["J", "\[Prime]",
     MultilineFunction->None], "[", "t", "]"}]}], "-", 
  RowBox[{"p2", " ", "p5", " ", 
   SuperscriptBox["p6", "2"], " ", 
   SuperscriptBox["p7", "2"], " ", 
   RowBox[{"J", "[", "t", "]"}], " ", 
   RowBox[{
    SuperscriptBox["J", "\[Prime]",
     MultilineFunction->None], "[", "t", "]"}]}], "-", 
  RowBox[{"p1", " ", "p4", " ", 
   SuperscriptBox["p6", "2"], " ", 
   SuperscriptBox["p7", "3"], " ", 
   RowBox[{"J", "[", "t", "]"}], " ", 
   RowBox[{
    SuperscriptBox["J", "\[Prime]",
     MultilineFunction->None], "[", "t", "]"}]}], "+", 
  RowBox[{"p2", " ", "p4", " ", 
   SuperscriptBox["p6", "2"], " ", 
   SuperscriptBox["p7", "3"], " ", 
   RowBox[{"J", "[", "t", "]"}], " ", 
   RowBox[{
    SuperscriptBox["J", "\[Prime]",
     MultilineFunction->None], "[", "t", "]"}]}], "+", 
  RowBox[{"p5", " ", 
   SuperscriptBox["p6", "2"], " ", 
   SuperscriptBox["p7", "3"], " ", 
   RowBox[{"J", "[", "t", "]"}], " ", 
   RowBox[{
    SuperscriptBox["J", "\[Prime]",
     MultilineFunction->None], "[", "t", "]"}]}], "-", 
  RowBox[{"p4", " ", 
   SuperscriptBox["p6", "2"], " ", 
   SuperscriptBox["p7", "4"], " ", 
   RowBox[{"J", "[", "t", "]"}], " ", 
   RowBox[{
    SuperscriptBox["J", "\[Prime]",
     MultilineFunction->None], "[", "t", "]"}]}], "+", 
  RowBox[{
   SuperscriptBox["p5", "2"], " ", 
   SuperscriptBox["p6", "2"], " ", 
   SuperscriptBox[
    RowBox[{"J", "[", "t", "]"}], "2"], " ", 
   RowBox[{
    SuperscriptBox["J", "\[Prime]",
     MultilineFunction->None], "[", "t", "]"}]}], "-", 
  RowBox[{"2", " ", "p4", " ", "p5", " ", 
   SuperscriptBox["p6", "2"], " ", "p7", " ", 
   SuperscriptBox[
    RowBox[{"J", "[", "t", "]"}], "2"], " ", 
   RowBox[{
    SuperscriptBox["J", "\[Prime]",
     MultilineFunction->None], "[", "t", "]"}]}], "+", 
  RowBox[{
   SuperscriptBox["p4", "2"], " ", 
   SuperscriptBox["p6", "2"], " ", 
   SuperscriptBox["p7", "2"], " ", 
   SuperscriptBox[
    RowBox[{"J", "[", "t", "]"}], "2"], " ", 
   RowBox[{
    SuperscriptBox["J", "\[Prime]",
     MultilineFunction->None], "[", "t", "]"}]}], "+", 
  RowBox[{"p1", " ", 
   SuperscriptBox["p3", "2"], " ", "p4", " ", "p6", " ", 
   RowBox[{"W", "[", "t", "]"}], " ", 
   RowBox[{
    SuperscriptBox["J", "\[Prime]",
     MultilineFunction->None], "[", "t", "]"}]}], "-", 
  RowBox[{"p1", " ", "p2", " ", "p3", " ", "p5", " ", "p6", " ", 
   RowBox[{"W", "[", "t", "]"}], " ", 
   RowBox[{
    SuperscriptBox["J", "\[Prime]",
     MultilineFunction->None], "[", "t", "]"}]}], "-", 
  RowBox[{
   SuperscriptBox["p3", "2"], " ", "p5", " ", "p6", " ", 
   RowBox[{"W", "[", "t", "]"}], " ", 
   RowBox[{
    SuperscriptBox["J", "\[Prime]",
     MultilineFunction->None], "[", "t", "]"}]}], "-", 
  RowBox[{"p1", " ", "p2", " ", "p3", " ", "p4", " ", "p6", " ", "p7", " ", 
   RowBox[{"W", "[", "t", "]"}], " ", 
   RowBox[{
    SuperscriptBox["J", "\[Prime]",
     MultilineFunction->None], "[", "t", "]"}]}], "+", 
  RowBox[{
   SuperscriptBox["p3", "2"], " ", "p4", " ", "p6", " ", "p7", " ", 
   RowBox[{"W", "[", "t", "]"}], " ", 
   RowBox[{
    SuperscriptBox["J", "\[Prime]",
     MultilineFunction->None], "[", "t", "]"}]}], "+", 
  RowBox[{"p1", " ", 
   SuperscriptBox["p2", "2"], " ", "p5", " ", "p6", " ", "p7", " ", 
   RowBox[{"W", "[", "t", "]"}], " ", 
   RowBox[{
    SuperscriptBox["J", "\[Prime]",
     MultilineFunction->None], "[", "t", "]"}]}], "+", 
  RowBox[{"p1", " ", "p3", " ", "p5", " ", "p6", " ", "p7", " ", 
   RowBox[{"W", "[", "t", "]"}], " ", 
   RowBox[{
    SuperscriptBox["J", "\[Prime]",
     MultilineFunction->None], "[", "t", "]"}]}], "+", 
  RowBox[{"p2", " ", "p3", " ", "p5", " ", "p6", " ", "p7", " ", 
   RowBox[{"W", "[", "t", "]"}], " ", 
   RowBox[{
    SuperscriptBox["J", "\[Prime]",
     MultilineFunction->None], "[", "t", "]"}]}], "+", 
  RowBox[{"p1", " ", "p3", " ", "p4", " ", "p6", " ", 
   SuperscriptBox["p7", "2"], " ", 
   RowBox[{"W", "[", "t", "]"}], " ", 
   RowBox[{
    SuperscriptBox["J", "\[Prime]",
     MultilineFunction->None], "[", "t", "]"}]}], "-", 
  RowBox[{"p2", " ", "p3", " ", "p4", " ", "p6", " ", 
   SuperscriptBox["p7", "2"], " ", 
   RowBox[{"W", "[", "t", "]"}], " ", 
   RowBox[{
    SuperscriptBox["J", "\[Prime]",
     MultilineFunction->None], "[", "t", "]"}]}], "-", 
  RowBox[{"2", " ", "p1", " ", "p2", " ", "p5", " ", "p6", " ", 
   SuperscriptBox["p7", "2"], " ", 
   RowBox[{"W", "[", "t", "]"}], " ", 
   RowBox[{
    SuperscriptBox["J", "\[Prime]",
     MultilineFunction->None], "[", "t", "]"}]}], "-", 
  RowBox[{"p3", " ", "p5", " ", "p6", " ", 
   SuperscriptBox["p7", "2"], " ", 
   RowBox[{"W", "[", "t", "]"}], " ", 
   RowBox[{
    SuperscriptBox["J", "\[Prime]",
     MultilineFunction->None], "[", "t", "]"}]}], "+", 
  RowBox[{"p3", " ", "p4", " ", "p6", " ", 
   SuperscriptBox["p7", "3"], " ", 
   RowBox[{"W", "[", "t", "]"}], " ", 
   RowBox[{
    SuperscriptBox["J", "\[Prime]",
     MultilineFunction->None], "[", "t", "]"}]}], "+", 
  RowBox[{"p1", " ", "p5", " ", "p6", " ", 
   SuperscriptBox["p7", "3"], " ", 
   RowBox[{"W", "[", "t", "]"}], " ", 
   RowBox[{
    SuperscriptBox["J", "\[Prime]",
     MultilineFunction->None], "[", "t", "]"}]}], "+", 
  RowBox[{"2", " ", "p3", " ", "p4", " ", "p5", " ", "p6", " ", 
   RowBox[{"J", "[", "t", "]"}], " ", 
   RowBox[{"W", "[", "t", "]"}], " ", 
   RowBox[{
    SuperscriptBox["J", "\[Prime]",
     MultilineFunction->None], "[", "t", "]"}]}], "-", 
  RowBox[{"2", " ", "p2", " ", 
   SuperscriptBox["p5", "2"], " ", "p6", " ", 
   RowBox[{"J", "[", "t", "]"}], " ", 
   RowBox[{"W", "[", "t", "]"}], " ", 
   RowBox[{
    SuperscriptBox["J", "\[Prime]",
     MultilineFunction->None], "[", "t", "]"}]}], "-", 
  RowBox[{"2", " ", "p3", " ", 
   SuperscriptBox["p4", "2"], " ", "p6", " ", "p7", " ", 
   RowBox[{"J", "[", "t", "]"}], " ", 
   RowBox[{"W", "[", "t", "]"}], " ", 
   RowBox[{
    SuperscriptBox["J", "\[Prime]",
     MultilineFunction->None], "[", "t", "]"}]}], "+", 
  RowBox[{"2", " ", "p2", " ", "p4", " ", "p5", " ", "p6", " ", "p7", " ", 
   RowBox[{"J", "[", "t", "]"}], " ", 
   RowBox[{"W", "[", "t", "]"}], " ", 
   RowBox[{
    SuperscriptBox["J", "\[Prime]",
     MultilineFunction->None], "[", "t", "]"}]}], "+", 
  RowBox[{"2", " ", 
   SuperscriptBox["p5", "2"], " ", "p6", " ", "p7", " ", 
   RowBox[{"J", "[", "t", "]"}], " ", 
   RowBox[{"W", "[", "t", "]"}], " ", 
   RowBox[{
    SuperscriptBox["J", "\[Prime]",
     MultilineFunction->None], "[", "t", "]"}]}], "-", 
  RowBox[{"2", " ", "p4", " ", "p5", " ", "p6", " ", 
   SuperscriptBox["p7", "2"], " ", 
   RowBox[{"J", "[", "t", "]"}], " ", 
   RowBox[{"W", "[", "t", "]"}], " ", 
   RowBox[{
    SuperscriptBox["J", "\[Prime]",
     MultilineFunction->None], "[", "t", "]"}]}], "+", 
  RowBox[{
   SuperscriptBox["p3", "2"], " ", 
   SuperscriptBox["p4", "2"], " ", 
   SuperscriptBox[
    RowBox[{"W", "[", "t", "]"}], "2"], " ", 
   RowBox[{
    SuperscriptBox["J", "\[Prime]",
     MultilineFunction->None], "[", "t", "]"}]}], "-", 
  RowBox[{"2", " ", "p2", " ", "p3", " ", "p4", " ", "p5", " ", 
   SuperscriptBox[
    RowBox[{"W", "[", "t", "]"}], "2"], " ", 
   RowBox[{
    SuperscriptBox["J", "\[Prime]",
     MultilineFunction->None], "[", "t", "]"}]}], "+", 
  RowBox[{
   SuperscriptBox["p2", "2"], " ", 
   SuperscriptBox["p5", "2"], " ", 
   SuperscriptBox[
    RowBox[{"W", "[", "t", "]"}], "2"], " ", 
   RowBox[{
    SuperscriptBox["J", "\[Prime]",
     MultilineFunction->None], "[", "t", "]"}]}], "+", 
  RowBox[{"2", " ", "p3", " ", "p4", " ", "p5", " ", "p7", " ", 
   SuperscriptBox[
    RowBox[{"W", "[", "t", "]"}], "2"], " ", 
   RowBox[{
    SuperscriptBox["J", "\[Prime]",
     MultilineFunction->None], "[", "t", "]"}]}], "-", 
  RowBox[{"2", " ", "p2", " ", 
   SuperscriptBox["p5", "2"], " ", "p7", " ", 
   SuperscriptBox[
    RowBox[{"W", "[", "t", "]"}], "2"], " ", 
   RowBox[{
    SuperscriptBox["J", "\[Prime]",
     MultilineFunction->None], "[", "t", "]"}]}], "+", 
  RowBox[{
   SuperscriptBox["p5", "2"], " ", 
   SuperscriptBox["p7", "2"], " ", 
   SuperscriptBox[
    RowBox[{"W", "[", "t", "]"}], "2"], " ", 
   RowBox[{
    SuperscriptBox["J", "\[Prime]",
     MultilineFunction->None], "[", "t", "]"}]}], "-", 
  RowBox[{"p1", " ", 
   SuperscriptBox["p3", "2"], " ", "p4", " ", "p6", " ", 
   RowBox[{"J", "[", "t", "]"}], " ", 
   RowBox[{
    SuperscriptBox["W", "\[Prime]",
     MultilineFunction->None], "[", "t", "]"}]}], "+", 
  RowBox[{
  "2", " ", "p1", " ", "p2", " ", "p3", " ", "p4", " ", "p6", " ", "p7", " ", 
   RowBox[{"J", "[", "t", "]"}], " ", 
   RowBox[{
    SuperscriptBox["W", "\[Prime]",
     MultilineFunction->None], "[", "t", "]"}]}], "-", 
  RowBox[{"p1", " ", "p3", " ", "p5", " ", "p6", " ", "p7", " ", 
   RowBox[{"J", "[", "t", "]"}], " ", 
   RowBox[{
    SuperscriptBox["W", "\[Prime]",
     MultilineFunction->None], "[", "t", "]"}]}], "-", 
  RowBox[{"p1", " ", 
   SuperscriptBox["p2", "2"], " ", "p4", " ", "p6", " ", 
   SuperscriptBox["p7", "2"], " ", 
   RowBox[{"J", "[", "t", "]"}], " ", 
   RowBox[{
    SuperscriptBox["W", "\[Prime]",
     MultilineFunction->None], "[", "t", "]"}]}], "-", 
  RowBox[{"p1", " ", "p3", " ", "p4", " ", "p6", " ", 
   SuperscriptBox["p7", "2"], " ", 
   RowBox[{"J", "[", "t", "]"}], " ", 
   RowBox[{
    SuperscriptBox["W", "\[Prime]",
     MultilineFunction->None], "[", "t", "]"}]}], "+", 
  RowBox[{"p1", " ", "p2", " ", "p5", " ", "p6", " ", 
   SuperscriptBox["p7", "2"], " ", 
   RowBox[{"J", "[", "t", "]"}], " ", 
   RowBox[{
    SuperscriptBox["W", "\[Prime]",
     MultilineFunction->None], "[", "t", "]"}]}], "+", 
  RowBox[{"p1", " ", "p2", " ", "p4", " ", "p6", " ", 
   SuperscriptBox["p7", "3"], " ", 
   RowBox[{"J", "[", "t", "]"}], " ", 
   RowBox[{
    SuperscriptBox["W", "\[Prime]",
     MultilineFunction->None], "[", "t", "]"}]}], "-", 
  RowBox[{"p1", " ", "p5", " ", "p6", " ", 
   SuperscriptBox["p7", "3"], " ", 
   RowBox[{"J", "[", "t", "]"}], " ", 
   RowBox[{
    SuperscriptBox["W", "\[Prime]",
     MultilineFunction->None], "[", "t", "]"}]}], "-", 
  RowBox[{"2", " ", "p1", " ", 
   SuperscriptBox["p5", "2"], " ", "p6", " ", 
   SuperscriptBox[
    RowBox[{"J", "[", "t", "]"}], "2"], " ", 
   RowBox[{
    SuperscriptBox["W", "\[Prime]",
     MultilineFunction->None], "[", "t", "]"}]}], "+", 
  RowBox[{"4", " ", "p1", " ", "p4", " ", "p5", " ", "p6", " ", "p7", " ", 
   SuperscriptBox[
    RowBox[{"J", "[", "t", "]"}], "2"], " ", 
   RowBox[{
    SuperscriptBox["W", "\[Prime]",
     MultilineFunction->None], "[", "t", "]"}]}], "-", 
  RowBox[{"2", " ", "p1", " ", 
   SuperscriptBox["p4", "2"], " ", "p6", " ", 
   SuperscriptBox["p7", "2"], " ", 
   SuperscriptBox[
    RowBox[{"J", "[", "t", "]"}], "2"], " ", 
   RowBox[{
    SuperscriptBox["W", "\[Prime]",
     MultilineFunction->None], "[", "t", "]"}]}], "-", 
  RowBox[{"2", " ", "p1", " ", "p3", " ", "p4", " ", "p5", " ", 
   RowBox[{"J", "[", "t", "]"}], " ", 
   RowBox[{"W", "[", "t", "]"}], " ", 
   RowBox[{
    SuperscriptBox["W", "\[Prime]",
     MultilineFunction->None], "[", "t", "]"}]}], "+", 
  RowBox[{"2", " ", "p1", " ", "p2", " ", 
   SuperscriptBox["p5", "2"], " ", 
   RowBox[{"J", "[", "t", "]"}], " ", 
   RowBox[{"W", "[", "t", "]"}], " ", 
   RowBox[{
    SuperscriptBox["W", "\[Prime]",
     MultilineFunction->None], "[", "t", "]"}]}], "+", 
  RowBox[{"2", " ", "p1", " ", "p3", " ", 
   SuperscriptBox["p4", "2"], " ", "p7", " ", 
   RowBox[{"J", "[", "t", "]"}], " ", 
   RowBox[{"W", "[", "t", "]"}], " ", 
   RowBox[{
    SuperscriptBox["W", "\[Prime]",
     MultilineFunction->None], "[", "t", "]"}]}], "-", 
  RowBox[{"2", " ", "p1", " ", "p2", " ", "p4", " ", "p5", " ", "p7", " ", 
   RowBox[{"J", "[", "t", "]"}], " ", 
   RowBox[{"W", "[", "t", "]"}], " ", 
   RowBox[{
    SuperscriptBox["W", "\[Prime]",
     MultilineFunction->None], "[", "t", "]"}]}], "-", 
  RowBox[{"2", " ", "p1", " ", 
   SuperscriptBox["p5", "2"], " ", "p7", " ", 
   RowBox[{"J", "[", "t", "]"}], " ", 
   RowBox[{"W", "[", "t", "]"}], " ", 
   RowBox[{
    SuperscriptBox["W", "\[Prime]",
     MultilineFunction->None], "[", "t", "]"}]}], "+", 
  RowBox[{"2", " ", "p1", " ", "p4", " ", "p5", " ", 
   SuperscriptBox["p7", "2"], " ", 
   RowBox[{"J", "[", "t", "]"}], " ", 
   RowBox[{"W", "[", "t", "]"}], " ", 
   RowBox[{
    SuperscriptBox["W", "\[Prime]",
     MultilineFunction->None], "[", "t", "]"}]}], "-", 
  RowBox[{
   SuperscriptBox["p3", "2"], " ", "p4", " ", "p6", " ", 
   RowBox[{
    SuperscriptBox["J", "\[Prime]",
     MultilineFunction->None], "[", "t", "]"}], " ", 
   RowBox[{
    SuperscriptBox["W", "\[Prime]",
     MultilineFunction->None], "[", "t", "]"}]}], "-", 
  RowBox[{"p1", " ", "p3", " ", "p5", " ", "p6", " ", 
   RowBox[{
    SuperscriptBox["J", "\[Prime]",
     MultilineFunction->None], "[", "t", "]"}], " ", 
   RowBox[{
    SuperscriptBox["W", "\[Prime]",
     MultilineFunction->None], "[", "t", "]"}]}], "+", 
  RowBox[{"p1", " ", "p3", " ", "p4", " ", "p6", " ", "p7", " ", 
   RowBox[{
    SuperscriptBox["J", "\[Prime]",
     MultilineFunction->None], "[", "t", "]"}], " ", 
   RowBox[{
    SuperscriptBox["W", "\[Prime]",
     MultilineFunction->None], "[", "t", "]"}]}], "+", 
  RowBox[{"2", " ", "p2", " ", "p3", " ", "p4", " ", "p6", " ", "p7", " ", 
   RowBox[{
    SuperscriptBox["J", "\[Prime]",
     MultilineFunction->None], "[", "t", "]"}], " ", 
   RowBox[{
    SuperscriptBox["W", "\[Prime]",
     MultilineFunction->None], "[", "t", "]"}]}], "+", 
  RowBox[{"p1", " ", "p2", " ", "p5", " ", "p6", " ", "p7", " ", 
   RowBox[{
    SuperscriptBox["J", "\[Prime]",
     MultilineFunction->None], "[", "t", "]"}], " ", 
   RowBox[{
    SuperscriptBox["W", "\[Prime]",
     MultilineFunction->None], "[", "t", "]"}]}], "-", 
  RowBox[{"p3", " ", "p5", " ", "p6", " ", "p7", " ", 
   RowBox[{
    SuperscriptBox["J", "\[Prime]",
     MultilineFunction->None], "[", "t", "]"}], " ", 
   RowBox[{
    SuperscriptBox["W", "\[Prime]",
     MultilineFunction->None], "[", "t", "]"}]}], "-", 
  RowBox[{"p1", " ", "p2", " ", "p4", " ", "p6", " ", 
   SuperscriptBox["p7", "2"], " ", 
   RowBox[{
    SuperscriptBox["J", "\[Prime]",
     MultilineFunction->None], "[", "t", "]"}], " ", 
   RowBox[{
    SuperscriptBox["W", "\[Prime]",
     MultilineFunction->None], "[", "t", "]"}]}], "-", 
  RowBox[{
   SuperscriptBox["p2", "2"], " ", "p4", " ", "p6", " ", 
   SuperscriptBox["p7", "2"], " ", 
   RowBox[{
    SuperscriptBox["J", "\[Prime]",
     MultilineFunction->None], "[", "t", "]"}], " ", 
   RowBox[{
    SuperscriptBox["W", "\[Prime]",
     MultilineFunction->None], "[", "t", "]"}]}], "-", 
  RowBox[{"p3", " ", "p4", " ", "p6", " ", 
   SuperscriptBox["p7", "2"], " ", 
   RowBox[{
    SuperscriptBox["J", "\[Prime]",
     MultilineFunction->None], "[", "t", "]"}], " ", 
   RowBox[{
    SuperscriptBox["W", "\[Prime]",
     MultilineFunction->None], "[", "t", "]"}]}], "-", 
  RowBox[{"p1", " ", "p5", " ", "p6", " ", 
   SuperscriptBox["p7", "2"], " ", 
   RowBox[{
    SuperscriptBox["J", "\[Prime]",
     MultilineFunction->None], "[", "t", "]"}], " ", 
   RowBox[{
    SuperscriptBox["W", "\[Prime]",
     MultilineFunction->None], "[", "t", "]"}]}], "+", 
  RowBox[{"p2", " ", "p5", " ", "p6", " ", 
   SuperscriptBox["p7", "2"], " ", 
   RowBox[{
    SuperscriptBox["J", "\[Prime]",
     MultilineFunction->None], "[", "t", "]"}], " ", 
   RowBox[{
    SuperscriptBox["W", "\[Prime]",
     MultilineFunction->None], "[", "t", "]"}]}], "+", 
  RowBox[{"p1", " ", "p4", " ", "p6", " ", 
   SuperscriptBox["p7", "3"], " ", 
   RowBox[{
    SuperscriptBox["J", "\[Prime]",
     MultilineFunction->None], "[", "t", "]"}], " ", 
   RowBox[{
    SuperscriptBox["W", "\[Prime]",
     MultilineFunction->None], "[", "t", "]"}]}], "+", 
  RowBox[{"p2", " ", "p4", " ", "p6", " ", 
   SuperscriptBox["p7", "3"], " ", 
   RowBox[{
    SuperscriptBox["J", "\[Prime]",
     MultilineFunction->None], "[", "t", "]"}], " ", 
   RowBox[{
    SuperscriptBox["W", "\[Prime]",
     MultilineFunction->None], "[", "t", "]"}]}], "-", 
  RowBox[{"p5", " ", "p6", " ", 
   SuperscriptBox["p7", "3"], " ", 
   RowBox[{
    SuperscriptBox["J", "\[Prime]",
     MultilineFunction->None], "[", "t", "]"}], " ", 
   RowBox[{
    SuperscriptBox["W", "\[Prime]",
     MultilineFunction->None], "[", "t", "]"}]}], "-", 
  RowBox[{"2", " ", 
   SuperscriptBox["p5", "2"], " ", "p6", " ", 
   RowBox[{"J", "[", "t", "]"}], " ", 
   RowBox[{
    SuperscriptBox["J", "\[Prime]",
     MultilineFunction->None], "[", "t", "]"}], " ", 
   RowBox[{
    SuperscriptBox["W", "\[Prime]",
     MultilineFunction->None], "[", "t", "]"}]}], "+", 
  RowBox[{"4", " ", "p4", " ", "p5", " ", "p6", " ", "p7", " ", 
   RowBox[{"J", "[", "t", "]"}], " ", 
   RowBox[{
    SuperscriptBox["J", "\[Prime]",
     MultilineFunction->None], "[", "t", "]"}], " ", 
   RowBox[{
    SuperscriptBox["W", "\[Prime]",
     MultilineFunction->None], "[", "t", "]"}]}], "-", 
  RowBox[{"2", " ", 
   SuperscriptBox["p4", "2"], " ", "p6", " ", 
   SuperscriptBox["p7", "2"], " ", 
   RowBox[{"J", "[", "t", "]"}], " ", 
   RowBox[{
    SuperscriptBox["J", "\[Prime]",
     MultilineFunction->None], "[", "t", "]"}], " ", 
   RowBox[{
    SuperscriptBox["W", "\[Prime]",
     MultilineFunction->None], "[", "t", "]"}]}], "-", 
  RowBox[{"2", " ", "p3", " ", "p4", " ", "p5", " ", 
   RowBox[{"W", "[", "t", "]"}], " ", 
   RowBox[{
    SuperscriptBox["J", "\[Prime]",
     MultilineFunction->None], "[", "t", "]"}], " ", 
   RowBox[{
    SuperscriptBox["W", "\[Prime]",
     MultilineFunction->None], "[", "t", "]"}]}], "+", 
  RowBox[{"2", " ", "p2", " ", 
   SuperscriptBox["p5", "2"], " ", 
   RowBox[{"W", "[", "t", "]"}], " ", 
   RowBox[{
    SuperscriptBox["J", "\[Prime]",
     MultilineFunction->None], "[", "t", "]"}], " ", 
   RowBox[{
    SuperscriptBox["W", "\[Prime]",
     MultilineFunction->None], "[", "t", "]"}]}], "+", 
  RowBox[{"2", " ", "p3", " ", 
   SuperscriptBox["p4", "2"], " ", "p7", " ", 
   RowBox[{"W", "[", "t", "]"}], " ", 
   RowBox[{
    SuperscriptBox["J", "\[Prime]",
     MultilineFunction->None], "[", "t", "]"}], " ", 
   RowBox[{
    SuperscriptBox["W", "\[Prime]",
     MultilineFunction->None], "[", "t", "]"}]}], "-", 
  RowBox[{"2", " ", "p2", " ", "p4", " ", "p5", " ", "p7", " ", 
   RowBox[{"W", "[", "t", "]"}], " ", 
   RowBox[{
    SuperscriptBox["J", "\[Prime]",
     MultilineFunction->None], "[", "t", "]"}], " ", 
   RowBox[{
    SuperscriptBox["W", "\[Prime]",
     MultilineFunction->None], "[", "t", "]"}]}], "-", 
  RowBox[{"2", " ", 
   SuperscriptBox["p5", "2"], " ", "p7", " ", 
   RowBox[{"W", "[", "t", "]"}], " ", 
   RowBox[{
    SuperscriptBox["J", "\[Prime]",
     MultilineFunction->None], "[", "t", "]"}], " ", 
   RowBox[{
    SuperscriptBox["W", "\[Prime]",
     MultilineFunction->None], "[", "t", "]"}]}], "+", 
  RowBox[{"2", " ", "p4", " ", "p5", " ", 
   SuperscriptBox["p7", "2"], " ", 
   RowBox[{"W", "[", "t", "]"}], " ", 
   RowBox[{
    SuperscriptBox["J", "\[Prime]",
     MultilineFunction->None], "[", "t", "]"}], " ", 
   RowBox[{
    SuperscriptBox["W", "\[Prime]",
     MultilineFunction->None], "[", "t", "]"}]}], "+", 
  RowBox[{"p1", " ", 
   SuperscriptBox["p5", "2"], " ", 
   RowBox[{"J", "[", "t", "]"}], " ", 
   SuperscriptBox[
    RowBox[{
     SuperscriptBox["W", "\[Prime]",
      MultilineFunction->None], "[", "t", "]"}], "2"]}], "-", 
  RowBox[{"2", " ", "p1", " ", "p4", " ", "p5", " ", "p7", " ", 
   RowBox[{"J", "[", "t", "]"}], " ", 
   SuperscriptBox[
    RowBox[{
     SuperscriptBox["W", "\[Prime]",
      MultilineFunction->None], "[", "t", "]"}], "2"]}], "+", 
  RowBox[{"p1", " ", 
   SuperscriptBox["p4", "2"], " ", 
   SuperscriptBox["p7", "2"], " ", 
   RowBox[{"J", "[", "t", "]"}], " ", 
   SuperscriptBox[
    RowBox[{
     SuperscriptBox["W", "\[Prime]",
      MultilineFunction->None], "[", "t", "]"}], "2"]}], "+", 
  RowBox[{
   SuperscriptBox["p5", "2"], " ", 
   RowBox[{
    SuperscriptBox["J", "\[Prime]",
     MultilineFunction->None], "[", "t", "]"}], " ", 
   SuperscriptBox[
    RowBox[{
     SuperscriptBox["W", "\[Prime]",
      MultilineFunction->None], "[", "t", "]"}], "2"]}], "-", 
  RowBox[{"2", " ", "p4", " ", "p5", " ", "p7", " ", 
   RowBox[{
    SuperscriptBox["J", "\[Prime]",
     MultilineFunction->None], "[", "t", "]"}], " ", 
   SuperscriptBox[
    RowBox[{
     SuperscriptBox["W", "\[Prime]",
      MultilineFunction->None], "[", "t", "]"}], "2"]}], "+", 
  RowBox[{
   SuperscriptBox["p4", "2"], " ", 
   SuperscriptBox["p7", "2"], " ", 
   RowBox[{
    SuperscriptBox["J", "\[Prime]",
     MultilineFunction->None], "[", "t", "]"}], " ", 
   SuperscriptBox[
    RowBox[{
     SuperscriptBox["W", "\[Prime]",
      MultilineFunction->None], "[", "t", "]"}], "2"]}], "+", 
  RowBox[{"p3", " ", "p5", " ", 
   SuperscriptBox["p6", "2"], " ", 
   RowBox[{"J", "[", "t", "]"}], " ", 
   RowBox[{
    SuperscriptBox["J", "\[Prime]\[Prime]",
     MultilineFunction->None], "[", "t", "]"}]}], "-", 
  RowBox[{"p3", " ", "p4", " ", 
   SuperscriptBox["p6", "2"], " ", "p7", " ", 
   RowBox[{"J", "[", "t", "]"}], " ", 
   RowBox[{
    SuperscriptBox["J", "\[Prime]\[Prime]",
     MultilineFunction->None], "[", "t", "]"}]}], "-", 
  RowBox[{"p2", " ", "p5", " ", 
   SuperscriptBox["p6", "2"], " ", "p7", " ", 
   RowBox[{"J", "[", "t", "]"}], " ", 
   RowBox[{
    SuperscriptBox["J", "\[Prime]\[Prime]",
     MultilineFunction->None], "[", "t", "]"}]}], "+", 
  RowBox[{"p2", " ", "p4", " ", 
   SuperscriptBox["p6", "2"], " ", 
   SuperscriptBox["p7", "2"], " ", 
   RowBox[{"J", "[", "t", "]"}], " ", 
   RowBox[{
    SuperscriptBox["J", "\[Prime]\[Prime]",
     MultilineFunction->None], "[", "t", "]"}]}], "+", 
  RowBox[{"p5", " ", 
   SuperscriptBox["p6", "2"], " ", 
   SuperscriptBox["p7", "2"], " ", 
   RowBox[{"J", "[", "t", "]"}], " ", 
   RowBox[{
    SuperscriptBox["J", "\[Prime]\[Prime]",
     MultilineFunction->None], "[", "t", "]"}]}], "-", 
  RowBox[{"p4", " ", 
   SuperscriptBox["p6", "2"], " ", 
   SuperscriptBox["p7", "3"], " ", 
   RowBox[{"J", "[", "t", "]"}], " ", 
   RowBox[{
    SuperscriptBox["J", "\[Prime]\[Prime]",
     MultilineFunction->None], "[", "t", "]"}]}], "+", 
  RowBox[{
   SuperscriptBox["p3", "2"], " ", "p4", " ", "p6", " ", 
   RowBox[{"W", "[", "t", "]"}], " ", 
   RowBox[{
    SuperscriptBox["J", "\[Prime]\[Prime]",
     MultilineFunction->None], "[", "t", "]"}]}], "-", 
  RowBox[{"p2", " ", "p3", " ", "p5", " ", "p6", " ", 
   RowBox[{"W", "[", "t", "]"}], " ", 
   RowBox[{
    SuperscriptBox["J", "\[Prime]\[Prime]",
     MultilineFunction->None], "[", "t", "]"}]}], "-", 
  RowBox[{"p2", " ", "p3", " ", "p4", " ", "p6", " ", "p7", " ", 
   RowBox[{"W", "[", "t", "]"}], " ", 
   RowBox[{
    SuperscriptBox["J", "\[Prime]\[Prime]",
     MultilineFunction->None], "[", "t", "]"}]}], "+", 
  RowBox[{
   SuperscriptBox["p2", "2"], " ", "p5", " ", "p6", " ", "p7", " ", 
   RowBox[{"W", "[", "t", "]"}], " ", 
   RowBox[{
    SuperscriptBox["J", "\[Prime]\[Prime]",
     MultilineFunction->None], "[", "t", "]"}]}], "+", 
  RowBox[{"p3", " ", "p5", " ", "p6", " ", "p7", " ", 
   RowBox[{"W", "[", "t", "]"}], " ", 
   RowBox[{
    SuperscriptBox["J", "\[Prime]\[Prime]",
     MultilineFunction->None], "[", "t", "]"}]}], "+", 
  RowBox[{"p3", " ", "p4", " ", "p6", " ", 
   SuperscriptBox["p7", "2"], " ", 
   RowBox[{"W", "[", "t", "]"}], " ", 
   RowBox[{
    SuperscriptBox["J", "\[Prime]\[Prime]",
     MultilineFunction->None], "[", "t", "]"}]}], "-", 
  RowBox[{"2", " ", "p2", " ", "p5", " ", "p6", " ", 
   SuperscriptBox["p7", "2"], " ", 
   RowBox[{"W", "[", "t", "]"}], " ", 
   RowBox[{
    SuperscriptBox["J", "\[Prime]\[Prime]",
     MultilineFunction->None], "[", "t", "]"}]}], "+", 
  RowBox[{"p5", " ", "p6", " ", 
   SuperscriptBox["p7", "3"], " ", 
   RowBox[{"W", "[", "t", "]"}], " ", 
   RowBox[{
    SuperscriptBox["J", "\[Prime]\[Prime]",
     MultilineFunction->None], "[", "t", "]"}]}], "-", 
  RowBox[{"p3", " ", "p5", " ", "p6", " ", 
   RowBox[{
    SuperscriptBox["W", "\[Prime]",
     MultilineFunction->None], "[", "t", "]"}], " ", 
   RowBox[{
    SuperscriptBox["J", "\[Prime]\[Prime]",
     MultilineFunction->None], "[", "t", "]"}]}], "+", 
  RowBox[{"p3", " ", "p4", " ", "p6", " ", "p7", " ", 
   RowBox[{
    SuperscriptBox["W", "\[Prime]",
     MultilineFunction->None], "[", "t", "]"}], " ", 
   RowBox[{
    SuperscriptBox["J", "\[Prime]\[Prime]",
     MultilineFunction->None], "[", "t", "]"}]}], "+", 
  RowBox[{"p2", " ", "p5", " ", "p6", " ", "p7", " ", 
   RowBox[{
    SuperscriptBox["W", "\[Prime]",
     MultilineFunction->None], "[", "t", "]"}], " ", 
   RowBox[{
    SuperscriptBox["J", "\[Prime]\[Prime]",
     MultilineFunction->None], "[", "t", "]"}]}], "-", 
  RowBox[{"p2", " ", "p4", " ", "p6", " ", 
   SuperscriptBox["p7", "2"], " ", 
   RowBox[{
    SuperscriptBox["W", "\[Prime]",
     MultilineFunction->None], "[", "t", "]"}], " ", 
   RowBox[{
    SuperscriptBox["J", "\[Prime]\[Prime]",
     MultilineFunction->None], "[", "t", "]"}]}], "-", 
  RowBox[{"p5", " ", "p6", " ", 
   SuperscriptBox["p7", "2"], " ", 
   RowBox[{
    SuperscriptBox["W", "\[Prime]",
     MultilineFunction->None], "[", "t", "]"}], " ", 
   RowBox[{
    SuperscriptBox["J", "\[Prime]\[Prime]",
     MultilineFunction->None], "[", "t", "]"}]}], "+", 
  RowBox[{"p4", " ", "p6", " ", 
   SuperscriptBox["p7", "3"], " ", 
   RowBox[{
    SuperscriptBox["W", "\[Prime]",
     MultilineFunction->None], "[", "t", "]"}], " ", 
   RowBox[{
    SuperscriptBox["J", "\[Prime]\[Prime]",
     MultilineFunction->None], "[", "t", "]"}]}]}]], "Output",
 CellChangeTimes->{3.7183776077676506`*^9, 
  3.7183797493900013`*^9},ExpressionUUID->"10ad568a-4573-4f51-acc7-\
19ca0b3aab27"],

Cell[BoxData[
 RowBox[{
  RowBox[{"p6", " ", "p7", " ", 
   RowBox[{"J", "[", "t", "]"}]}], "-", 
  RowBox[{"p3", " ", 
   RowBox[{"W", "[", "t", "]"}]}], "+", 
  RowBox[{"p6", " ", 
   RowBox[{
    SuperscriptBox["J", "\[Prime]",
     MultilineFunction->None], "[", "t", "]"}]}], "-", 
  RowBox[{"p2", " ", 
   RowBox[{
    SuperscriptBox["W", "\[Prime]",
     MultilineFunction->None], "[", "t", "]"}]}], "-", 
  RowBox[{
   SuperscriptBox["W", "\[Prime]\[Prime]",
    MultilineFunction->None], "[", "t", "]"}]}]], "Output",
 CellChangeTimes->{3.7183776077676506`*^9, 
  3.718379749400002*^9},ExpressionUUID->"cb47c8ea-a5e2-40d1-8c7c-\
e705b55f6b94"]
}, Open  ]],

Cell[BoxData[
 RowBox[{"(*", " ", 
  RowBox[{
   RowBox[{
   "These", " ", "two", " ", "equations", " ", "are", " ", "in", " ", "terms",
     " ", "of", " ", 
    RowBox[{"J", "[", "t", "]"}], " ", "and", " ", 
    RowBox[{"W", "[", "t", "]"}], " ", 
    RowBox[{"(", 
     RowBox[{
     "the", " ", "two", " ", "observed", " ", "kinds", " ", "of", " ", 
      "data"}], ")"}], " ", "and", " ", "their", " ", 
    RowBox[{"derivatives", ".", " ", "They"}], " ", "will", " ", "be", " ", 
    "the", " ", "two", " ", "input"}], "-", 
   RowBox[{
   "output", " ", "equations", " ", "once", " ", "they", " ", "are", " ", 
    RowBox[{"monic", "."}]}]}], " ", "*)"}]], "Input",
 CellChangeTimes->{{3.718376860784651*^9, 3.718376875271651*^9}, {
  3.7183769729606504`*^9, 3.718377042717651*^9}, {3.7183770957136507`*^9, 
  3.7183771038576508`*^9}},ExpressionUUID->"4cd33795-375f-4928-b39d-\
dbaccc797230"],

Cell[CellGroupData[{

Cell[BoxData[{
 RowBox[{
  RowBox[{"Monos1", "=", 
   RowBox[{"MonomialList", "[", 
    RowBox[{
     RowBox[{"Seq5", "[", "t", "]"}], ",", 
     RowBox[{"{", 
      RowBox[{
       RowBox[{"J", "[", "t", "]"}], ",", " ", 
       RowBox[{
        RowBox[{"J", "'"}], "[", "t", "]"}], ",", 
       RowBox[{
        RowBox[{"J", "''"}], "[", "t", "]"}], ",", 
       RowBox[{
        RowBox[{"J", "'''"}], "[", "t", "]"}], ",", 
       RowBox[{"W", "[", "t", "]"}], ",", 
       RowBox[{
        RowBox[{"W", "'"}], "[", "t", "]"}], ",", 
       RowBox[{
        RowBox[{"W", "''"}], "[", "t", "]"}]}], "}"}]}], "]"}]}], 
  ";"}], "\[IndentingNewLine]", 
 RowBox[{"Coeffs1", "=", 
  RowBox[{"Simplify", "[", 
   RowBox[{
    RowBox[{"Monos1", "/", 
     RowBox[{"Monos1", "[", 
      RowBox[{"[", "2", "]"}], "]"}]}], "/.", 
    RowBox[{"{", 
     RowBox[{
      RowBox[{
       RowBox[{"J", "[", "t", "]"}], "\[Rule]", "1"}], ",", " ", 
      RowBox[{
       RowBox[{
        RowBox[{"J", "'"}], "[", "t", "]"}], "\[Rule]", "1"}], ",", 
      RowBox[{
       RowBox[{
        RowBox[{"J", "''"}], "[", "t", "]"}], "\[Rule]", "1"}], ",", 
      RowBox[{
       RowBox[{"W", "[", "t", "]"}], "\[Rule]", "1"}], ",", 
      RowBox[{
       RowBox[{
        RowBox[{"W", "'"}], "[", "t", "]"}], "\[Rule]", "1"}], ",", 
      RowBox[{
       RowBox[{
        RowBox[{"W", "''"}], "[", "t", "]"}], "\[Rule]", "1"}]}], "}"}]}], 
   "]"}]}], "\[IndentingNewLine]", 
 RowBox[{
  RowBox[{"Monos2", "=", 
   RowBox[{"MonomialList", "[", 
    RowBox[{
     RowBox[{"Weq4", "[", "t", "]"}], ",", 
     RowBox[{"{", 
      RowBox[{
       RowBox[{"J", "[", "t", "]"}], ",", " ", 
       RowBox[{
        RowBox[{"J", "'"}], "[", "t", "]"}], ",", 
       RowBox[{
        RowBox[{"J", "''"}], "[", "t", "]"}], ",", 
       RowBox[{
        RowBox[{"J", "'''"}], "[", "t", "]"}], ",", 
       RowBox[{"W", "[", "t", "]"}], ",", 
       RowBox[{
        RowBox[{"W", "'"}], "[", "t", "]"}], ",", 
       RowBox[{
        RowBox[{"W", "''"}], "[", "t", "]"}]}], "}"}]}], "]"}]}], 
  ";"}], "\[IndentingNewLine]", 
 RowBox[{"Coeffs2", "=", 
  RowBox[{
   RowBox[{"Monos2", "/", 
    RowBox[{"Last", "[", "Monos2", "]"}]}], "/.", 
   RowBox[{"{", 
    RowBox[{
     RowBox[{
      RowBox[{"J", "[", "t", "]"}], "\[Rule]", "1"}], ",", " ", 
     RowBox[{
      RowBox[{
       RowBox[{"J", "'"}], "[", "t", "]"}], "\[Rule]", "1"}], ",", 
     RowBox[{
      RowBox[{
       RowBox[{"J", "''"}], "[", "t", "]"}], "\[Rule]", "1"}], ",", 
     RowBox[{
      RowBox[{"W", "[", "t", "]"}], "\[Rule]", "1"}], ",", 
     RowBox[{
      RowBox[{
       RowBox[{"W", "'"}], "[", "t", "]"}], "\[Rule]", "1"}], ",", 
     RowBox[{
      RowBox[{
       RowBox[{"W", "''"}], "[", "t", "]"}], "\[Rule]", "1"}]}], 
    "}"}]}]}]}], "Input",
 CellChangeTimes->{{3.689512521989296*^9, 3.6895126548425803`*^9}, {
   3.689512692932389*^9, 3.68951269573967*^9}, {3.700232999102163*^9, 
   3.7002330147647285`*^9}, {3.7002355086060877`*^9, 3.700235508806108*^9}, {
   3.718376912577651*^9, 3.718376924488651*^9}, {3.718376972966651*^9, 
   3.7183769729706507`*^9}, 3.718377202931651*^9, {3.718377282912651*^9, 
   3.718377288606651*^9}, {3.718377336315651*^9, 3.718377442006651*^9}, {
   3.7183797372287855`*^9, 
   3.718379738017864*^9}},ExpressionUUID->"7786adae-4b76-437f-a0fc-\
6779bec64f95"],

Cell[BoxData[
 RowBox[{"{", 
  RowBox[{"p1", ",", "1", ",", 
   FractionBox[
    RowBox[{"2", " ", "p1", " ", 
     RowBox[{"(", 
      RowBox[{
       RowBox[{"p3", " ", "p4"}], "+", 
       RowBox[{"p5", " ", 
        RowBox[{"(", 
         RowBox[{
          RowBox[{"-", "p2"}], "+", "p7"}], ")"}]}]}], ")"}]}], 
    RowBox[{"p6", " ", 
     RowBox[{"(", 
      RowBox[{"p5", "-", 
       RowBox[{"p4", " ", "p7"}]}], ")"}]}]], ",", 
   RowBox[{"-", 
    FractionBox[
     RowBox[{"2", " ", "p1"}], "p6"]}], ",", 
   RowBox[{"-", 
    FractionBox[
     RowBox[{"p1", " ", "p7", " ", 
      RowBox[{"(", 
       RowBox[{"p3", "+", 
        RowBox[{"p7", " ", 
         RowBox[{"(", 
          RowBox[{
           RowBox[{"-", "p2"}], "+", "p7"}], ")"}]}]}], ")"}]}], 
     RowBox[{
      RowBox[{"-", "p5"}], "+", 
      RowBox[{"p4", " ", "p7"}]}]]}], ",", 
   FractionBox[
    RowBox[{
     RowBox[{"2", " ", "p3", " ", "p4"}], "-", 
     RowBox[{"2", " ", "p2", " ", "p5"}], "+", 
     RowBox[{"2", " ", "p5", " ", "p7"}]}], 
    RowBox[{
     RowBox[{"p5", " ", "p6"}], "-", 
     RowBox[{"p4", " ", "p6", " ", "p7"}]}]], ",", 
   RowBox[{"-", 
    FractionBox["2", "p6"]}], ",", 
   RowBox[{"-", 
    FractionBox[
     RowBox[{
      RowBox[{"(", 
       RowBox[{"p1", "+", "p7"}], ")"}], " ", 
      RowBox[{"(", 
       RowBox[{"p3", "+", 
        RowBox[{"p7", " ", 
         RowBox[{"(", 
          RowBox[{
           RowBox[{"-", "p2"}], "+", "p7"}], ")"}]}]}], ")"}]}], 
     RowBox[{
      RowBox[{"-", "p5"}], "+", 
      RowBox[{"p4", " ", "p7"}]}]]}], ",", 
   FractionBox[
    RowBox[{"p3", "-", 
     RowBox[{"p2", " ", "p7"}], "+", 
     SuperscriptBox["p7", "2"]}], 
    RowBox[{"p5", "-", 
     RowBox[{"p4", " ", "p7"}]}]], ",", 
   FractionBox[
    RowBox[{"p1", " ", 
     SuperscriptBox[
      RowBox[{"(", 
       RowBox[{
        RowBox[{"p3", " ", "p4"}], "+", 
        RowBox[{"p5", " ", 
         RowBox[{"(", 
          RowBox[{
           RowBox[{"-", "p2"}], "+", "p7"}], ")"}]}]}], ")"}], "2"]}], 
    RowBox[{
     SuperscriptBox["p6", "2"], " ", 
     SuperscriptBox[
      RowBox[{"(", 
       RowBox[{"p5", "-", 
        RowBox[{"p4", " ", "p7"}]}], ")"}], "2"]}]], ",", 
   RowBox[{"-", 
    FractionBox[
     RowBox[{"2", " ", "p1", " ", 
      RowBox[{"(", 
       RowBox[{
        RowBox[{"p3", " ", "p4"}], "+", 
        RowBox[{"p5", " ", 
         RowBox[{"(", 
          RowBox[{
           RowBox[{"-", "p2"}], "+", "p7"}], ")"}]}]}], ")"}]}], 
     RowBox[{
      SuperscriptBox["p6", "2"], " ", 
      RowBox[{"(", 
       RowBox[{"p5", "-", 
        RowBox[{"p4", " ", "p7"}]}], ")"}]}]]}], ",", 
   RowBox[{"-", 
    FractionBox[
     RowBox[{"p1", " ", "p3", " ", 
      RowBox[{"(", 
       RowBox[{"p3", "+", 
        RowBox[{"p7", " ", 
         RowBox[{"(", 
          RowBox[{
           RowBox[{"-", "p2"}], "+", "p7"}], ")"}]}]}], ")"}]}], 
     RowBox[{"p6", " ", 
      RowBox[{"(", 
       RowBox[{"p5", "-", 
        RowBox[{"p4", " ", "p7"}]}], ")"}]}]]}], ",", 
   FractionBox["p1", 
    SuperscriptBox["p6", "2"]], ",", 
   RowBox[{"-", 
    FractionBox[
     RowBox[{"p1", " ", 
      RowBox[{"(", 
       RowBox[{
        RowBox[{"p3", " ", "p4"}], "+", 
        RowBox[{
         RowBox[{"(", 
          RowBox[{
           RowBox[{
            RowBox[{"-", "p2"}], " ", "p4"}], "+", "p5"}], ")"}], " ", 
         "p7"}]}], ")"}], " ", 
      RowBox[{"(", 
       RowBox[{"p3", "+", 
        RowBox[{"p7", " ", 
         RowBox[{"(", 
          RowBox[{
           RowBox[{"-", "p2"}], "+", "p7"}], ")"}]}]}], ")"}]}], 
     RowBox[{"p6", " ", 
      SuperscriptBox[
       RowBox[{"(", 
        RowBox[{"p5", "-", 
         RowBox[{"p4", " ", "p7"}]}], ")"}], "2"]}]]}], ",", 
   FractionBox[
    SuperscriptBox[
     RowBox[{"(", 
      RowBox[{
       RowBox[{"p3", " ", "p4"}], "+", 
       RowBox[{"p5", " ", 
        RowBox[{"(", 
         RowBox[{
          RowBox[{"-", "p2"}], "+", "p7"}], ")"}]}]}], ")"}], "2"], 
    RowBox[{
     SuperscriptBox["p6", "2"], " ", 
     SuperscriptBox[
      RowBox[{"(", 
       RowBox[{"p5", "-", 
        RowBox[{"p4", " ", "p7"}]}], ")"}], "2"]}]], ",", 
   RowBox[{"-", 
    FractionBox[
     RowBox[{"2", " ", 
      RowBox[{"(", 
       RowBox[{
        RowBox[{"p3", " ", "p4"}], "+", 
        RowBox[{"p5", " ", 
         RowBox[{"(", 
          RowBox[{
           RowBox[{"-", "p2"}], "+", "p7"}], ")"}]}]}], ")"}]}], 
     RowBox[{
      SuperscriptBox["p6", "2"], " ", 
      RowBox[{"(", 
       RowBox[{"p5", "-", 
        RowBox[{"p4", " ", "p7"}]}], ")"}]}]]}], ",", 
   FractionBox[
    RowBox[{
     RowBox[{"(", 
      RowBox[{
       RowBox[{"p1", " ", "p3", " ", "p4"}], "-", 
       RowBox[{"p1", " ", "p2", " ", "p5"}], "-", 
       RowBox[{"p3", " ", "p5"}], "+", 
       RowBox[{"p3", " ", "p4", " ", "p7"}], "+", 
       RowBox[{"p1", " ", "p5", " ", "p7"}]}], ")"}], " ", 
     RowBox[{"(", 
      RowBox[{"p3", "+", 
       RowBox[{"p7", " ", 
        RowBox[{"(", 
         RowBox[{
          RowBox[{"-", "p2"}], "+", "p7"}], ")"}]}]}], ")"}]}], 
    RowBox[{"p6", " ", 
     SuperscriptBox[
      RowBox[{"(", 
       RowBox[{"p5", "-", 
        RowBox[{"p4", " ", "p7"}]}], ")"}], "2"]}]], ",", 
   FractionBox["1", 
    SuperscriptBox["p6", "2"]], ",", 
   RowBox[{"-", 
    FractionBox[
     RowBox[{
      RowBox[{"(", 
       RowBox[{"p3", "+", 
        RowBox[{"p7", " ", 
         RowBox[{"(", 
          RowBox[{
           RowBox[{"-", "p2"}], "+", "p7"}], ")"}]}]}], ")"}], " ", 
      RowBox[{"(", 
       RowBox[{
        RowBox[{"p3", " ", "p4"}], "+", 
        RowBox[{
         RowBox[{"(", 
          RowBox[{
           RowBox[{
            RowBox[{"-", "p2"}], " ", "p4"}], "+", "p5"}], ")"}], " ", "p7"}],
         "+", 
        RowBox[{"p1", " ", 
         RowBox[{"(", 
          RowBox[{"p5", "-", 
           RowBox[{"p4", " ", "p7"}]}], ")"}]}]}], ")"}]}], 
     RowBox[{"p6", " ", 
      SuperscriptBox[
       RowBox[{"(", 
        RowBox[{"p5", "-", 
         RowBox[{"p4", " ", "p7"}]}], ")"}], "2"]}]]}], ",", 
   FractionBox[
    RowBox[{
     RowBox[{"(", 
      RowBox[{
       RowBox[{"p3", " ", "p4"}], "+", 
       RowBox[{"p5", " ", 
        RowBox[{"(", 
         RowBox[{
          RowBox[{"-", "p2"}], "+", "p7"}], ")"}]}]}], ")"}], " ", 
     RowBox[{"(", 
      RowBox[{"p3", "+", 
       RowBox[{"p7", " ", 
        RowBox[{"(", 
         RowBox[{
          RowBox[{"-", "p2"}], "+", "p7"}], ")"}]}]}], ")"}]}], 
    RowBox[{"p6", " ", 
     SuperscriptBox[
      RowBox[{"(", 
       RowBox[{"p5", "-", 
        RowBox[{"p4", " ", "p7"}]}], ")"}], "2"]}]], ",", 
   RowBox[{"-", 
    FractionBox[
     RowBox[{"p3", "-", 
      RowBox[{"p2", " ", "p7"}], "+", 
      SuperscriptBox["p7", "2"]}], 
     RowBox[{
      RowBox[{"p5", " ", "p6"}], "-", 
      RowBox[{"p4", " ", "p6", " ", "p7"}]}]]}]}], "}"}]], "Output",
 CellChangeTimes->{
  3.718377607830651*^9, {3.718379739423004*^9, 
   3.7183797494760094`*^9}},ExpressionUUID->"f01150b0-c1da-4ffb-bb0b-\
f1e4afa56982"],

Cell[BoxData[
 RowBox[{"{", 
  RowBox[{
   RowBox[{
    RowBox[{"-", "p6"}], " ", "p7"}], ",", 
   RowBox[{"-", "p6"}], ",", "p3", ",", "p2", ",", "1"}], "}"}]], "Output",
 CellChangeTimes->{
  3.718377607830651*^9, {3.718379739423004*^9, 
   3.71837974948001*^9}},ExpressionUUID->"d7c90730-e9fc-44fb-bdac-\
def057e5a2ef"]
}, Open  ]],

Cell[CellGroupData[{

Cell[BoxData[
 RowBox[{"Coeffs", "=", 
  RowBox[{"Union", "[", 
   RowBox[{"Coeffs1", ",", "Coeffs2"}], "]"}]}]], "Input",
 CellChangeTimes->{{3.689512664982594*^9, 3.6895127010431995`*^9}, {
  3.718376973004651*^9, 3.718376973008651*^9}, {3.7183774643946505`*^9, 
  3.718377470025651*^9}},ExpressionUUID->"a495a479-6f08-462d-867d-\
95b5cb5f3736"],

Cell[BoxData[
 RowBox[{"{", 
  RowBox[{"1", ",", "p1", ",", "p2", ",", "p3", ",", 
   FractionBox["1", 
    SuperscriptBox["p6", "2"]], ",", 
   FractionBox["p1", 
    SuperscriptBox["p6", "2"]], ",", 
   RowBox[{"-", 
    FractionBox["2", "p6"]}], ",", 
   RowBox[{"-", 
    FractionBox[
     RowBox[{"2", " ", "p1"}], "p6"]}], ",", 
   RowBox[{"-", "p6"}], ",", 
   RowBox[{
    RowBox[{"-", "p6"}], " ", "p7"}], ",", 
   FractionBox[
    RowBox[{
     RowBox[{"2", " ", "p3", " ", "p4"}], "-", 
     RowBox[{"2", " ", "p2", " ", "p5"}], "+", 
     RowBox[{"2", " ", "p5", " ", "p7"}]}], 
    RowBox[{
     RowBox[{"p5", " ", "p6"}], "-", 
     RowBox[{"p4", " ", "p6", " ", "p7"}]}]], ",", 
   FractionBox[
    RowBox[{"p3", "-", 
     RowBox[{"p2", " ", "p7"}], "+", 
     SuperscriptBox["p7", "2"]}], 
    RowBox[{"p5", "-", 
     RowBox[{"p4", " ", "p7"}]}]], ",", 
   RowBox[{"-", 
    FractionBox[
     RowBox[{"p3", "-", 
      RowBox[{"p2", " ", "p7"}], "+", 
      SuperscriptBox["p7", "2"]}], 
     RowBox[{
      RowBox[{"p5", " ", "p6"}], "-", 
      RowBox[{"p4", " ", "p6", " ", "p7"}]}]]}], ",", 
   RowBox[{"-", 
    FractionBox[
     RowBox[{"2", " ", 
      RowBox[{"(", 
       RowBox[{
        RowBox[{"p3", " ", "p4"}], "+", 
        RowBox[{"p5", " ", 
         RowBox[{"(", 
          RowBox[{
           RowBox[{"-", "p2"}], "+", "p7"}], ")"}]}]}], ")"}]}], 
     RowBox[{
      SuperscriptBox["p6", "2"], " ", 
      RowBox[{"(", 
       RowBox[{"p5", "-", 
        RowBox[{"p4", " ", "p7"}]}], ")"}]}]]}], ",", 
   RowBox[{"-", 
    FractionBox[
     RowBox[{"2", " ", "p1", " ", 
      RowBox[{"(", 
       RowBox[{
        RowBox[{"p3", " ", "p4"}], "+", 
        RowBox[{"p5", " ", 
         RowBox[{"(", 
          RowBox[{
           RowBox[{"-", "p2"}], "+", "p7"}], ")"}]}]}], ")"}]}], 
     RowBox[{
      SuperscriptBox["p6", "2"], " ", 
      RowBox[{"(", 
       RowBox[{"p5", "-", 
        RowBox[{"p4", " ", "p7"}]}], ")"}]}]]}], ",", 
   FractionBox[
    RowBox[{"2", " ", "p1", " ", 
     RowBox[{"(", 
      RowBox[{
       RowBox[{"p3", " ", "p4"}], "+", 
       RowBox[{"p5", " ", 
        RowBox[{"(", 
         RowBox[{
          RowBox[{"-", "p2"}], "+", "p7"}], ")"}]}]}], ")"}]}], 
    RowBox[{"p6", " ", 
     RowBox[{"(", 
      RowBox[{"p5", "-", 
       RowBox[{"p4", " ", "p7"}]}], ")"}]}]], ",", 
   FractionBox[
    SuperscriptBox[
     RowBox[{"(", 
      RowBox[{
       RowBox[{"p3", " ", "p4"}], "+", 
       RowBox[{"p5", " ", 
        RowBox[{"(", 
         RowBox[{
          RowBox[{"-", "p2"}], "+", "p7"}], ")"}]}]}], ")"}], "2"], 
    RowBox[{
     SuperscriptBox["p6", "2"], " ", 
     SuperscriptBox[
      RowBox[{"(", 
       RowBox[{"p5", "-", 
        RowBox[{"p4", " ", "p7"}]}], ")"}], "2"]}]], ",", 
   FractionBox[
    RowBox[{"p1", " ", 
     SuperscriptBox[
      RowBox[{"(", 
       RowBox[{
        RowBox[{"p3", " ", "p4"}], "+", 
        RowBox[{"p5", " ", 
         RowBox[{"(", 
          RowBox[{
           RowBox[{"-", "p2"}], "+", "p7"}], ")"}]}]}], ")"}], "2"]}], 
    RowBox[{
     SuperscriptBox["p6", "2"], " ", 
     SuperscriptBox[
      RowBox[{"(", 
       RowBox[{"p5", "-", 
        RowBox[{"p4", " ", "p7"}]}], ")"}], "2"]}]], ",", 
   RowBox[{"-", 
    FractionBox[
     RowBox[{"p1", " ", "p3", " ", 
      RowBox[{"(", 
       RowBox[{"p3", "+", 
        RowBox[{"p7", " ", 
         RowBox[{"(", 
          RowBox[{
           RowBox[{"-", "p2"}], "+", "p7"}], ")"}]}]}], ")"}]}], 
     RowBox[{"p6", " ", 
      RowBox[{"(", 
       RowBox[{"p5", "-", 
        RowBox[{"p4", " ", "p7"}]}], ")"}]}]]}], ",", 
   RowBox[{"-", 
    FractionBox[
     RowBox[{"p1", " ", "p7", " ", 
      RowBox[{"(", 
       RowBox[{"p3", "+", 
        RowBox[{"p7", " ", 
         RowBox[{"(", 
          RowBox[{
           RowBox[{"-", "p2"}], "+", "p7"}], ")"}]}]}], ")"}]}], 
     RowBox[{
      RowBox[{"-", "p5"}], "+", 
      RowBox[{"p4", " ", "p7"}]}]]}], ",", 
   RowBox[{"-", 
    FractionBox[
     RowBox[{
      RowBox[{"(", 
       RowBox[{"p1", "+", "p7"}], ")"}], " ", 
      RowBox[{"(", 
       RowBox[{"p3", "+", 
        RowBox[{"p7", " ", 
         RowBox[{"(", 
          RowBox[{
           RowBox[{"-", "p2"}], "+", "p7"}], ")"}]}]}], ")"}]}], 
     RowBox[{
      RowBox[{"-", "p5"}], "+", 
      RowBox[{"p4", " ", "p7"}]}]]}], ",", 
   FractionBox[
    RowBox[{
     RowBox[{"(", 
      RowBox[{
       RowBox[{"p1", " ", "p3", " ", "p4"}], "-", 
       RowBox[{"p1", " ", "p2", " ", "p5"}], "-", 
       RowBox[{"p3", " ", "p5"}], "+", 
       RowBox[{"p3", " ", "p4", " ", "p7"}], "+", 
       RowBox[{"p1", " ", "p5", " ", "p7"}]}], ")"}], " ", 
     RowBox[{"(", 
      RowBox[{"p3", "+", 
       RowBox[{"p7", " ", 
        RowBox[{"(", 
         RowBox[{
          RowBox[{"-", "p2"}], "+", "p7"}], ")"}]}]}], ")"}]}], 
    RowBox[{"p6", " ", 
     SuperscriptBox[
      RowBox[{"(", 
       RowBox[{"p5", "-", 
        RowBox[{"p4", " ", "p7"}]}], ")"}], "2"]}]], ",", 
   RowBox[{"-", 
    FractionBox[
     RowBox[{"p1", " ", 
      RowBox[{"(", 
       RowBox[{
        RowBox[{"p3", " ", "p4"}], "+", 
        RowBox[{
         RowBox[{"(", 
          RowBox[{
           RowBox[{
            RowBox[{"-", "p2"}], " ", "p4"}], "+", "p5"}], ")"}], " ", 
         "p7"}]}], ")"}], " ", 
      RowBox[{"(", 
       RowBox[{"p3", "+", 
        RowBox[{"p7", " ", 
         RowBox[{"(", 
          RowBox[{
           RowBox[{"-", "p2"}], "+", "p7"}], ")"}]}]}], ")"}]}], 
     RowBox[{"p6", " ", 
      SuperscriptBox[
       RowBox[{"(", 
        RowBox[{"p5", "-", 
         RowBox[{"p4", " ", "p7"}]}], ")"}], "2"]}]]}], ",", 
   FractionBox[
    RowBox[{
     RowBox[{"(", 
      RowBox[{
       RowBox[{"p3", " ", "p4"}], "+", 
       RowBox[{"p5", " ", 
        RowBox[{"(", 
         RowBox[{
          RowBox[{"-", "p2"}], "+", "p7"}], ")"}]}]}], ")"}], " ", 
     RowBox[{"(", 
      RowBox[{"p3", "+", 
       RowBox[{"p7", " ", 
        RowBox[{"(", 
         RowBox[{
          RowBox[{"-", "p2"}], "+", "p7"}], ")"}]}]}], ")"}]}], 
    RowBox[{"p6", " ", 
     SuperscriptBox[
      RowBox[{"(", 
       RowBox[{"p5", "-", 
        RowBox[{"p4", " ", "p7"}]}], ")"}], "2"]}]], ",", 
   RowBox[{"-", 
    FractionBox[
     RowBox[{
      RowBox[{"(", 
       RowBox[{"p3", "+", 
        RowBox[{"p7", " ", 
         RowBox[{"(", 
          RowBox[{
           RowBox[{"-", "p2"}], "+", "p7"}], ")"}]}]}], ")"}], " ", 
      RowBox[{"(", 
       RowBox[{
        RowBox[{"p3", " ", "p4"}], "+", 
        RowBox[{
         RowBox[{"(", 
          RowBox[{
           RowBox[{
            RowBox[{"-", "p2"}], " ", "p4"}], "+", "p5"}], ")"}], " ", "p7"}],
         "+", 
        RowBox[{"p1", " ", 
         RowBox[{"(", 
          RowBox[{"p5", "-", 
           RowBox[{"p4", " ", "p7"}]}], ")"}]}]}], ")"}]}], 
     RowBox[{"p6", " ", 
      SuperscriptBox[
       RowBox[{"(", 
        RowBox[{"p5", "-", 
         RowBox[{"p4", " ", "p7"}]}], ")"}], "2"]}]]}]}], "}"}]], "Output",
 CellChangeTimes->{3.7183776078646507`*^9, 
  3.7183797494930115`*^9},ExpressionUUID->"8e49b40d-aae7-45c1-a4e3-\
7fc691b17afb"]
}, Open  ]],

Cell[BoxData[
 RowBox[{
  RowBox[{"(*", " ", 
   RowBox[{
    RowBox[{
     RowBox[{"Coefficients", " ", "from", " ", "either", " ", "input"}], "-", 
     RowBox[{
     "ouput", " ", "equation", " ", "are", " ", "identifiable", " ", 
      "parameter", " ", 
      RowBox[{"combinations", ".", " ", "We"}], " ", "now", " ", "must", " ", 
      "test", " ", "whether", " ", "the", " ", "map", " ", "from", " ", 
      "parameters", " ", "p1"}]}], ",", " ", "p2", ",", " ", "p3", ",", " ", 
    "p4", ",", " ", "p5", ",", " ", "p6", ",", " ", 
    RowBox[{"p7", " ", "to", " ", "the", " ", "coefficients", " ", "is", " ", 
     RowBox[{"injective", "."}]}]}], "*)"}], " "}]], "Input",
 CellChangeTimes->{{3.7183771234506507`*^9, 3.718377159902651*^9}, {
  3.7183775537886505`*^9, 
  3.7183775759066505`*^9}},ExpressionUUID->"2a1287f3-ed7d-4480-98a1-\
73b83a023ddd"],

Cell[CellGroupData[{

Cell[BoxData[
 RowBox[{"xCoeffs", "=", 
  RowBox[{"Coeffs", "/.", 
   RowBox[{"{", 
    RowBox[{
     RowBox[{"p1", "\[Rule]", "q1"}], ",", 
     RowBox[{"p2", "\[Rule]", "q2"}], ",", 
     RowBox[{"p3", "\[Rule]", " ", "q3"}], ",", " ", 
     RowBox[{"p4", "\[Rule]", "q4"}], ",", " ", 
     RowBox[{"p5", "\[Rule]", "q5"}], ",", 
     RowBox[{"p6", "\[Rule]", "q6"}], ",", 
     RowBox[{"p7", "\[Rule]", "q7"}]}], "}"}]}]}]], "Input",
 CellChangeTimes->{{3.689512810888183*^9, 3.6895128197280674`*^9}, {
  3.718376973014651*^9, 3.718376973016651*^9}, {3.718377473978651*^9, 
  3.7183774907926507`*^9}, {3.7183775279186506`*^9, 
  3.718377532238651*^9}},ExpressionUUID->"d73e17c1-f3d6-4105-9950-\
e5173594c284"],

Cell[BoxData[
 RowBox[{"{", 
  RowBox[{"1", ",", "q1", ",", "q2", ",", "q3", ",", 
   FractionBox["1", 
    SuperscriptBox["q6", "2"]], ",", 
   FractionBox["q1", 
    SuperscriptBox["q6", "2"]], ",", 
   RowBox[{"-", 
    FractionBox["2", "q6"]}], ",", 
   RowBox[{"-", 
    FractionBox[
     RowBox[{"2", " ", "q1"}], "q6"]}], ",", 
   RowBox[{"-", "q6"}], ",", 
   RowBox[{
    RowBox[{"-", "q6"}], " ", "q7"}], ",", 
   FractionBox[
    RowBox[{
     RowBox[{"2", " ", "q3", " ", "q4"}], "-", 
     RowBox[{"2", " ", "q2", " ", "q5"}], "+", 
     RowBox[{"2", " ", "q5", " ", "q7"}]}], 
    RowBox[{
     RowBox[{"q5", " ", "q6"}], "-", 
     RowBox[{"q4", " ", "q6", " ", "q7"}]}]], ",", 
   FractionBox[
    RowBox[{"q3", "-", 
     RowBox[{"q2", " ", "q7"}], "+", 
     SuperscriptBox["q7", "2"]}], 
    RowBox[{"q5", "-", 
     RowBox[{"q4", " ", "q7"}]}]], ",", 
   RowBox[{"-", 
    FractionBox[
     RowBox[{"q3", "-", 
      RowBox[{"q2", " ", "q7"}], "+", 
      SuperscriptBox["q7", "2"]}], 
     RowBox[{
      RowBox[{"q5", " ", "q6"}], "-", 
      RowBox[{"q4", " ", "q6", " ", "q7"}]}]]}], ",", 
   RowBox[{"-", 
    FractionBox[
     RowBox[{"2", " ", 
      RowBox[{"(", 
       RowBox[{
        RowBox[{"q3", " ", "q4"}], "+", 
        RowBox[{"q5", " ", 
         RowBox[{"(", 
          RowBox[{
           RowBox[{"-", "q2"}], "+", "q7"}], ")"}]}]}], ")"}]}], 
     RowBox[{
      SuperscriptBox["q6", "2"], " ", 
      RowBox[{"(", 
       RowBox[{"q5", "-", 
        RowBox[{"q4", " ", "q7"}]}], ")"}]}]]}], ",", 
   RowBox[{"-", 
    FractionBox[
     RowBox[{"2", " ", "q1", " ", 
      RowBox[{"(", 
       RowBox[{
        RowBox[{"q3", " ", "q4"}], "+", 
        RowBox[{"q5", " ", 
         RowBox[{"(", 
          RowBox[{
           RowBox[{"-", "q2"}], "+", "q7"}], ")"}]}]}], ")"}]}], 
     RowBox[{
      SuperscriptBox["q6", "2"], " ", 
      RowBox[{"(", 
       RowBox[{"q5", "-", 
        RowBox[{"q4", " ", "q7"}]}], ")"}]}]]}], ",", 
   FractionBox[
    RowBox[{"2", " ", "q1", " ", 
     RowBox[{"(", 
      RowBox[{
       RowBox[{"q3", " ", "q4"}], "+", 
       RowBox[{"q5", " ", 
        RowBox[{"(", 
         RowBox[{
          RowBox[{"-", "q2"}], "+", "q7"}], ")"}]}]}], ")"}]}], 
    RowBox[{"q6", " ", 
     RowBox[{"(", 
      RowBox[{"q5", "-", 
       RowBox[{"q4", " ", "q7"}]}], ")"}]}]], ",", 
   FractionBox[
    SuperscriptBox[
     RowBox[{"(", 
      RowBox[{
       RowBox[{"q3", " ", "q4"}], "+", 
       RowBox[{"q5", " ", 
        RowBox[{"(", 
         RowBox[{
          RowBox[{"-", "q2"}], "+", "q7"}], ")"}]}]}], ")"}], "2"], 
    RowBox[{
     SuperscriptBox["q6", "2"], " ", 
     SuperscriptBox[
      RowBox[{"(", 
       RowBox[{"q5", "-", 
        RowBox[{"q4", " ", "q7"}]}], ")"}], "2"]}]], ",", 
   FractionBox[
    RowBox[{"q1", " ", 
     SuperscriptBox[
      RowBox[{"(", 
       RowBox[{
        RowBox[{"q3", " ", "q4"}], "+", 
        RowBox[{"q5", " ", 
         RowBox[{"(", 
          RowBox[{
           RowBox[{"-", "q2"}], "+", "q7"}], ")"}]}]}], ")"}], "2"]}], 
    RowBox[{
     SuperscriptBox["q6", "2"], " ", 
     SuperscriptBox[
      RowBox[{"(", 
       RowBox[{"q5", "-", 
        RowBox[{"q4", " ", "q7"}]}], ")"}], "2"]}]], ",", 
   RowBox[{"-", 
    FractionBox[
     RowBox[{"q1", " ", "q3", " ", 
      RowBox[{"(", 
       RowBox[{"q3", "+", 
        RowBox[{"q7", " ", 
         RowBox[{"(", 
          RowBox[{
           RowBox[{"-", "q2"}], "+", "q7"}], ")"}]}]}], ")"}]}], 
     RowBox[{"q6", " ", 
      RowBox[{"(", 
       RowBox[{"q5", "-", 
        RowBox[{"q4", " ", "q7"}]}], ")"}]}]]}], ",", 
   RowBox[{"-", 
    FractionBox[
     RowBox[{"q1", " ", "q7", " ", 
      RowBox[{"(", 
       RowBox[{"q3", "+", 
        RowBox[{"q7", " ", 
         RowBox[{"(", 
          RowBox[{
           RowBox[{"-", "q2"}], "+", "q7"}], ")"}]}]}], ")"}]}], 
     RowBox[{
      RowBox[{"-", "q5"}], "+", 
      RowBox[{"q4", " ", "q7"}]}]]}], ",", 
   RowBox[{"-", 
    FractionBox[
     RowBox[{
      RowBox[{"(", 
       RowBox[{"q1", "+", "q7"}], ")"}], " ", 
      RowBox[{"(", 
       RowBox[{"q3", "+", 
        RowBox[{"q7", " ", 
         RowBox[{"(", 
          RowBox[{
           RowBox[{"-", "q2"}], "+", "q7"}], ")"}]}]}], ")"}]}], 
     RowBox[{
      RowBox[{"-", "q5"}], "+", 
      RowBox[{"q4", " ", "q7"}]}]]}], ",", 
   FractionBox[
    RowBox[{
     RowBox[{"(", 
      RowBox[{
       RowBox[{"q1", " ", "q3", " ", "q4"}], "-", 
       RowBox[{"q1", " ", "q2", " ", "q5"}], "-", 
       RowBox[{"q3", " ", "q5"}], "+", 
       RowBox[{"q3", " ", "q4", " ", "q7"}], "+", 
       RowBox[{"q1", " ", "q5", " ", "q7"}]}], ")"}], " ", 
     RowBox[{"(", 
      RowBox[{"q3", "+", 
       RowBox[{"q7", " ", 
        RowBox[{"(", 
         RowBox[{
          RowBox[{"-", "q2"}], "+", "q7"}], ")"}]}]}], ")"}]}], 
    RowBox[{"q6", " ", 
     SuperscriptBox[
      RowBox[{"(", 
       RowBox[{"q5", "-", 
        RowBox[{"q4", " ", "q7"}]}], ")"}], "2"]}]], ",", 
   RowBox[{"-", 
    FractionBox[
     RowBox[{"q1", " ", 
      RowBox[{"(", 
       RowBox[{
        RowBox[{"q3", " ", "q4"}], "+", 
        RowBox[{
         RowBox[{"(", 
          RowBox[{
           RowBox[{
            RowBox[{"-", "q2"}], " ", "q4"}], "+", "q5"}], ")"}], " ", 
         "q7"}]}], ")"}], " ", 
      RowBox[{"(", 
       RowBox[{"q3", "+", 
        RowBox[{"q7", " ", 
         RowBox[{"(", 
          RowBox[{
           RowBox[{"-", "q2"}], "+", "q7"}], ")"}]}]}], ")"}]}], 
     RowBox[{"q6", " ", 
      SuperscriptBox[
       RowBox[{"(", 
        RowBox[{"q5", "-", 
         RowBox[{"q4", " ", "q7"}]}], ")"}], "2"]}]]}], ",", 
   FractionBox[
    RowBox[{
     RowBox[{"(", 
      RowBox[{
       RowBox[{"q3", " ", "q4"}], "+", 
       RowBox[{"q5", " ", 
        RowBox[{"(", 
         RowBox[{
          RowBox[{"-", "q2"}], "+", "q7"}], ")"}]}]}], ")"}], " ", 
     RowBox[{"(", 
      RowBox[{"q3", "+", 
       RowBox[{"q7", " ", 
        RowBox[{"(", 
         RowBox[{
          RowBox[{"-", "q2"}], "+", "q7"}], ")"}]}]}], ")"}]}], 
    RowBox[{"q6", " ", 
     SuperscriptBox[
      RowBox[{"(", 
       RowBox[{"q5", "-", 
        RowBox[{"q4", " ", "q7"}]}], ")"}], "2"]}]], ",", 
   RowBox[{"-", 
    FractionBox[
     RowBox[{
      RowBox[{"(", 
       RowBox[{"q3", "+", 
        RowBox[{"q7", " ", 
         RowBox[{"(", 
          RowBox[{
           RowBox[{"-", "q2"}], "+", "q7"}], ")"}]}]}], ")"}], " ", 
      RowBox[{"(", 
       RowBox[{
        RowBox[{"q3", " ", "q4"}], "+", 
        RowBox[{
         RowBox[{"(", 
          RowBox[{
           RowBox[{
            RowBox[{"-", "q2"}], " ", "q4"}], "+", "q5"}], ")"}], " ", "q7"}],
         "+", 
        RowBox[{"q1", " ", 
         RowBox[{"(", 
          RowBox[{"q5", "-", 
           RowBox[{"q4", " ", "q7"}]}], ")"}]}]}], ")"}]}], 
     RowBox[{"q6", " ", 
      SuperscriptBox[
       RowBox[{"(", 
        RowBox[{"q5", "-", 
         RowBox[{"q4", " ", "q7"}]}], ")"}], "2"]}]]}]}], "}"}]], "Output",
 CellChangeTimes->{3.7183776078846507`*^9, 
  3.718379749530015*^9},ExpressionUUID->"308cc230-8091-4fe8-ab4e-\
76452bf1ba7b"]
}, Open  ]],

Cell[CellGroupData[{

Cell[BoxData[
 RowBox[{
  RowBox[{"Solve", "[", 
   RowBox[{
    RowBox[{
     RowBox[{"Coeffs", "-", "xCoeffs"}], "==", "0"}], ",", 
    RowBox[{"{", 
     RowBox[{
     "p1", ",", "p2", ",", " ", "p3", ",", " ", "p4", ",", "p5", ",", " ", 
      "p6", ",", "p7"}], "}"}]}], "]"}], " "}]], "Input",
 CellChangeTimes->{{3.718376973018651*^9, 3.7183769730226507`*^9}, {
  3.7183775622936506`*^9, 
  3.718377563924651*^9}},ExpressionUUID->"cab3089a-b8ed-470e-997d-\
16156fa88d7d"],

Cell[BoxData[
 RowBox[{"{", 
  RowBox[{"{", 
   RowBox[{
    RowBox[{"p1", "\[Rule]", "q1"}], ",", 
    RowBox[{"p2", "\[Rule]", "q2"}], ",", 
    RowBox[{"p3", "\[Rule]", "q3"}], ",", 
    RowBox[{"p4", "\[Rule]", "q4"}], ",", 
    RowBox[{"p5", "\[Rule]", "q5"}], ",", 
    RowBox[{"p6", "\[Rule]", "q6"}], ",", 
    RowBox[{"p7", "\[Rule]", "q7"}]}], "}"}], "}"}]], "Output",
 CellChangeTimes->{3.7183776082346506`*^9, 
  3.718379749893051*^9},ExpressionUUID->"8ec31e2b-13f0-4cbd-ad1b-\
204b9105b776"]
}, Open  ]],

Cell[BoxData[
 RowBox[{"(*", " ", 
  RowBox[{
   RowBox[{
    RowBox[{
    "Because", " ", "the", " ", "map", " ", "from", " ", "parameter", " ", 
     "space", " ", "to", " ", "the", " ", "coefficients", " ", "of", " ", 
     "the", " ", "input"}], "-", 
    RowBox[{"output", " ", "equation", " ", "is", " ", "injective"}]}], ",", 
   " ", 
   RowBox[{
   "these", " ", "seven", " ", "parameters", " ", "are", " ", "structurally", 
    " ", 
    RowBox[{"identifiable", "."}]}]}], "*)"}]], "Input",ExpressionUUID->\
"a5d04546-624a-405a-81f5-2d5df017c657"]
},
WindowSize->{1920, 1148},
WindowMargins->{{1911, Automatic}, {Automatic, 184}},
Magnification:>1.8 Inherited,
FrontEndVersion->"11.1 for Microsoft Windows (64-bit) (April 18, 2017)",
StyleDefinitions->"Default.nb"
]
(* End of Notebook Content *)

(* Internal cache information *)
(*CellTagsOutline
CellTagsIndex->{}
*)
(*CellTagsIndex
CellTagsIndex->{}
*)
(*NotebookFileOutline
Notebook[{
Cell[CellGroupData[{
Cell[580, 22, 3753, 99, 293, "Input", "ExpressionUUID" -> \
"ca631cff-2de5-4bda-a61d-714ced1ac8d2"],
Cell[4336, 123, 535, 15, 76, "Output", "ExpressionUUID" -> \
"45b629b6-f197-4974-aa45-28e299828bc9"],
Cell[4874, 140, 607, 18, 76, "Output", "ExpressionUUID" -> \
"3cd31350-7a2b-45b9-a77d-f96750aada66"],
Cell[5484, 160, 538, 15, 76, "Output", "ExpressionUUID" -> \
"22ad8b63-1c40-432a-96c6-a5f98165dace"],
Cell[6025, 177, 587, 17, 76, "Output", "ExpressionUUID" -> \
"68c0f55e-4c36-450a-8dab-e2b54ad86126"],
Cell[6615, 196, 291, 8, 76, "Output", "ExpressionUUID" -> \
"3deca61c-b4b9-45ad-bae6-33d51c22dcb2"]
}, Open  ]],
Cell[6921, 207, 413, 9, 54, "Input", "ExpressionUUID" -> \
"abb67095-a42f-4a26-8625-00367a574b37"],
Cell[CellGroupData[{
Cell[7359, 220, 2281, 69, 157, "Input", "ExpressionUUID" -> \
"01a35441-4dd3-4bf4-8ba1-f1aa859c0754"],
Cell[9643, 291, 631, 19, 76, "Output", "ExpressionUUID" -> \
"1192f066-0ad9-4371-b8de-029cbfa6f0ac"],
Cell[10277, 312, 695, 20, 76, "Output", "ExpressionUUID" -> \
"d2dbe02e-d948-4f45-8722-1140fdf92f8d"],
Cell[10975, 334, 754, 23, 76, "Output", "ExpressionUUID" -> \
"7e602cff-604b-4877-9cdb-407a27575acd"],
Cell[11732, 359, 664, 19, 76, "Output", "ExpressionUUID" -> \
"524d6804-2e6c-45fc-8140-cc514552a5dd"]
}, Open  ]],
Cell[CellGroupData[{
Cell[12433, 383, 2115, 60, 123, "Input", "ExpressionUUID" -> \
"e37ae371-a54b-4b92-9a15-1daac40f3895"],
Cell[14551, 445, 1405, 35, 76, "Output", "ExpressionUUID" -> \
"9e2ab571-5e23-4bb4-b7cb-00746d186a25"],
Cell[15959, 482, 1573, 39, 111, "Output", "ExpressionUUID" -> \
"6477b7d9-7004-413e-8787-cc388e848592"],
Cell[17535, 523, 1627, 43, 111, "Output", "ExpressionUUID" -> \
"1c62c6dc-d160-4046-a9ba-3e9eb174aa47"]
}, Open  ]],
Cell[19177, 569, 615, 12, 54, "Input", "ExpressionUUID" -> \
"ea1e8fa6-64b2-47e4-85ad-518eb022394d"],
Cell[CellGroupData[{
Cell[19817, 585, 1974, 50, 89, "Input", "ExpressionUUID" -> \
"7efe50b4-b395-4090-b5d7-bfb9f34c8636"],
Cell[21794, 637, 1636, 45, 111, "Output", "ExpressionUUID" -> \
"1e9866f3-5049-4be1-b664-aaf334f4e46b"]
}, Open  ]],
Cell[CellGroupData[{
Cell[23467, 687, 732, 17, 54, "Input", "ExpressionUUID" -> \
"2f868721-d79e-4d2b-bacf-25c257b26107"],
Cell[24202, 706, 331, 8, 42, "Message", "ExpressionUUID" -> \
"1ff968a5-bc5c-414c-b640-f99642bd6f0b"],
Cell[24536, 716, 4836, 144, 366, "Output", "ExpressionUUID" -> \
"2154e650-6658-49b6-9339-d66faf7ecca8"]
}, Open  ]],
Cell[29387, 863, 849, 15, 89, "Input", "ExpressionUUID" -> \
"6218336b-5beb-458a-b83c-918550a2a8b6"],
Cell[CellGroupData[{
Cell[30261, 882, 2464, 68, 123, "Input", "ExpressionUUID" -> \
"e6a1886c-d465-4869-ad3f-3e5f51d7dce2"],
Cell[32728, 952, 59777, 1515, 1505, "Output", "ExpressionUUID" -> \
"ad05e583-fa2c-4abe-918a-6497e536a4b3"]
}, Open  ]],
Cell[CellGroupData[{
Cell[92542, 2472, 1206, 35, 130, "Input", "ExpressionUUID" -> \
"66ea002e-5332-4277-b2b8-d8324b467e27"],
Cell[93751, 2509, 32400, 871, 927, "Output", "ExpressionUUID" -> \
"10ad568a-4573-4f51-acc7-19ca0b3aab27"],
Cell[126154, 3382, 652, 19, 76, "Output", "ExpressionUUID" -> \
"cb47c8ea-a5e2-40d1-8c7c-e705b55f6b94"]
}, Open  ]],
Cell[126821, 3404, 900, 20, 89, "Input", "ExpressionUUID" -> \
"4cd33795-375f-4928-b39d-dbaccc797230"],
Cell[CellGroupData[{
Cell[127746, 3428, 3354, 97, 157, "Input", "ExpressionUUID" -> \
"7786adae-4b76-437f-a0fc-6779bec64f95"],
Cell[131103, 3527, 7062, 240, 387, "Output", "ExpressionUUID" -> \
"f01150b0-c1da-4ffb-bb0b-f1e4afa56982"],
Cell[138168, 3769, 322, 9, 76, "Output", "ExpressionUUID" -> \
"d7c90730-e9fc-44fb-bdac-def057e5a2ef"]
}, Open  ]],
Cell[CellGroupData[{
Cell[138527, 3783, 347, 7, 54, "Input", "ExpressionUUID" -> \
"a495a479-6f08-462d-867d-95b5cb5f3736"],
Cell[138877, 3792, 7144, 242, 390, "Output", "ExpressionUUID" -> \
"8e49b40d-aae7-45c1-a4e3-7fc691b17afb"]
}, Open  ]],
Cell[146036, 4037, 863, 18, 123, "Input", "ExpressionUUID" -> \
"2a1287f3-ed7d-4480-98a1-73b83a023ddd"],
Cell[CellGroupData[{
Cell[146924, 4059, 712, 16, 54, "Input", "ExpressionUUID" -> \
"d73e17c1-f3d6-4105-9950-e5173594c284"],
Cell[147639, 4077, 7142, 242, 390, "Output", "ExpressionUUID" -> \
"308cc230-8091-4fe8-ab4e-76452bf1ba7b"]
}, Open  ]],
Cell[CellGroupData[{
Cell[154818, 4324, 478, 13, 54, "Input", "ExpressionUUID" -> \
"cab3089a-b8ed-470e-997d-16156fa88d7d"],
Cell[155299, 4339, 504, 13, 76, "Output", "ExpressionUUID" -> \
"8ec31e2b-13f0-4cbd-ad1b-204b9105b776"]
}, Open  ]],
Cell[155818, 4355, 557, 14, 89, "Input", "ExpressionUUID" -> \
"a5d04546-624a-405a-81f5-2d5df017c657"]
}
]
*)
