# Supplementary material for: Phenotypic variations in persistence and infectivity between and within environmentally transmitted pathogen populations impact population-level epidemic dynamics
Source: BMC Infect Dis. 2019 May 22;19:449. doi: 10.1186/s12879-019-4054-8 (PMC6530054; doi:10.1186/s12879-019-4054-8)
Supplement: Supplementary file 5 — Additional proof 4. This file is a Mathematica notebook providing computations for a proof described in Additional file 1. Here, we consider data of the form I, W1, and W2. (NB 39 kb) [file 12879_2019_4054_MOESM5_ESM.nb]

(* Content-type: application/vnd.wolfram.mathematica *)

(*** Wolfram Notebook File ***)
(* http://www.wolfram.com/nb *)

(* CreatedBy='Mathematica 11.1' *)

(*CacheID: 234*)
(* Internal cache information:
NotebookFileLineBreakTest
NotebookFileLineBreakTest
NotebookDataPosition[       158,          7]
NotebookDataLength[     39008,       1124]
NotebookOptionsPosition[     36075,       1049]
NotebookOutlinePosition[     36450,       1065]
CellTagsIndexPosition[     36407,       1062]
WindowFrame->Normal*)

(* Beginning of Notebook Content *)
Notebook[{
Cell[BoxData[{
 RowBox[{
  RowBox[{"Seq1", "[", "t_", "]"}], " ", "=", " ", 
  RowBox[{
   RowBox[{
    RowBox[{"-", 
     RowBox[{"S", "[", "t", "]"}]}], " ", "\[Kappa]\[Rho]", " ", 
    RowBox[{"(", " ", 
     RowBox[{
      RowBox[{"\[Psi]1", " ", 
       RowBox[{"W1", "[", "t", "]"}]}], " ", "+", 
      RowBox[{"\[Psi]2", " ", 
       RowBox[{"W2", "[", "t", "]"}]}]}], ")"}]}], " ", "-", " ", 
   RowBox[{"D", "[", 
    RowBox[{
     RowBox[{"S", "[", "t", "]"}], ",", "t"}], 
    "]"}]}]}], "\[IndentingNewLine]", 
 RowBox[{
  RowBox[{
   RowBox[{"Jeq1", "[", "t_", "]"}], " ", "=", " ", 
   RowBox[{
    RowBox[{
     RowBox[{"S", "[", "t", "]"}], " ", "\[Kappa]\[Rho]", " ", 
     RowBox[{"(", 
      RowBox[{
       RowBox[{"\[Psi]1", " ", 
        RowBox[{"W1", "[", "t", "]"}]}], " ", "+", 
       RowBox[{"\[Psi]2", " ", 
        RowBox[{"W2", "[", "t", "]"}]}]}], ")"}]}], " ", "-", " ", 
    RowBox[{"\[Gamma]", " ", "*", " ", 
     RowBox[{"J", "[", "t", "]"}]}], " ", "-", " ", 
    RowBox[{"D", "[", 
     RowBox[{
      RowBox[{"J", "[", "t", "]"}], ",", "t"}], "]"}]}]}], 
  " "}], "\[IndentingNewLine]", 
 RowBox[{
  RowBox[{
   RowBox[{"W1eq1", "[", "t_", "]"}], "=", 
   RowBox[{
    RowBox[{"\[Alpha]", " ", "\[Eta]", " ", "*", 
     RowBox[{"J", "[", "t", "]"}]}], " ", "+", " ", 
    RowBox[{"\[Delta]2", " ", 
     RowBox[{"W2", "[", "t", "]"}]}], " ", "-", " ", 
    RowBox[{
     RowBox[{"(", 
      RowBox[{"\[Xi]1", "+", "\[Delta]1"}], ")"}], "*", 
     RowBox[{"W1", "[", "t", "]"}]}], "-", 
    RowBox[{"D", "[", 
     RowBox[{
      RowBox[{"W1", "[", "t", "]"}], ",", "t"}], "]"}]}]}], 
  " "}], "\[IndentingNewLine]", 
 RowBox[{
  RowBox[{"W2eq1", "[", "t_", "]"}], "=", 
  RowBox[{
   RowBox[{"\[Alpha]", " ", 
    RowBox[{"(", 
     RowBox[{"1", "-", "\[Eta]"}], ")"}], " ", "*", " ", 
    RowBox[{"J", "[", "t", "]"}]}], " ", "+", " ", 
   RowBox[{"\[Delta]1", " ", 
    RowBox[{"W1", "[", "t", "]"}]}], " ", "-", " ", 
   RowBox[{
    RowBox[{"(", 
     RowBox[{"\[Xi]2", "+", "\[Delta]2"}], ")"}], "*", 
    RowBox[{"W2", "[", "t", "]"}]}], "-", 
   RowBox[{"D", "[", 
    RowBox[{
     RowBox[{"W2", "[", "t", "]"}], ",", "t"}], "]"}]}]}]}], "Input",Expressio\
nUUID->"c72994e0-dd83-4511-ae45-4eef6a39f221"],

Cell[BoxData[
 RowBox[{"(*", " ", 
  RowBox[{"We", " ", "first", " ", "remove", " ", 
   RowBox[{"S", "[", "t", "]"}], " ", "from", " ", 
   RowBox[{"Seq1", "[", "t", "]"}], " ", "using", " ", 
   RowBox[{
    RowBox[{"Jeq1", "[", "t", "]"}], "."}]}], "*)"}]], "Input",
 CellChangeTimes->{{3.718378426725651*^9, 3.718378428796651*^9}, {
   3.718378459962651*^9, 3.718378468809651*^9}, 3.718378529749651*^9, {
   3.718378627039651*^9, 
   3.7183786347106504`*^9}},ExpressionUUID->"3e460b4c-7651-49cb-9bca-\
f10ee1500c3a"],

Cell[CellGroupData[{

Cell[BoxData[
 RowBox[{
  RowBox[{"Solve", "[", 
   RowBox[{
    RowBox[{
     RowBox[{"Jeq1", "[", "t", "]"}], "\[Equal]", "0"}], ",", 
    RowBox[{"S", "[", "t", "]"}]}], "]"}], "[", 
  RowBox[{"[", "1", "]"}], "]"}]], "Input",ExpressionUUID->"b898c2a2-2849-\
477e-b510-f341090e21f2"],

Cell[BoxData[
 RowBox[{"{", 
  RowBox[{
   RowBox[{"S", "[", "t", "]"}], "\[Rule]", 
   FractionBox[
    RowBox[{
     RowBox[{"\[Gamma]", " ", 
      RowBox[{"J", "[", "t", "]"}]}], "+", 
     RowBox[{
      SuperscriptBox["J", "\[Prime]",
       MultilineFunction->None], "[", "t", "]"}]}], 
    RowBox[{"\[Kappa]\[Rho]", " ", 
     RowBox[{"(", 
      RowBox[{
       RowBox[{"\[Psi]1", " ", 
        RowBox[{"W1", "[", "t", "]"}]}], "+", 
       RowBox[{"\[Psi]2", " ", 
        RowBox[{"W2", "[", "t", "]"}]}]}], ")"}]}]]}], "}"}]], "Output",
 CellChangeTimes->{
  3.7183820352415633`*^9},ExpressionUUID->"805e3e6e-1014-413f-a5f4-\
c9cd1b2c1fbf"]
}, Open  ]],

Cell[CellGroupData[{

Cell[BoxData[
 RowBox[{
  RowBox[{"Seq2", "[", "t", "]"}], "=", 
  RowBox[{
   RowBox[{"Together", "[", 
    RowBox[{
     RowBox[{
      RowBox[{
       RowBox[{
        RowBox[{"Seq1", "[", "t", "]"}], "/.", 
        RowBox[{
         RowBox[{"Solve", "[", 
          RowBox[{
           RowBox[{
            RowBox[{"Jeq1", "[", "t", "]"}], "\[Equal]", "0"}], ",", 
           RowBox[{"S", "[", "t", "]"}]}], "]"}], "[", 
         RowBox[{"[", "1", "]"}], "]"}]}], "/.", 
       RowBox[{
        RowBox[{"D", "[", 
         RowBox[{
          RowBox[{"Solve", "[", 
           RowBox[{
            RowBox[{
             RowBox[{"Jeq1", "[", "t", "]"}], "\[Equal]", "0"}], ",", 
            RowBox[{"S", "[", "t", "]"}]}], "]"}], ",", "t"}], "]"}], "[", 
        RowBox[{"[", "1", "]"}], "]"}]}], "/.", 
      RowBox[{
       RowBox[{"Solve", "[", 
        RowBox[{
         RowBox[{
          RowBox[{"W1eq1", "[", "t", "]"}], "\[Equal]", "0"}], ",", 
         RowBox[{
          SuperscriptBox["W1", "\[Prime]",
           MultilineFunction->None], "[", "t", "]"}]}], "]"}], "[", 
       RowBox[{"[", "1", "]"}], "]"}]}], "/.", 
     RowBox[{
      RowBox[{"Solve", "[", 
       RowBox[{
        RowBox[{
         RowBox[{"W2eq1", "[", "t", "]"}], "\[Equal]", "0"}], ",", 
        RowBox[{
         SuperscriptBox["W2", "\[Prime]",
          MultilineFunction->None], "[", "t", "]"}]}], "]"}], "[", 
      RowBox[{"[", "1", "]"}], "]"}]}], "]"}], "*", 
   RowBox[{"Denominator", "[", 
    RowBox[{
     RowBox[{"Together", "[", 
      RowBox[{
       RowBox[{
        RowBox[{
         RowBox[{"Seq1", "[", "t", "]"}], "/.", 
         RowBox[{
          RowBox[{"Solve", "[", 
           RowBox[{
            RowBox[{
             RowBox[{"Jeq1", "[", "t", "]"}], "\[Equal]", "0"}], ",", 
            RowBox[{"S", "[", "t", "]"}]}], "]"}], "[", 
          RowBox[{"[", "1", "]"}], "]"}]}], "/.", 
        RowBox[{
         RowBox[{"D", "[", 
          RowBox[{
           RowBox[{"Solve", "[", 
            RowBox[{
             RowBox[{
              RowBox[{"Jeq1", "[", "t", "]"}], "\[Equal]", "0"}], ",", 
             RowBox[{"S", "[", "t", "]"}]}], "]"}], ",", "t"}], "]"}], "[", 
         RowBox[{"[", "1", "]"}], "]"}]}], "/.", 
       RowBox[{
        RowBox[{"Solve", "[", 
         RowBox[{
          RowBox[{
           RowBox[{"W1eq1", "[", "t", "]"}], "\[Equal]", "0"}], ",", 
          RowBox[{
           SuperscriptBox["W1", "\[Prime]",
            MultilineFunction->None], "[", "t", "]"}]}], "]"}], "[", 
        RowBox[{"[", "1", "]"}], "]"}]}], "]"}], "/.", 
     RowBox[{
      RowBox[{"Solve", "[", 
       RowBox[{
        RowBox[{
         RowBox[{"W2eq1", "[", "t", "]"}], "\[Equal]", "0"}], ",", 
        RowBox[{
         SuperscriptBox["W2", "\[Prime]",
          MultilineFunction->None], "[", "t", "]"}]}], "]"}], "[", 
      RowBox[{"[", "1", "]"}], "]"}]}], "]"}]}]}]], "Input",
 CellChangeTimes->{{3.65381892125972*^9, 3.6538189724828415`*^9}, {
  3.65381908357495*^9, 3.6538191055351458`*^9}, {3.6538191527448664`*^9, 
  3.6538191658981814`*^9}, {3.653819209515543*^9, 3.6538192428758783`*^9}, {
  3.6538209480460525`*^9, 3.6538209502780523`*^9}, {3.6558317718549614`*^9, 
  3.6558317849672728`*^9}, {3.718378445507651*^9, 3.718378449987651*^9}, {
  3.718381867911832*^9, 
  3.7183818801280537`*^9}},ExpressionUUID->"f3e6d277-3568-4591-9a29-\
e3f19a2c24af"],

Cell[BoxData[
 RowBox[{
  RowBox[{"\[Alpha]", " ", "\[Gamma]", " ", "\[Eta]", " ", "\[Psi]1", " ", 
   SuperscriptBox[
    RowBox[{"J", "[", "t", "]"}], "2"]}], "+", 
  RowBox[{"\[Alpha]", " ", "\[Gamma]", " ", "\[Psi]2", " ", 
   SuperscriptBox[
    RowBox[{"J", "[", "t", "]"}], "2"]}], "-", 
  RowBox[{"\[Alpha]", " ", "\[Gamma]", " ", "\[Eta]", " ", "\[Psi]2", " ", 
   SuperscriptBox[
    RowBox[{"J", "[", "t", "]"}], "2"]}], "-", 
  RowBox[{"\[Gamma]", " ", "\[Delta]1", " ", "\[Psi]1", " ", 
   RowBox[{"J", "[", "t", "]"}], " ", 
   RowBox[{"W1", "[", "t", "]"}]}], "-", 
  RowBox[{"\[Gamma]", " ", "\[Xi]1", " ", "\[Psi]1", " ", 
   RowBox[{"J", "[", "t", "]"}], " ", 
   RowBox[{"W1", "[", "t", "]"}]}], "+", 
  RowBox[{"\[Gamma]", " ", "\[Delta]1", " ", "\[Psi]2", " ", 
   RowBox[{"J", "[", "t", "]"}], " ", 
   RowBox[{"W1", "[", "t", "]"}]}], "-", 
  RowBox[{"\[Gamma]", " ", "\[Kappa]\[Rho]", " ", 
   SuperscriptBox["\[Psi]1", "2"], " ", 
   RowBox[{"J", "[", "t", "]"}], " ", 
   SuperscriptBox[
    RowBox[{"W1", "[", "t", "]"}], "2"]}], "+", 
  RowBox[{"\[Gamma]", " ", "\[Delta]2", " ", "\[Psi]1", " ", 
   RowBox[{"J", "[", "t", "]"}], " ", 
   RowBox[{"W2", "[", "t", "]"}]}], "-", 
  RowBox[{"\[Gamma]", " ", "\[Delta]2", " ", "\[Psi]2", " ", 
   RowBox[{"J", "[", "t", "]"}], " ", 
   RowBox[{"W2", "[", "t", "]"}]}], "-", 
  RowBox[{"\[Gamma]", " ", "\[Xi]2", " ", "\[Psi]2", " ", 
   RowBox[{"J", "[", "t", "]"}], " ", 
   RowBox[{"W2", "[", "t", "]"}]}], "-", 
  RowBox[{
  "2", " ", "\[Gamma]", " ", "\[Kappa]\[Rho]", " ", "\[Psi]1", " ", "\[Psi]2",
    " ", 
   RowBox[{"J", "[", "t", "]"}], " ", 
   RowBox[{"W1", "[", "t", "]"}], " ", 
   RowBox[{"W2", "[", "t", "]"}]}], "-", 
  RowBox[{"\[Gamma]", " ", "\[Kappa]\[Rho]", " ", 
   SuperscriptBox["\[Psi]2", "2"], " ", 
   RowBox[{"J", "[", "t", "]"}], " ", 
   SuperscriptBox[
    RowBox[{"W2", "[", "t", "]"}], "2"]}], "+", 
  RowBox[{"\[Alpha]", " ", "\[Eta]", " ", "\[Psi]1", " ", 
   RowBox[{"J", "[", "t", "]"}], " ", 
   RowBox[{
    SuperscriptBox["J", "\[Prime]",
     MultilineFunction->None], "[", "t", "]"}]}], "+", 
  RowBox[{"\[Alpha]", " ", "\[Psi]2", " ", 
   RowBox[{"J", "[", "t", "]"}], " ", 
   RowBox[{
    SuperscriptBox["J", "\[Prime]",
     MultilineFunction->None], "[", "t", "]"}]}], "-", 
  RowBox[{"\[Alpha]", " ", "\[Eta]", " ", "\[Psi]2", " ", 
   RowBox[{"J", "[", "t", "]"}], " ", 
   RowBox[{
    SuperscriptBox["J", "\[Prime]",
     MultilineFunction->None], "[", "t", "]"}]}], "-", 
  RowBox[{"\[Gamma]", " ", "\[Psi]1", " ", 
   RowBox[{"W1", "[", "t", "]"}], " ", 
   RowBox[{
    SuperscriptBox["J", "\[Prime]",
     MultilineFunction->None], "[", "t", "]"}]}], "-", 
  RowBox[{"\[Delta]1", " ", "\[Psi]1", " ", 
   RowBox[{"W1", "[", "t", "]"}], " ", 
   RowBox[{
    SuperscriptBox["J", "\[Prime]",
     MultilineFunction->None], "[", "t", "]"}]}], "-", 
  RowBox[{"\[Xi]1", " ", "\[Psi]1", " ", 
   RowBox[{"W1", "[", "t", "]"}], " ", 
   RowBox[{
    SuperscriptBox["J", "\[Prime]",
     MultilineFunction->None], "[", "t", "]"}]}], "+", 
  RowBox[{"\[Delta]1", " ", "\[Psi]2", " ", 
   RowBox[{"W1", "[", "t", "]"}], " ", 
   RowBox[{
    SuperscriptBox["J", "\[Prime]",
     MultilineFunction->None], "[", "t", "]"}]}], "-", 
  RowBox[{"\[Kappa]\[Rho]", " ", 
   SuperscriptBox["\[Psi]1", "2"], " ", 
   SuperscriptBox[
    RowBox[{"W1", "[", "t", "]"}], "2"], " ", 
   RowBox[{
    SuperscriptBox["J", "\[Prime]",
     MultilineFunction->None], "[", "t", "]"}]}], "+", 
  RowBox[{"\[Delta]2", " ", "\[Psi]1", " ", 
   RowBox[{"W2", "[", "t", "]"}], " ", 
   RowBox[{
    SuperscriptBox["J", "\[Prime]",
     MultilineFunction->None], "[", "t", "]"}]}], "-", 
  RowBox[{"\[Gamma]", " ", "\[Psi]2", " ", 
   RowBox[{"W2", "[", "t", "]"}], " ", 
   RowBox[{
    SuperscriptBox["J", "\[Prime]",
     MultilineFunction->None], "[", "t", "]"}]}], "-", 
  RowBox[{"\[Delta]2", " ", "\[Psi]2", " ", 
   RowBox[{"W2", "[", "t", "]"}], " ", 
   RowBox[{
    SuperscriptBox["J", "\[Prime]",
     MultilineFunction->None], "[", "t", "]"}]}], "-", 
  RowBox[{"\[Xi]2", " ", "\[Psi]2", " ", 
   RowBox[{"W2", "[", "t", "]"}], " ", 
   RowBox[{
    SuperscriptBox["J", "\[Prime]",
     MultilineFunction->None], "[", "t", "]"}]}], "-", 
  RowBox[{"2", " ", "\[Kappa]\[Rho]", " ", "\[Psi]1", " ", "\[Psi]2", " ", 
   RowBox[{"W1", "[", "t", "]"}], " ", 
   RowBox[{"W2", "[", "t", "]"}], " ", 
   RowBox[{
    SuperscriptBox["J", "\[Prime]",
     MultilineFunction->None], "[", "t", "]"}]}], "-", 
  RowBox[{"\[Kappa]\[Rho]", " ", 
   SuperscriptBox["\[Psi]2", "2"], " ", 
   SuperscriptBox[
    RowBox[{"W2", "[", "t", "]"}], "2"], " ", 
   RowBox[{
    SuperscriptBox["J", "\[Prime]",
     MultilineFunction->None], "[", "t", "]"}]}], "-", 
  RowBox[{"\[Psi]1", " ", 
   RowBox[{"W1", "[", "t", "]"}], " ", 
   RowBox[{
    SuperscriptBox["J", "\[Prime]\[Prime]",
     MultilineFunction->None], "[", "t", "]"}]}], "-", 
  RowBox[{"\[Psi]2", " ", 
   RowBox[{"W2", "[", "t", "]"}], " ", 
   RowBox[{
    SuperscriptBox["J", "\[Prime]\[Prime]",
     MultilineFunction->None], "[", "t", "]"}]}]}]], "Output",
 CellChangeTimes->{{3.653818948334427*^9, 3.6538189727788715`*^9}, 
   3.653819091486741*^9, {3.6538192130698977`*^9, 3.6538192432269135`*^9}, 
   3.6538209511140523`*^9, 3.654437768544798*^9, 3.6544387779560995`*^9, 
   3.6545112014008904`*^9, 3.654511726128853*^9, 3.654520770489707*^9, 
   3.6556608084997425`*^9, 3.6558317858453608`*^9, 3.656161245059212*^9, 
   3.657297209042159*^9, 3.6610031860567265`*^9, 3.6610049258747196`*^9, 
   3.6610065871798286`*^9, 3.718378532992651*^9, 3.718379767313793*^9, 
   3.718380046778737*^9, 
   3.718381881171158*^9},ExpressionUUID->"c0601e17-0764-4530-9d1c-\
67a19dc48eb6"]
}, Open  ]],

Cell[BoxData[
 RowBox[{"(*", " ", 
  RowBox[{"Next", ",", " ", 
   RowBox[{
   "we", " ", "reparameterize", " ", "our", " ", "equations", " ", "only", 
    " ", "in", " ", "terms", " ", "of", " ", "the", " ", "proposed", " ", 
    "identifiable", " ", "parameter", " ", "combinations"}]}], " ", 
  "*)"}]], "Input",ExpressionUUID->"6d228125-11db-4738-8e6c-1a41fd4f0bf1"],

Cell[CellGroupData[{

Cell[BoxData[{
 RowBox[{"Combos", "=", 
  RowBox[{"{", 
   RowBox[{
    RowBox[{"p1", "==", 
     RowBox[{"\[Kappa]\[Rho]", " ", "\[Psi]1"}]}], ",", 
    RowBox[{"p2", "==", 
     RowBox[{"\[Kappa]\[Rho]", " ", "\[Psi]2"}]}]}], 
   "}"}]}], "\[IndentingNewLine]", 
 RowBox[{"Z", "=", 
  RowBox[{
   RowBox[{"Simplify", "[", 
    RowBox[{"Solve", "[", 
     RowBox[{"Combos", ",", 
      RowBox[{"{", " ", 
       RowBox[{"\[Kappa]\[Rho]", ",", "\[Psi]1", ",", " ", "\[Psi]2"}], 
       "}"}]}], "]"}], "]"}], "[", 
   RowBox[{"[", "1", "]"}], "]"}]}]}], "Input",
 CellChangeTimes->{{3.718382208033841*^9, 
  3.718382252443281*^9}},ExpressionUUID->"cb8f3077-3061-4717-a741-\
7fb019343dc0"],

Cell[BoxData[
 RowBox[{"{", 
  RowBox[{
   RowBox[{"p1", "\[Equal]", 
    RowBox[{"\[Kappa]\[Rho]", " ", "\[Psi]1"}]}], ",", 
   RowBox[{"p2", "\[Equal]", 
    RowBox[{"\[Kappa]\[Rho]", " ", "\[Psi]2"}]}]}], "}"}]], "Output",
 CellChangeTimes->{
  3.7183822537524123`*^9},ExpressionUUID->"c332982a-03b7-4a7b-9b2f-\
2bec6c3de078"],

Cell[BoxData[
 TemplateBox[{
  "Solve","svars",
   "\"Equations may not give solutions for all \\\"solve\\\" variables.\"",2,
   408,35,30820251058760712903,"Local"},
  "MessageTemplate"]], "Message", "MSG",
 CellChangeTimes->{
  3.7183822537714143`*^9},ExpressionUUID->"5c376336-8527-4424-a834-\
a9a39f2d0a9c"],

Cell[BoxData[
 RowBox[{"{", 
  RowBox[{
   RowBox[{"\[Psi]1", "\[Rule]", 
    FractionBox["p1", "\[Kappa]\[Rho]"]}], ",", 
   RowBox[{"\[Psi]2", "\[Rule]", 
    FractionBox["p2", "\[Kappa]\[Rho]"]}]}], "}"}]], "Output",
 CellChangeTimes->{
  3.7183822537734146`*^9},ExpressionUUID->"94d06d98-6fd0-470e-aa57-\
8739ef37d0f7"]
}, Open  ]],

Cell[CellGroupData[{

Cell[BoxData[{
 RowBox[{
  RowBox[{"Seq3", "[", "t", "]"}], "=", 
  RowBox[{
   RowBox[{"Factor", "[", 
    RowBox[{
     RowBox[{"Seq2", "[", "t", "]"}], "/.", "Z"}], "]"}], "*", 
   "\[Kappa]\[Rho]"}]}], "\[IndentingNewLine]", 
 RowBox[{
  RowBox[{"W1eq2", "[", "t", "]"}], "=", 
  RowBox[{"Factor", "[", 
   RowBox[{
    RowBox[{"W1eq1", "[", "t", "]"}], "/.", "Z"}], 
   "]"}]}], "\[IndentingNewLine]", 
 RowBox[{
  RowBox[{"W2eq2", "[", "t", "]"}], "=", 
  RowBox[{"Factor", "[", 
   RowBox[{
    RowBox[{"W2eq1", "[", "t", "]"}], "/.", "Z"}], "]"}]}]}], "Input",
 CellChangeTimes->{{3.7183822711081476`*^9, 
  3.718382299702007*^9}},ExpressionUUID->"6ca4b35f-a0d7-4f2c-85e8-\
f43c3c870ec9"],

Cell[BoxData[
 RowBox[{
  RowBox[{"p2", " ", "\[Alpha]", " ", "\[Gamma]", " ", 
   SuperscriptBox[
    RowBox[{"J", "[", "t", "]"}], "2"]}], "+", 
  RowBox[{"p1", " ", "\[Alpha]", " ", "\[Gamma]", " ", "\[Eta]", " ", 
   SuperscriptBox[
    RowBox[{"J", "[", "t", "]"}], "2"]}], "-", 
  RowBox[{"p2", " ", "\[Alpha]", " ", "\[Gamma]", " ", "\[Eta]", " ", 
   SuperscriptBox[
    RowBox[{"J", "[", "t", "]"}], "2"]}], "-", 
  RowBox[{"p1", " ", "\[Gamma]", " ", "\[Delta]1", " ", 
   RowBox[{"J", "[", "t", "]"}], " ", 
   RowBox[{"W1", "[", "t", "]"}]}], "+", 
  RowBox[{"p2", " ", "\[Gamma]", " ", "\[Delta]1", " ", 
   RowBox[{"J", "[", "t", "]"}], " ", 
   RowBox[{"W1", "[", "t", "]"}]}], "-", 
  RowBox[{"p1", " ", "\[Gamma]", " ", "\[Xi]1", " ", 
   RowBox[{"J", "[", "t", "]"}], " ", 
   RowBox[{"W1", "[", "t", "]"}]}], "-", 
  RowBox[{
   SuperscriptBox["p1", "2"], " ", "\[Gamma]", " ", 
   RowBox[{"J", "[", "t", "]"}], " ", 
   SuperscriptBox[
    RowBox[{"W1", "[", "t", "]"}], "2"]}], "+", 
  RowBox[{"p1", " ", "\[Gamma]", " ", "\[Delta]2", " ", 
   RowBox[{"J", "[", "t", "]"}], " ", 
   RowBox[{"W2", "[", "t", "]"}]}], "-", 
  RowBox[{"p2", " ", "\[Gamma]", " ", "\[Delta]2", " ", 
   RowBox[{"J", "[", "t", "]"}], " ", 
   RowBox[{"W2", "[", "t", "]"}]}], "-", 
  RowBox[{"p2", " ", "\[Gamma]", " ", "\[Xi]2", " ", 
   RowBox[{"J", "[", "t", "]"}], " ", 
   RowBox[{"W2", "[", "t", "]"}]}], "-", 
  RowBox[{"2", " ", "p1", " ", "p2", " ", "\[Gamma]", " ", 
   RowBox[{"J", "[", "t", "]"}], " ", 
   RowBox[{"W1", "[", "t", "]"}], " ", 
   RowBox[{"W2", "[", "t", "]"}]}], "-", 
  RowBox[{
   SuperscriptBox["p2", "2"], " ", "\[Gamma]", " ", 
   RowBox[{"J", "[", "t", "]"}], " ", 
   SuperscriptBox[
    RowBox[{"W2", "[", "t", "]"}], "2"]}], "+", 
  RowBox[{"p2", " ", "\[Alpha]", " ", 
   RowBox[{"J", "[", "t", "]"}], " ", 
   RowBox[{
    SuperscriptBox["J", "\[Prime]",
     MultilineFunction->None], "[", "t", "]"}]}], "+", 
  RowBox[{"p1", " ", "\[Alpha]", " ", "\[Eta]", " ", 
   RowBox[{"J", "[", "t", "]"}], " ", 
   RowBox[{
    SuperscriptBox["J", "\[Prime]",
     MultilineFunction->None], "[", "t", "]"}]}], "-", 
  RowBox[{"p2", " ", "\[Alpha]", " ", "\[Eta]", " ", 
   RowBox[{"J", "[", "t", "]"}], " ", 
   RowBox[{
    SuperscriptBox["J", "\[Prime]",
     MultilineFunction->None], "[", "t", "]"}]}], "-", 
  RowBox[{"p1", " ", "\[Gamma]", " ", 
   RowBox[{"W1", "[", "t", "]"}], " ", 
   RowBox[{
    SuperscriptBox["J", "\[Prime]",
     MultilineFunction->None], "[", "t", "]"}]}], "-", 
  RowBox[{"p1", " ", "\[Delta]1", " ", 
   RowBox[{"W1", "[", "t", "]"}], " ", 
   RowBox[{
    SuperscriptBox["J", "\[Prime]",
     MultilineFunction->None], "[", "t", "]"}]}], "+", 
  RowBox[{"p2", " ", "\[Delta]1", " ", 
   RowBox[{"W1", "[", "t", "]"}], " ", 
   RowBox[{
    SuperscriptBox["J", "\[Prime]",
     MultilineFunction->None], "[", "t", "]"}]}], "-", 
  RowBox[{"p1", " ", "\[Xi]1", " ", 
   RowBox[{"W1", "[", "t", "]"}], " ", 
   RowBox[{
    SuperscriptBox["J", "\[Prime]",
     MultilineFunction->None], "[", "t", "]"}]}], "-", 
  RowBox[{
   SuperscriptBox["p1", "2"], " ", 
   SuperscriptBox[
    RowBox[{"W1", "[", "t", "]"}], "2"], " ", 
   RowBox[{
    SuperscriptBox["J", "\[Prime]",
     MultilineFunction->None], "[", "t", "]"}]}], "-", 
  RowBox[{"p2", " ", "\[Gamma]", " ", 
   RowBox[{"W2", "[", "t", "]"}], " ", 
   RowBox[{
    SuperscriptBox["J", "\[Prime]",
     MultilineFunction->None], "[", "t", "]"}]}], "+", 
  RowBox[{"p1", " ", "\[Delta]2", " ", 
   RowBox[{"W2", "[", "t", "]"}], " ", 
   RowBox[{
    SuperscriptBox["J", "\[Prime]",
     MultilineFunction->None], "[", "t", "]"}]}], "-", 
  RowBox[{"p2", " ", "\[Delta]2", " ", 
   RowBox[{"W2", "[", "t", "]"}], " ", 
   RowBox[{
    SuperscriptBox["J", "\[Prime]",
     MultilineFunction->None], "[", "t", "]"}]}], "-", 
  RowBox[{"p2", " ", "\[Xi]2", " ", 
   RowBox[{"W2", "[", "t", "]"}], " ", 
   RowBox[{
    SuperscriptBox["J", "\[Prime]",
     MultilineFunction->None], "[", "t", "]"}]}], "-", 
  RowBox[{"2", " ", "p1", " ", "p2", " ", 
   RowBox[{"W1", "[", "t", "]"}], " ", 
   RowBox[{"W2", "[", "t", "]"}], " ", 
   RowBox[{
    SuperscriptBox["J", "\[Prime]",
     MultilineFunction->None], "[", "t", "]"}]}], "-", 
  RowBox[{
   SuperscriptBox["p2", "2"], " ", 
   SuperscriptBox[
    RowBox[{"W2", "[", "t", "]"}], "2"], " ", 
   RowBox[{
    SuperscriptBox["J", "\[Prime]",
     MultilineFunction->None], "[", "t", "]"}]}], "-", 
  RowBox[{"p1", " ", 
   RowBox[{"W1", "[", "t", "]"}], " ", 
   RowBox[{
    SuperscriptBox["J", "\[Prime]\[Prime]",
     MultilineFunction->None], "[", "t", "]"}]}], "-", 
  RowBox[{"p2", " ", 
   RowBox[{"W2", "[", "t", "]"}], " ", 
   RowBox[{
    SuperscriptBox["J", "\[Prime]\[Prime]",
     MultilineFunction->None], "[", "t", "]"}]}]}]], "Output",
 CellChangeTimes->{{3.718382294473484*^9, 
  3.7183823002290597`*^9}},ExpressionUUID->"2aff6b3b-840b-4fb1-ab74-\
79794d7de0f8"],

Cell[BoxData[
 RowBox[{
  RowBox[{"\[Alpha]", " ", "\[Eta]", " ", 
   RowBox[{"J", "[", "t", "]"}]}], "-", 
  RowBox[{"\[Delta]1", " ", 
   RowBox[{"W1", "[", "t", "]"}]}], "-", 
  RowBox[{"\[Xi]1", " ", 
   RowBox[{"W1", "[", "t", "]"}]}], "+", 
  RowBox[{"\[Delta]2", " ", 
   RowBox[{"W2", "[", "t", "]"}]}], "-", 
  RowBox[{
   SuperscriptBox["W1", "\[Prime]",
    MultilineFunction->None], "[", "t", "]"}]}]], "Output",
 CellChangeTimes->{{3.718382294473484*^9, 
  3.7183823002460613`*^9}},ExpressionUUID->"5149dd0e-4f37-41a2-b57b-\
3c5247ffb6f3"],

Cell[BoxData[
 RowBox[{
  RowBox[{"\[Alpha]", " ", 
   RowBox[{"J", "[", "t", "]"}]}], "-", 
  RowBox[{"\[Alpha]", " ", "\[Eta]", " ", 
   RowBox[{"J", "[", "t", "]"}]}], "+", 
  RowBox[{"\[Delta]1", " ", 
   RowBox[{"W1", "[", "t", "]"}]}], "-", 
  RowBox[{"\[Delta]2", " ", 
   RowBox[{"W2", "[", "t", "]"}]}], "-", 
  RowBox[{"\[Xi]2", " ", 
   RowBox[{"W2", "[", "t", "]"}]}], "-", 
  RowBox[{
   SuperscriptBox["W2", "\[Prime]",
    MultilineFunction->None], "[", "t", "]"}]}]], "Output",
 CellChangeTimes->{{3.718382294473484*^9, 
  3.718382300248061*^9}},ExpressionUUID->"791511a7-be3d-44ce-be75-\
f4d190693f78"]
}, Open  ]],

Cell[BoxData[
 RowBox[{"(*", " ", 
  RowBox[{
   RowBox[{"In", " ", "this", " ", "case"}], ",", " ", 
   RowBox[{
    RowBox[{"we", " ", "have", " ", "three", " ", "input"}], "-", 
    RowBox[{"output", " ", 
     RowBox[{"equations", ".", " ", "We"}], " ", "just", " ", "need", " ", 
     "to", " ", "make", " ", "Seq2"}]}], ",", " ", "W1eq1", ",", " ", 
   RowBox[{"and", " ", "W2eq1", " ", 
    RowBox[{"monic", "."}]}]}], " ", "*)"}]], "Input",
 CellChangeTimes->{{3.7183813160916557`*^9, 
  3.718381358331879*^9}},ExpressionUUID->"da975e9c-301a-4180-a15f-\
669e1cbf4278"],

Cell[CellGroupData[{

Cell[BoxData[{
 RowBox[{
  RowBox[{"Monos1", "=", 
   RowBox[{"MonomialList", "[", 
    RowBox[{
     RowBox[{"Seq3", "[", "t", "]"}], ",", 
     RowBox[{"{", 
      RowBox[{
       RowBox[{"J", "[", "t", "]"}], ",", " ", 
       RowBox[{
        RowBox[{"J", "'"}], "[", "t", "]"}], ",", 
       RowBox[{
        RowBox[{"J", "''"}], "[", "t", "]"}], ",", 
       RowBox[{"W1", "[", "t", "]"}], ",", 
       RowBox[{
        RowBox[{"W1", "'"}], "[", "t", "]"}], ",", 
       RowBox[{
        RowBox[{"W1", "''"}], "[", "t", "]"}], ",", 
       RowBox[{
        RowBox[{"W2", "'"}], "[", "t", "]"}], ",", 
       RowBox[{
        RowBox[{"W2", "''"}], "[", "t", "]"}]}], "}"}]}], "]"}]}], 
  ";"}], "\[IndentingNewLine]", 
 RowBox[{
  RowBox[{"Coeffs1", "=", 
   RowBox[{"Simplify", "[", 
    RowBox[{
     RowBox[{"Monos1", "/", 
      RowBox[{"Last", "[", "Monos1", "]"}]}], "/.", 
     RowBox[{"{", 
      RowBox[{
       RowBox[{
        RowBox[{"J", "[", "t", "]"}], "\[Rule]", "1"}], ",", " ", 
       RowBox[{
        RowBox[{
         RowBox[{"J", "'"}], "[", "t", "]"}], "\[Rule]", "1"}], ",", 
       RowBox[{
        RowBox[{
         RowBox[{"J", "''"}], "[", "t", "]"}], "\[Rule]", "1"}], ",", 
       RowBox[{
        RowBox[{"W1", "[", "t", "]"}], "\[Rule]", "1"}], ",", 
       RowBox[{
        RowBox[{
         RowBox[{"W1", "'"}], "[", "t", "]"}], "\[Rule]", "1"}], ",", 
       RowBox[{
        RowBox[{"W2", "[", "t", "]"}], "\[Rule]", "1"}], ",", 
       RowBox[{
        RowBox[{
         RowBox[{"W2", "'"}], "[", "t", "]"}], "\[Rule]", "1"}]}], "}"}]}], 
    "]"}]}], ";"}], "\[IndentingNewLine]", 
 RowBox[{
  RowBox[{"Monos2", "=", 
   RowBox[{"MonomialList", "[", 
    RowBox[{
     RowBox[{"W1eq2", "[", "t", "]"}], ",", 
     RowBox[{"{", 
      RowBox[{
       RowBox[{"J", "[", "t", "]"}], ",", " ", 
       RowBox[{
        RowBox[{"J", "'"}], "[", "t", "]"}], ",", 
       RowBox[{
        RowBox[{"J", "''"}], "[", "t", "]"}], ",", 
       RowBox[{"W1", "[", "t", "]"}], ",", 
       RowBox[{
        RowBox[{"W1", "'"}], "[", "t", "]"}], ",", 
       RowBox[{
        RowBox[{"W1", "''"}], "[", "t", "]"}], ",", 
       RowBox[{
        RowBox[{"W2", "'"}], "[", "t", "]"}], ",", 
       RowBox[{
        RowBox[{"W2", "''"}], "[", "t", "]"}]}], "}"}]}], "]"}]}], 
  ";"}], "\[IndentingNewLine]", 
 RowBox[{
  RowBox[{"Coeffs2", "=", 
   RowBox[{"Simplify", "[", 
    RowBox[{
     RowBox[{"Monos2", "/", 
      RowBox[{"Last", "[", "Monos2", "]"}]}], "/.", 
     RowBox[{"{", 
      RowBox[{
       RowBox[{
        RowBox[{"J", "[", "t", "]"}], "\[Rule]", "1"}], ",", " ", 
       RowBox[{
        RowBox[{
         RowBox[{"J", "'"}], "[", "t", "]"}], "\[Rule]", "1"}], ",", 
       RowBox[{
        RowBox[{
         RowBox[{"J", "''"}], "[", "t", "]"}], "\[Rule]", "1"}], ",", 
       RowBox[{
        RowBox[{"W1", "[", "t", "]"}], "\[Rule]", "1"}], ",", 
       RowBox[{
        RowBox[{
         RowBox[{"W1", "'"}], "[", "t", "]"}], "\[Rule]", "1"}], ",", 
       RowBox[{
        RowBox[{"W2", "[", "t", "]"}], "\[Rule]", "1"}], ",", 
       RowBox[{
        RowBox[{
         RowBox[{"W2", "'"}], "[", "t", "]"}], "\[Rule]", "1"}]}], "}"}]}], 
    "]"}]}], ";"}], "\[IndentingNewLine]", 
 RowBox[{
  RowBox[{"Monos3", "=", 
   RowBox[{"MonomialList", "[", 
    RowBox[{
     RowBox[{"W2eq2", "[", "t", "]"}], ",", 
     RowBox[{"{", 
      RowBox[{
       RowBox[{"J", "[", "t", "]"}], ",", " ", 
       RowBox[{
        RowBox[{"J", "'"}], "[", "t", "]"}], ",", 
       RowBox[{
        RowBox[{"J", "''"}], "[", "t", "]"}], ",", 
       RowBox[{"W1", "[", "t", "]"}], ",", 
       RowBox[{
        RowBox[{"W1", "'"}], "[", "t", "]"}], ",", 
       RowBox[{
        RowBox[{"W1", "''"}], "[", "t", "]"}], ",", 
       RowBox[{
        RowBox[{"W2", "'"}], "[", "t", "]"}], ",", 
       RowBox[{
        RowBox[{"W2", "''"}], "[", "t", "]"}]}], "}"}]}], "]"}]}], 
  ";"}], "\[IndentingNewLine]", 
 RowBox[{
  RowBox[{"Coeffs3", "=", 
   RowBox[{"Simplify", "[", 
    RowBox[{
     RowBox[{"Monos3", "/", 
      RowBox[{"Last", "[", "Monos3", "]"}]}], "/.", 
     RowBox[{"{", 
      RowBox[{
       RowBox[{
        RowBox[{"J", "[", "t", "]"}], "\[Rule]", "1"}], ",", " ", 
       RowBox[{
        RowBox[{
         RowBox[{"J", "'"}], "[", "t", "]"}], "\[Rule]", "1"}], ",", 
       RowBox[{
        RowBox[{
         RowBox[{"J", "''"}], "[", "t", "]"}], "\[Rule]", "1"}], ",", 
       RowBox[{
        RowBox[{"W1", "[", "t", "]"}], "\[Rule]", "1"}], ",", 
       RowBox[{
        RowBox[{
         RowBox[{"W1", "'"}], "[", "t", "]"}], "\[Rule]", "1"}], ",", 
       RowBox[{
        RowBox[{"W2", "[", "t", "]"}], "\[Rule]", "1"}], ",", 
       RowBox[{
        RowBox[{
         RowBox[{"W2", "'"}], "[", "t", "]"}], "\[Rule]", "1"}]}], "}"}]}], 
    "]"}]}], ";"}], "\[IndentingNewLine]", 
 RowBox[{"Coeffs", "=", 
  RowBox[{"Union", "[", 
   RowBox[{"Coeffs1", ",", "Coeffs2", ",", "Coeffs3"}], "]"}]}]}], "Input",
 CellChangeTimes->{{3.7183813717652225`*^9, 3.7183815170017443`*^9}, {
  3.718381825094551*^9, 3.718381826413683*^9}, {3.718382327744811*^9, 
  3.7183823423032665`*^9}},ExpressionUUID->"f464c561-6d52-4758-84ed-\
475003f7a222"],

Cell[BoxData[
 RowBox[{"{", 
  RowBox[{"1", ",", 
   FractionBox["p1", "p2"], ",", 
   FractionBox[
    SuperscriptBox["p1", "2"], "p2"], ",", 
   FractionBox[
    RowBox[{
     SuperscriptBox["p1", "2"], " ", "\[Gamma]"}], "p2"], ",", 
   RowBox[{"-", 
    FractionBox["1", "\[Delta]2"]}], ",", 
   FractionBox[
    RowBox[{"\[Alpha]", " ", "\[Eta]"}], "\[Delta]2"], ",", 
   FractionBox[
    RowBox[{"\[Alpha]", " ", "\[Gamma]", " ", 
     RowBox[{"(", 
      RowBox[{
       RowBox[{"p2", " ", 
        RowBox[{"(", 
         RowBox[{
          RowBox[{"-", "1"}], "+", "\[Eta]"}], ")"}]}], "-", 
       RowBox[{"p1", " ", "\[Eta]"}]}], ")"}]}], "p2"], ",", 
   RowBox[{"\[Alpha]", " ", 
    RowBox[{"(", 
     RowBox[{
      RowBox[{"-", "1"}], "+", "\[Eta]", "-", 
      FractionBox[
       RowBox[{"p1", " ", "\[Eta]"}], "p2"]}], ")"}]}], ",", 
   RowBox[{"-", 
    FractionBox[
     RowBox[{"\[Delta]1", "+", "\[Xi]1"}], "\[Delta]2"]}], ",", 
   RowBox[{
    RowBox[{
     RowBox[{"-", "\[Gamma]"}], " ", "\[Delta]1"}], "+", 
    FractionBox[
     RowBox[{"p1", " ", "\[Gamma]", " ", 
      RowBox[{"(", 
       RowBox[{
        RowBox[{"2", " ", "p2"}], "+", "\[Delta]1", "+", "\[Xi]1"}], ")"}]}], 
     "p2"]}], ",", 
   RowBox[{
    RowBox[{"-", "\[Delta]1"}], "+", 
    FractionBox[
     RowBox[{"p1", " ", 
      RowBox[{"(", 
       RowBox[{
        RowBox[{"2", " ", "p2"}], "+", "\[Gamma]", "+", "\[Delta]1", "+", 
        "\[Xi]1"}], ")"}]}], "p2"]}], ",", 
   FractionBox["1", 
    RowBox[{"\[Delta]2", "+", "\[Xi]2"}]], ",", 
   RowBox[{"-", 
    FractionBox["\[Delta]1", 
     RowBox[{"\[Delta]2", "+", "\[Xi]2"}]]}], ",", 
   FractionBox[
    RowBox[{"\[Alpha]", " ", 
     RowBox[{"(", 
      RowBox[{
       RowBox[{"-", "1"}], "+", "\[Eta]"}], ")"}]}], 
    RowBox[{"\[Delta]2", "+", "\[Xi]2"}]], ",", 
   RowBox[{"\[Gamma]", " ", 
    RowBox[{"(", 
     RowBox[{"p2", "+", "\[Delta]2", "-", 
      FractionBox[
       RowBox[{"p1", " ", "\[Delta]2"}], "p2"], "+", "\[Xi]2"}], ")"}]}], ",", 
   RowBox[{"p2", "+", "\[Gamma]", "+", "\[Delta]2", "-", 
    FractionBox[
     RowBox[{"p1", " ", "\[Delta]2"}], "p2"], "+", "\[Xi]2"}]}], 
  "}"}]], "Output",
 CellChangeTimes->{
  3.718381462108256*^9, {3.718381494332478*^9, 3.718381517592804*^9}, 
   3.718381827217763*^9, 3.7183818832963705`*^9, {3.7183823295829945`*^9, 
   3.718382343125349*^9}},ExpressionUUID->"34f0092a-b7fb-4056-9db8-\
2592ce80e6b6"]
}, Open  ]],

Cell[BoxData[
 RowBox[{
  RowBox[{"(*", " ", 
   RowBox[{
    RowBox[{"Coefficients", " ", "from", " ", "either", " ", "input"}], "-", 
    RowBox[{
    "ouput", " ", "equation", " ", "are", " ", "identifiable", " ", 
     "parameter", " ", 
     RowBox[{"combinations", ".", " ", "We"}], " ", "now", " ", "must", " ", 
     "test", " ", "whether", " ", "the", " ", "map", " ", "from", " ", "the", 
     " ", "parameters", " ", "to", " ", "the", " ", "coefficients", " ", "is",
      " ", 
     RowBox[{"injective", "."}]}]}], "*)"}], " "}]], "Input",
 CellChangeTimes->{{3.718381535097554*^9, 
  3.718381539297974*^9}},ExpressionUUID->"e25b59b4-fe2f-46de-8957-\
2c55cb405ac1"],

Cell[CellGroupData[{

Cell[BoxData[
 RowBox[{"xCoeffs", "=", 
  RowBox[{"Coeffs", "/.", 
   RowBox[{"{", 
    RowBox[{
     RowBox[{"\[Gamma]", "\[Rule]", "g"}], ",", 
     RowBox[{"\[Eta]", "\[Rule]", "h"}], ",", 
     RowBox[{"\[Delta]2", "\[Rule]", " ", "d2"}], ",", " ", 
     RowBox[{"\[Delta]1", "\[Rule]", "d1"}], ",", " ", 
     RowBox[{"\[Xi]2", "\[Rule]", "x2"}], ",", 
     RowBox[{"\[Xi]1", "\[Rule]", "x1"}], ",", 
     RowBox[{"p1", "\[Rule]", "q1"}], ",", 
     RowBox[{"p2", "\[Rule]", "q2"}], ",", " ", 
     RowBox[{"\[Alpha]", "\[Rule]", "a"}]}], "}"}]}]}]], "Input",
 CellChangeTimes->{{3.718381550179062*^9, 3.7183816314611893`*^9}, {
  3.718382312846321*^9, 
  3.7183823217902155`*^9}},ExpressionUUID->"e77ca55a-15a9-4a69-bcc1-\
ba28b715dadb"],

Cell[BoxData[
 RowBox[{"{", 
  RowBox[{"1", ",", 
   FractionBox["q1", "q2"], ",", 
   FractionBox[
    SuperscriptBox["q1", "2"], "q2"], ",", 
   FractionBox[
    RowBox[{"g", " ", 
     SuperscriptBox["q1", "2"]}], "q2"], ",", 
   RowBox[{"-", 
    FractionBox["1", "d2"]}], ",", 
   FractionBox[
    RowBox[{"a", " ", "h"}], "d2"], ",", 
   FractionBox[
    RowBox[{"a", " ", "g", " ", 
     RowBox[{"(", 
      RowBox[{
       RowBox[{
        RowBox[{"-", "h"}], " ", "q1"}], "+", 
       RowBox[{
        RowBox[{"(", 
         RowBox[{
          RowBox[{"-", "1"}], "+", "h"}], ")"}], " ", "q2"}]}], ")"}]}], 
    "q2"], ",", 
   RowBox[{"a", " ", 
    RowBox[{"(", 
     RowBox[{
      RowBox[{"-", "1"}], "+", "h", "-", 
      FractionBox[
       RowBox[{"h", " ", "q1"}], "q2"]}], ")"}]}], ",", 
   RowBox[{"-", 
    FractionBox[
     RowBox[{"d1", "+", "x1"}], "d2"]}], ",", 
   RowBox[{
    RowBox[{
     RowBox[{"-", "d1"}], " ", "g"}], "+", 
    FractionBox[
     RowBox[{"g", " ", "q1", " ", 
      RowBox[{"(", 
       RowBox[{"d1", "+", 
        RowBox[{"2", " ", "q2"}], "+", "x1"}], ")"}]}], "q2"]}], ",", 
   RowBox[{
    RowBox[{"-", "d1"}], "+", 
    FractionBox[
     RowBox[{"q1", " ", 
      RowBox[{"(", 
       RowBox[{"d1", "+", "g", "+", 
        RowBox[{"2", " ", "q2"}], "+", "x1"}], ")"}]}], "q2"]}], ",", 
   FractionBox["1", 
    RowBox[{"d2", "+", "x2"}]], ",", 
   RowBox[{"-", 
    FractionBox["d1", 
     RowBox[{"d2", "+", "x2"}]]}], ",", 
   FractionBox[
    RowBox[{"a", " ", 
     RowBox[{"(", 
      RowBox[{
       RowBox[{"-", "1"}], "+", "h"}], ")"}]}], 
    RowBox[{"d2", "+", "x2"}]], ",", 
   RowBox[{"g", " ", 
    RowBox[{"(", 
     RowBox[{"d2", "-", 
      FractionBox[
       RowBox[{"d2", " ", "q1"}], "q2"], "+", "q2", "+", "x2"}], ")"}]}], ",", 
   RowBox[{"d2", "+", "g", "-", 
    FractionBox[
     RowBox[{"d2", " ", "q1"}], "q2"], "+", "q2", "+", "x2"}]}], 
  "}"}]], "Output",
 CellChangeTimes->{{3.718381622887332*^9, 3.718381632455289*^9}, 
   3.718382349454982*^9},ExpressionUUID->"796c101b-2928-4451-8b95-\
3de57fbdd965"]
}, Open  ]],

Cell[CellGroupData[{

Cell[BoxData[
 RowBox[{
  RowBox[{"Solve", "[", 
   RowBox[{
    RowBox[{
     RowBox[{"Coeffs", "-", "xCoeffs"}], "==", "0"}], ",", 
    RowBox[{"{", 
     RowBox[{
     "\[Gamma]", ",", "\[Eta]", ",", "\[Delta]2", ",", "\[Delta]1", ",", 
      "\[Xi]2", ",", "\[Xi]1", ",", "p1", ",", "p2", ",", " ", "\[Alpha]"}], 
     "}"}]}], "]"}], " "}]], "Input",
 CellChangeTimes->{{3.718381646398683*^9, 3.718381670110054*^9}, {
  3.7183823561836543`*^9, 
  3.7183823581988564`*^9}},ExpressionUUID->"8b3bc04e-1cf2-4b2c-b73c-\
77d29f0d4f98"],

Cell[BoxData[
 RowBox[{"{", 
  RowBox[{"{", 
   RowBox[{
    RowBox[{"\[Gamma]", "\[Rule]", "g"}], ",", 
    RowBox[{"\[Eta]", "\[Rule]", "h"}], ",", 
    RowBox[{"\[Delta]2", "\[Rule]", "d2"}], ",", 
    RowBox[{"\[Delta]1", "\[Rule]", "d1"}], ",", 
    RowBox[{"\[Xi]2", "\[Rule]", "x2"}], ",", 
    RowBox[{"\[Xi]1", "\[Rule]", "x1"}], ",", 
    RowBox[{"p1", "\[Rule]", "q1"}], ",", 
    RowBox[{"p2", "\[Rule]", "q2"}], ",", 
    RowBox[{"\[Alpha]", "\[Rule]", "a"}]}], "}"}], "}"}]], "Output",
 CellChangeTimes->{
  3.7183816715071936`*^9, {3.7183823515211883`*^9, 
   3.7183823590829444`*^9}},ExpressionUUID->"b5a80d80-4f77-4acc-8541-\
e35317c22668"]
}, Open  ]],

Cell[BoxData[
 RowBox[{"(*", " ", 
  RowBox[{
   RowBox[{
    RowBox[{
    "Because", " ", "the", " ", "map", " ", "from", " ", "parameter", " ", 
     "space", " ", "to", " ", "the", " ", "coefficients", " ", "of", " ", 
     "the", " ", "input"}], "-", 
    RowBox[{"output", " ", "equation", " ", "is", " ", "injective"}]}], ",", 
   " ", 
   RowBox[{
   "these", " ", "nine", " ", "parameters", " ", "are", " ", "structurally", 
    " ", 
    RowBox[{"identifiable", "."}]}]}], "*)"}]], "Input",
 CellChangeTimes->{{3.7183823844714828`*^9, 
  3.7183823848795233`*^9}},ExpressionUUID->"05d3f403-f590-464e-b112-\
a512466bf93c"]
},
WindowSize->{1920, 1100},
WindowMargins->{{-9, Automatic}, {Automatic, -9}},
Magnification:>1.8 Inherited,
FrontEndVersion->"11.1 for Microsoft Windows (64-bit) (April 18, 2017)",
StyleDefinitions->"Default.nb"
]
(* End of Notebook Content *)

(* Internal cache information *)
(*CellTagsOutline
CellTagsIndex->{}
*)
(*CellTagsIndex
CellTagsIndex->{}
*)
(*NotebookFileOutline
Notebook[{
Cell[558, 20, 2250, 67, 157, "Input", "ExpressionUUID" -> \
"c72994e0-dd83-4511-ae45-4eef6a39f221"],
Cell[2811, 89, 520, 11, 54, "Input", "ExpressionUUID" -> \
"3e460b4c-7651-49cb-9bca-f10ee1500c3a"],
Cell[CellGroupData[{
Cell[3356, 104, 286, 8, 54, "Input", "ExpressionUUID" -> \
"b898c2a2-2849-477e-b510-f341090e21f2"],
Cell[3645, 114, 651, 20, 103, "Output", "ExpressionUUID" -> \
"805e3e6e-1014-413f-a5f4-c9cd1b2c1fbf"]
}, Open  ]],
Cell[CellGroupData[{
Cell[4333, 139, 3396, 92, 225, "Input", "ExpressionUUID" -> \
"f3e6d277-3568-4591-9a29-e3f19a2c24af"],
Cell[7732, 233, 5737, 139, 179, "Output", "ExpressionUUID" -> \
"c0601e17-0764-4530-9d1c-67a19dc48eb6"]
}, Open  ]],
Cell[13484, 375, 370, 7, 54, "Input", "ExpressionUUID" -> \
"6d228125-11db-4738-8e6c-1a41fd4f0bf1"],
Cell[CellGroupData[{
Cell[13879, 386, 688, 20, 89, "Input", "ExpressionUUID" -> \
"cb8f3077-3061-4717-a741-7fb019343dc0"],
Cell[14570, 408, 329, 9, 76, "Output", "ExpressionUUID" -> \
"c332982a-03b7-4a7b-9b2f-2bec6c3de078"],
Cell[14902, 419, 311, 8, 42, "Message", "ExpressionUUID" -> \
"5c376336-8527-4424-a834-a9a39f2d0a9c"],
Cell[15216, 429, 323, 9, 100, "Output", "ExpressionUUID" -> \
"94d06d98-6fd0-470e-aa57-8739ef37d0f7"]
}, Open  ]],
Cell[CellGroupData[{
Cell[15576, 443, 696, 21, 123, "Input", "ExpressionUUID" -> \
"6ca4b35f-a0d7-4f2c-85e8-f43c3c870ec9"],
Cell[16275, 466, 4951, 130, 179, "Output", "ExpressionUUID" -> \
"2aff6b3b-840b-4fb1-ab74-79794d7de0f8"],
Cell[21229, 598, 552, 15, 76, "Output", "ExpressionUUID" -> \
"5149dd0e-4f37-41a2-b57b-3c5247ffb6f3"],
Cell[21784, 615, 619, 17, 76, "Output", "ExpressionUUID" -> \
"791511a7-be3d-44ce-be75-f4d190693f78"]
}, Open  ]],
Cell[22418, 635, 576, 13, 54, "Input", "ExpressionUUID" -> \
"da975e9c-301a-4180-a15f-669e1cbf4278"],
Cell[CellGroupData[{
Cell[23019, 652, 5199, 154, 259, "Input", "ExpressionUUID" -> \
"f464c561-6d52-4758-84ed-475003f7a222"],
Cell[28221, 808, 2425, 72, 173, "Output", "ExpressionUUID" -> \
"34f0092a-b7fb-4056-9db8-2592ce80e6b6"]
}, Open  ]],
Cell[30661, 883, 677, 15, 89, "Input", "ExpressionUUID" -> \
"e25b59b4-fe2f-46de-8957-2c55cb405ac1"],
Cell[CellGroupData[{
Cell[31363, 902, 743, 17, 54, "Input", "ExpressionUUID" -> \
"e77ca55a-15a9-4a69-bcc1-ba28b715dadb"],
Cell[32109, 921, 2087, 70, 173, "Output", "ExpressionUUID" -> \
"796c101b-2928-4451-8b95-3de57fbdd965"]
}, Open  ]],
Cell[CellGroupData[{
Cell[34233, 996, 534, 14, 54, "Input", "ExpressionUUID" -> \
"8b3bc04e-1cf2-4b2c-b73c-77d29f0d4f98"],
Cell[34770, 1012, 657, 16, 76, "Output", "ExpressionUUID" -> \
"b5a80d80-4f77-4acc-8541-e35317c22668"]
}, Open  ]],
Cell[35442, 1031, 629, 16, 89, "Input", "ExpressionUUID" -> \
"05d3f403-f590-464e-b112-a512466bf93c"]
}
]
*)
